# Supplementary material for: Characterization of Accessible Chromatin Regions in Cattle Rumen Epithelial Tissue during Weaning
Source: Genes (Basel). 2022 Mar 18;13(3):535. doi: 10.3390/genes13030535 (PMC8949786; doi:10.3390/genes13030535)
Supplement: Supplementary file 1 [file genes-13-00535-s001.zip › Table S1.xlsx]

## Sheet: TableS1
Table S1. Matrix of the number of peaks per sample, the number of peak intersections between pairwise comparisons and the Jaccard similarity score between pairwise comparisons for weaning samples. The top of the diagonal (ligth red) is the number of peak intersections between pairwise comparisons. The yellow diagonal line is the number of peaks per sample. The bottom of the diagonal (green) is th…
Treatment	Before Weaning 1	Before Weaning 2	After Weaning 1	After Weaning 2
Before Weaning 1	94963	25799	52131	64003
Before Weaning 2	0.274279	27640	24340	25458
After Weaning 1	0.435971	0.323976	65523	54309
After Weaning 2	0.429642	0.234763	0.460938	86807
