# Supplementary material for: Characterization of Accessible Chromatin Regions in Cattle Rumen Epithelial Tissue during Weaning
Source: Genes (Basel). 2022 Mar 18;13(3):535. doi: 10.3390/genes13030535 (PMC8949786; doi:10.3390/genes13030535)
Supplement: Supplementary file 1 [file genes-13-00535-s001.zip › Table S2.xlsx]

## Sheet: TableS2
Table S2. Merged peaks information was obtained from the weaning condition (after x before weaning), and differentially accessible regions (DARs) that overlapped with the merged peaks (FDR < 0.01 and log2 fold change < -1 or log2 fold change > 1).
Peaks						Differentially accessible regions (DARs)
chr	start	end	After Weaning1	After Weaning2	Before Weaning1	chr	start	end	log2FC	P-value	FDR
1	332514	332621		TRUE	TRUE
1	336522	336670	TRUE
1	342229	342358	TRUE
1	365910	366034	TRUE
1	394404	394507	TRUE
1	395224	395346	TRUE
1	453454	453540			TRUE
1	477892	478081		TRUE	TRUE
1	478325	478410			TRUE
1	495358	495484	TRUE
1	502696	502790		TRUE
1	569948	570045		TRUE
1	581222	581374		TRUE
1	603780	603895			TRUE
1	637829	637914			TRUE
1	658841	658920			TRUE
1	659232	659305			TRUE
1	779548	779761	TRUE
1	856679	856821	TRUE	TRUE	TRUE
1	881477	882555	TRUE	TRUE	TRUE
1	893633	893857	TRUE	TRUE	TRUE
1	945041	945624	TRUE	TRUE	TRUE
1	948069	948304	TRUE	TRUE	TRUE
1	960808	961184	TRUE	TRUE	TRUE	1	960821	961220	2.4	0	0
1	965948	966191	TRUE	TRUE
1	971457	971602	TRUE
1	986412	986517	TRUE
1	990662	990936	TRUE	TRUE	TRUE
1	1009967	1010129	TRUE	TRUE	TRUE
1	1015356	1015453			TRUE
1	1025535	1025648	TRUE		TRUE
1	1045063	1045280	TRUE	TRUE	TRUE
1	1053159	1053355	TRUE	TRUE	TRUE
1	1056587	1056750		TRUE	TRUE
1	1087778	1087937	TRUE	TRUE	TRUE
1	1105463	1105604			TRUE
1	1118186	1118551	TRUE	TRUE	TRUE
1	1126477	1126556			TRUE
1	1127357	1127471		TRUE
1	1137343	1137483	TRUE
1	1146462	1146635		TRUE	TRUE	1	1146361	1146700	-1.12	3.32428e-05	0.000345025
1	1149821	1149922	TRUE	TRUE
1	1175929	1176050	TRUE	TRUE	TRUE
1	1206688	1206818		TRUE
1	1206869	1207017	TRUE
1	1208642	1208754	TRUE		TRUE
1	1298465	1298554			TRUE
1	1320581	1320756		TRUE
1	1366844	1366988	TRUE
1	1375987	1376064			TRUE
1	1386364	1386475			TRUE
1	1388998	1389080			TRUE
1	1397555	1397637			TRUE
1	1398460	1398574			TRUE
1	1398934	1399204	TRUE	TRUE	TRUE
1	1439475	1439708		TRUE
1	1449933	1450076	TRUE	TRUE	TRUE
1	1454985	1455340	TRUE	TRUE	TRUE
1	1455462	1455671		TRUE	TRUE
1	1497025	1497321	TRUE	TRUE	TRUE
1	1586694	1587421	TRUE	TRUE	TRUE
1	1604473	1604591		TRUE	TRUE
1	1604948	1605088			TRUE
1	1621780	1621919		TRUE
1	1622102	1622564	TRUE	TRUE	TRUE
1	1624324	1624522		TRUE	TRUE
1	1637840	1638126	TRUE	TRUE	TRUE
1	1643332	1643971	TRUE	TRUE	TRUE
1	1659378	1659614	TRUE	TRUE	TRUE
1	1662216	1662310			TRUE
1	1662369	1662571	TRUE	TRUE
1	1676200	1676300			TRUE
1	1686613	1686697			TRUE
1	1701244	1701336			TRUE
1	1711553	1711819	TRUE	TRUE	TRUE
1	1719971	1720054			TRUE
1	1728767	1728915		TRUE
1	1729404	1729542		TRUE	TRUE
1	1780797	1780911	TRUE
1	1802695	1803218	TRUE	TRUE	TRUE
1	1853552	1853879	TRUE	TRUE	TRUE
1	1854987	1855129			TRUE
1	1855914	1856038		TRUE
1	1861658	1861756		TRUE	TRUE
1	1871950	1872141		TRUE
1	1880478	1880558			TRUE
1	1884687	1884843		TRUE
1	1908518	1908966	TRUE	TRUE	TRUE
1	1909096	1909795	TRUE	TRUE	TRUE
1	1929396	1929924	TRUE	TRUE	TRUE
1	1930093	1930287		TRUE	TRUE
1	1943570	1943977	TRUE	TRUE	TRUE
1	1944215	1944503	TRUE	TRUE	TRUE
1	1977249	1977327			TRUE
1	1984866	1985447	TRUE	TRUE	TRUE
1	1985671	1986133	TRUE	TRUE	TRUE
1	2007912	2008502	TRUE	TRUE	TRUE
1	2026475	2026709		TRUE
1	2027353	2027918	TRUE	TRUE	TRUE
1	2041318	2041462		TRUE
1	2046413	2046962	TRUE	TRUE	TRUE
1	2047958	2048083		TRUE	TRUE
1	2059355	2059620	TRUE	TRUE
1	2080706	2080973	TRUE	TRUE	TRUE
1	2087480	2087738		TRUE	TRUE
1	2115672	2115765		TRUE
1	2128790	2129015	TRUE	TRUE	TRUE
1	2136692	2137051	TRUE	TRUE	TRUE	1	2136681	2136980	1.7	5.56164e-07	9.36633e-06
1	2151387	2151682	TRUE		TRUE
1	2155989	2156111			TRUE	1	2155881	2156220	-1.2	2.24399e-05	0.000244015
1	2158193	2158492	TRUE	TRUE	TRUE
1	2159442	2159585		TRUE
1	2159706	2160048		TRUE	TRUE
1	2180211	2180296			TRUE
1	2184912	2185157	TRUE	TRUE	TRUE
1	2186216	2186323	TRUE	TRUE	TRUE
1	2192236	2192313			TRUE
1	2197210	2197376		TRUE
1	2202860	2203040	TRUE	TRUE	TRUE
1	2217593	2218795	TRUE	TRUE	TRUE
1	2218983	2219213		TRUE
1	2227029	2227113			TRUE
1	2243901	2244720	TRUE	TRUE	TRUE
1	2257350	2257428			TRUE
1	2276665	2277046	TRUE	TRUE	TRUE
1	2292242	2292637	TRUE	TRUE	TRUE
1	2293857	2293973			TRUE
1	2295606	2295745		TRUE
1	2306313	2306806	TRUE	TRUE	TRUE
1	2314091	2314397		TRUE	TRUE
1	2331007	2331571	TRUE	TRUE	TRUE
1	2346797	2346909		TRUE
1	2349496	2349798		TRUE	TRUE
1	2350103	2350204	TRUE
1	2368662	2368913	TRUE	TRUE	TRUE
1	2369447	2369865	TRUE	TRUE	TRUE
1	2377566	2377896	TRUE	TRUE	TRUE
1	2378892	2379003	TRUE		TRUE
1	2384623	2384810	TRUE	TRUE	TRUE
1	2391477	2391805	TRUE	TRUE	TRUE
1	2472632	2472731			TRUE
1	2482430	2482770	TRUE	TRUE
1	2496216	2496289			TRUE
1	2515739	2515897			TRUE
1	2527720	2527804			TRUE
1	2549603	2549680			TRUE
1	2629094	2629169			TRUE
1	2633758	2633894		TRUE
1	2648097	2648238	TRUE	TRUE	TRUE
1	2654768	2654986	TRUE	TRUE	TRUE
1	2656578	2656897	TRUE	TRUE	TRUE
1	2696379	2696486	TRUE	TRUE	TRUE
1	2704821	2705021		TRUE
1	2729940	2730082	TRUE	TRUE	TRUE
1	2733712	2734084	TRUE	TRUE	TRUE
1	2749585	2749704		TRUE	TRUE
1	2766775	2767023			TRUE
1	2786173	2786912	TRUE	TRUE	TRUE
1	2787455	2787575	TRUE
1	2827295	2828237	TRUE	TRUE	TRUE	1	2827681	2828020	1.22	1.86435e-11	8.55066e-10
1	2828339	2828574		TRUE
1	2833842	2833994		TRUE
1	2834172	2834321	TRUE	TRUE
1	2893353	2893500		TRUE	TRUE
1	2923870	2925140	TRUE	TRUE	TRUE
1	2936419	2936584		TRUE
1	2949846	2949968		TRUE
1	2970812	2971003	TRUE		TRUE
1	3020796	3021007	TRUE	TRUE	TRUE
1	3031747	3031988	TRUE	TRUE	TRUE
1	3058272	3058648	TRUE	TRUE	TRUE
1	3065732	3065857	TRUE		TRUE
1	3065965	3066238	TRUE	TRUE	TRUE
1	3078664	3078843	TRUE	TRUE	TRUE
1	3080673	3081308	TRUE	TRUE	TRUE
1	3087149	3087289		TRUE	TRUE
1	3102276	3102389	TRUE
1	3102455	3102605		TRUE
1	3102768	3103589	TRUE	TRUE	TRUE
1	3133044	3133158		TRUE	TRUE
1	3157157	3157450	TRUE		TRUE
1	3173970	3174069			TRUE
1	3179284	3179382	TRUE
1	3186233	3186317			TRUE
1	3190532	3190627			TRUE
1	3210387	3210894	TRUE	TRUE	TRUE
1	3217980	3218175	TRUE	TRUE	TRUE
1	3232307	3232424			TRUE
1	3239757	3239855			TRUE
1	3269308	3269418		TRUE
1	3269971	3270178	TRUE		TRUE
1	3289695	3289880		TRUE	TRUE
1	3303931	3304080			TRUE
1	3312334	3312436		TRUE
1	3312562	3312729	TRUE		TRUE
1	3319997	3320085	TRUE
1	3336327	3336440		TRUE
1	3390102	3390240			TRUE
1	3401330	3401536	TRUE	TRUE	TRUE
1	3412076	3412413	TRUE	TRUE	TRUE
1	3439049	3439122			TRUE
1	3466895	3467043		TRUE	TRUE
1	3491930	3492017	TRUE
1	3544561	3544918	TRUE	TRUE	TRUE
1	3549838	3549937	TRUE
1	3562292	3562431		TRUE
1	3599085	3599163			TRUE
1	3627159	3627252			TRUE
1	3627349	3627431			TRUE
1	3629433	3629569	TRUE
1	3636147	3636387	TRUE	TRUE	TRUE
1	3637833	3637929			TRUE
1	3693405	3693571		TRUE
1	3706828	3706973	TRUE	TRUE
1	3708443	3708555			TRUE
1	3708695	3709074	TRUE	TRUE	TRUE
1	3737076	3737235		TRUE
1	3759969	3760403	TRUE	TRUE	TRUE
1	3760508	3760981	TRUE	TRUE	TRUE
1	3762112	3762218			TRUE
1	3831564	3831641			TRUE
1	3832489	3832656			TRUE
1	3832753	3833649	TRUE	TRUE	TRUE	1	3833261	3833500	1.29	7.51733e-09	2.01586e-07
1	3852267	3852340			TRUE
1	3859669	3859780	TRUE
1	3899175	3899330	TRUE	TRUE
1	3908615	3908776	TRUE	TRUE	TRUE
1	3909150	3909293		TRUE
1	3909454	3909631	TRUE	TRUE
1	3917383	3917588		TRUE	TRUE
1	3939005	3939168		TRUE
1	3960692	3960780	TRUE
1	3966394	3967013	TRUE	TRUE	TRUE
1	3972234	3972367			TRUE
1	3998562	3999003	TRUE	TRUE	TRUE
1	4003845	4004007	TRUE	TRUE
1	4015580	4015688	TRUE
1	4021311	4021590	TRUE	TRUE	TRUE
1	4021687	4021839	TRUE	TRUE
1	4029871	4030061		TRUE	TRUE
1	4084094	4084219			TRUE
1	4109252	4109341	TRUE
1	4115500	4115573			TRUE
1	4121941	4122043			TRUE
1	4130690	4130782			TRUE
1	4174642	4174747		TRUE
1	4181338	4181800	TRUE	TRUE	TRUE
1	4189119	4189375	TRUE	TRUE
1	4192033	4192439	TRUE	TRUE	TRUE
1	4224529	4224641			TRUE
1	4228534	4228644		TRUE
1	4233275	4233401	TRUE	TRUE
1	4287319	4287407			TRUE
1	4323573	4323738	TRUE	TRUE	TRUE
1	4334145	4334256	TRUE
1	4335127	4335247	TRUE
1	4339432	4339587		TRUE	TRUE
1	4342151	4342255	TRUE	TRUE	TRUE
1	4359880	4359967	TRUE
1	4445308	4445506	TRUE	TRUE
1	4448343	4448454	TRUE	TRUE	TRUE
1	4454856	4455111		TRUE
1	4463651	4463805	TRUE
1	4472395	4472518		TRUE
1	4573537	4573633			TRUE
1	4574412	4574563		TRUE
1	4593116	4593212		TRUE
1	4611412	4611743	TRUE	TRUE	TRUE
1	4718783	4719242	TRUE	TRUE	TRUE
1	4724637	4724825	TRUE	TRUE	TRUE
1	4753731	4753842		TRUE
1	4772892	4773066		TRUE
1	5209478	5209598	TRUE
1	5358195	5358566	TRUE	TRUE	TRUE
1	5359360	5359548		TRUE
1	5367258	5367407		TRUE
1	5374949	5375202	TRUE	TRUE	TRUE
1	5417535	5417719	TRUE	TRUE
1	5420736	5420935	TRUE
1	5505326	5505491	TRUE
1	5512367	5512450			TRUE
1	5514569	5514645			TRUE
1	5530086	5530217		TRUE
1	5530383	5530473	TRUE
1	5565278	5565398		TRUE
1	5624878	5625076		TRUE	TRUE
1	5639135	5639251		TRUE
1	5668326	5668412			TRUE
1	5728638	5728806	TRUE	TRUE	TRUE
1	5749711	5749790			TRUE
1	5754390	5754524		TRUE
1	5777023	5777301	TRUE	TRUE	TRUE
1	5788311	5788720	TRUE	TRUE	TRUE
1	5824437	5825030	TRUE	TRUE	TRUE
1	5850468	5850717	TRUE	TRUE	TRUE
1	5860696	5860786	TRUE
1	5871184	5871390	TRUE	TRUE	TRUE
1	5872355	5872515	TRUE	TRUE
1	5887877	5888016		TRUE
1	5888728	5888863			TRUE
1	5986119	5986221			TRUE
1	6042882	6043133	TRUE	TRUE	TRUE
1	6078601	6078724			TRUE
1	6083399	6083609		TRUE
1	6103131	6103464	TRUE	TRUE	TRUE
1	6133725	6133848		TRUE	TRUE
1	6216662	6216769	TRUE	TRUE	TRUE
1	6231554	6231715		TRUE
1	6232295	6232429		TRUE
1	6425950	6426052	TRUE
1	6461993	6462084		TRUE
1	6525566	6525688		TRUE
1	6568600	6568687	TRUE
1	6632668	6632781		TRUE	TRUE
1	6683789	6683882		TRUE
1	6777246	6777369		TRUE
1	6779221	6779408	TRUE	TRUE	TRUE
1	6779568	6779729		TRUE
1	6782782	6782892	TRUE	TRUE
1	6796471	6796635		TRUE	TRUE
1	6810114	6810447	TRUE	TRUE	TRUE
1	6822883	6823014	TRUE	TRUE
1	6826162	6826620	TRUE	TRUE	TRUE
1	6835287	6835640	TRUE	TRUE	TRUE
1	6835904	6836000		TRUE
1	6843899	6843993		TRUE
1	6848915	6849302	TRUE	TRUE	TRUE
1	6849892	6850003			TRUE
1	6855975	6856416	TRUE	TRUE	TRUE
1	6857934	6858035		TRUE
1	6867824	6867976	TRUE	TRUE
1	6901462	6902029	TRUE	TRUE	TRUE
1	6904435	6904572		TRUE	TRUE
1	6906465	6906539			TRUE
1	6930540	6930760	TRUE	TRUE	TRUE
1	6939045	6939250		TRUE	TRUE
1	6946292	6946738	TRUE	TRUE	TRUE
1	6968615	6969167	TRUE	TRUE	TRUE
1	6981935	6982025			TRUE
1	6982367	6982654	TRUE	TRUE	TRUE
1	6985234	6985307			TRUE
1	6986446	6986658	TRUE	TRUE	TRUE
1	6987246	6987389	TRUE	TRUE	TRUE
1	6988992	6989126	TRUE	TRUE	TRUE
1	6996041	6996367	TRUE	TRUE	TRUE
1	7002712	7002825			TRUE
1	7007795	7007947		TRUE
1	7017683	7017867	TRUE		TRUE
1	7038426	7038900	TRUE	TRUE	TRUE
1	7048323	7048530	TRUE	TRUE	TRUE
1	7053636	7053759		TRUE
1	7097906	7098031		TRUE
1	7099517	7099627		TRUE
1	7111896	7112148	TRUE	TRUE	TRUE
1	7113930	7114400	TRUE	TRUE	TRUE
1	7134415	7134691		TRUE	TRUE
1	7154800	7155544	TRUE	TRUE	TRUE
1	7158906	7159384	TRUE	TRUE	TRUE
1	7175491	7175687	TRUE	TRUE	TRUE	1	7175401	7175800	-1.51	2.09965e-12	1.13854e-10
1	7183433	7184221	TRUE	TRUE	TRUE
1	7197694	7197894		TRUE
1	7208039	7208168		TRUE
1	7220317	7220416	TRUE
1	7280177	7280389	TRUE
1	7280398	7281000	TRUE	TRUE	TRUE
1	7342453	7342736	TRUE	TRUE	TRUE
1	7353971	7354109	TRUE	TRUE	TRUE
1	7367123	7367248		TRUE
1	7367778	7367909	TRUE
1	7384729	7384823		TRUE
1	7425933	7426185	TRUE	TRUE
1	7427634	7427773	TRUE	TRUE
1	7485539	7485670		TRUE
1	7488982	7489420	TRUE	TRUE	TRUE
1	7553451	7553998	TRUE	TRUE
1	7573464	7574231	TRUE	TRUE	TRUE
1	7605320	7605498	TRUE	TRUE
1	7627352	7627453		TRUE
1	7627739	7627908	TRUE	TRUE	TRUE
1	7643344	7643534			TRUE
1	7738454	7738647	TRUE	TRUE
1	7824780	7824872		TRUE
1	7826610	7826721	TRUE
1	7843208	7843350		TRUE
1	7860442	7860673	TRUE	TRUE
1	7862467	7862734	TRUE	TRUE	TRUE
1	7869399	7869475			TRUE
1	7884461	7884589	TRUE
1	7893508	7893606		TRUE
1	7906354	7906800	TRUE	TRUE	TRUE
1	7943548	7943635	TRUE
1	7971403	7971513	TRUE
1	8010941	8011077		TRUE
1	8055056	8055165		TRUE
1	8125017	8125422	TRUE	TRUE	TRUE
1	8134595	8134696	TRUE
1	8137872	8138236	TRUE	TRUE	TRUE
1	8158225	8158392	TRUE	TRUE
1	8226439	8226629		TRUE
1	8234135	8234310		TRUE
1	8241276	8241868	TRUE	TRUE	TRUE
1	8250797	8250979	TRUE	TRUE	TRUE
1	8251717	8251980	TRUE	TRUE
1	8289987	8290308		TRUE	TRUE
1	8341943	8342098	TRUE
1	8347586	8348030	TRUE	TRUE	TRUE
1	8352018	8352124	TRUE
1	8402878	8402998	TRUE		TRUE
1	8437378	8437741	TRUE	TRUE
1	8510715	8510853	TRUE	TRUE	TRUE
1	8511949	8512204	TRUE	TRUE
1	8520539	8520701	TRUE	TRUE	TRUE
1	8522119	8522241	TRUE	TRUE	TRUE
1	8538500	8538608			TRUE
1	8540738	8540833	TRUE
1	8571776	8571850			TRUE
1	8596904	8597001			TRUE
1	8618249	8618353		TRUE
1	8653352	8653626	TRUE	TRUE	TRUE
1	8668582	8668738	TRUE
1	8670212	8670378		TRUE
1	8673800	8673906			TRUE
1	8680784	8680882			TRUE
1	8684318	8684611		TRUE
1	8754496	8755191	TRUE	TRUE	TRUE
1	8778173	8778317		TRUE
1	8836679	8836830		TRUE	TRUE
1	8861232	8861645	TRUE	TRUE	TRUE
1	8883714	8883809		TRUE
1	8888363	8888504		TRUE
1	8892430	8892621	TRUE	TRUE	TRUE
1	8991711	8991847		TRUE
1	8994926	8995321	TRUE		TRUE	1	8994921	8995160	-1.13	0.00013322	0.00116519
1	9006471	9006657	TRUE	TRUE	TRUE
1	9010224	9010326		TRUE
1	9069158	9069402	TRUE	TRUE
1	9212557	9212732		TRUE
1	9218200	9218332			TRUE
1	9219490	9219724	TRUE	TRUE	TRUE
1	9286910	9287008		TRUE
1	9420806	9420905			TRUE
1	9423794	9423881			TRUE
1	9440210	9441133	TRUE	TRUE	TRUE
1	9469927	9470079		TRUE
1	9487568	9487738		TRUE	TRUE
1	9528801	9529200		TRUE	TRUE
1	9566880	9566996		TRUE
1	9575764	9575843			TRUE
1	9583485	9583605	TRUE
1	9583721	9583882		TRUE
1	9585531	9585749	TRUE	TRUE	TRUE
1	9586048	9586261	TRUE	TRUE	TRUE
1	9590072	9590220	TRUE
1	9593934	9594026			TRUE
1	9606187	9606568	TRUE	TRUE
1	9628969	9629150		TRUE
1	9636046	9636250	TRUE	TRUE
1	9697022	9697185		TRUE	TRUE
1	9715660	9715776	TRUE
1	9768001	9768302	TRUE	TRUE	TRUE
1	9778737	9778896		TRUE
1	9842895	9843182	TRUE	TRUE	TRUE
1	9843460	9843581		TRUE
1	9907811	9907982	TRUE	TRUE	TRUE
1	9929182	9929437			TRUE	1	9929181	9929480	-1.53	8.1387e-08	1.70672e-06
1	9949377	9949592			TRUE
1	9986728	9986847		TRUE
1	9991250	9991516	TRUE	TRUE	TRUE
1	10001423	10001545		TRUE
1	10040435	10040713			TRUE	1	10040441	10040700	-1.48	2.77434e-07	5.07461e-06
1	10044132	10044322		TRUE	TRUE
1	10053485	10053752	TRUE	TRUE	TRUE
1	10054629	10055150	TRUE	TRUE	TRUE
1	10066668	10066742			TRUE
1	10079772	10079861	TRUE
1	10102535	10102738		TRUE
1	10133953	10134105	TRUE	TRUE	TRUE
1	10181342	10181494		TRUE	TRUE
1	10193744	10193935	TRUE
1	10212859	10213088		TRUE	TRUE	1	10212781	10213180	-1.38	8.89669e-10	2.91526e-08
1	10231376	10232014	TRUE	TRUE	TRUE
1	10233294	10233412			TRUE
1	10241937	10242332	TRUE	TRUE	TRUE
1	10254060	10254186			TRUE
1	10265054	10265395	TRUE	TRUE	TRUE
1	10266679	10266936	TRUE	TRUE	TRUE
1	10267589	10267708		TRUE
1	10278059	10278428	TRUE	TRUE	TRUE
1	10278811	10279039	TRUE	TRUE
1	10287130	10287453		TRUE	TRUE
1	10288899	10289305	TRUE	TRUE	TRUE
1	10294842	10294968		TRUE
1	10306972	10307212	TRUE	TRUE	TRUE
1	10308751	10309042	TRUE	TRUE	TRUE
1	10314291	10314632	TRUE	TRUE	TRUE
1	10319709	10319787			TRUE
1	10325526	10325681	TRUE	TRUE	TRUE
1	10333404	10333533	TRUE
1	10343513	10343919	TRUE	TRUE	TRUE
1	10370228	10370375	TRUE		TRUE
1	10376028	10376158		TRUE
1	10382164	10382305	TRUE	TRUE
1	10405901	10406137	TRUE	TRUE	TRUE
1	10431223	10431300			TRUE
1	10460836	10460999	TRUE
1	10465823	10465915		TRUE
1	10487622	10487759			TRUE
1	10499781	10500139		TRUE	TRUE
1	10501070	10501257		TRUE	TRUE
1	10508345	10508587	TRUE	TRUE	TRUE	1	10508261	10508660	-1.8	3.1558e-08	7.35996e-07
1	10542354	10542486	TRUE	TRUE	TRUE
1	10572613	10572809	TRUE	TRUE	TRUE
1	10578749	10578844		TRUE
1	10580911	10581000			TRUE
1	10587514	10587587			TRUE
1	10662519	10662629			TRUE
1	10669228	10669344		TRUE
1	10681965	10682127		TRUE	TRUE
1	10690299	10690460		TRUE	TRUE
1	10690939	10691028	TRUE
1	10691206	10691893	TRUE	TRUE	TRUE
1	10707123	10707200			TRUE
1	10707250	10707349	TRUE
1	10715585	10716055	TRUE	TRUE	TRUE
1	10719360	10719518	TRUE	TRUE	TRUE
1	10769383	10769720	TRUE	TRUE	TRUE	1	10769321	10769760	-1	9.06162e-11	3.68403e-09
1	10787717	10787980	TRUE	TRUE	TRUE
1	10811596	10811784		TRUE	TRUE
1	10819668	10819760		TRUE
1	10823067	10823593	TRUE	TRUE	TRUE
1	10846588	10846665			TRUE
1	10848552	10848671	TRUE	TRUE	TRUE
1	10855410	10855598		TRUE	TRUE	1	10855381	10855620	-1.8	0.000350255	0.00269389
1	10859162	10859239			TRUE
1	10860252	10860413		TRUE
1	10860663	10860817		TRUE
1	10867119	10867218	TRUE
1	10885451	10885550		TRUE
1	10886077	10886284		TRUE	TRUE
1	10912993	10913567	TRUE	TRUE	TRUE
1	10978300	10978388	TRUE
1	11031984	11032127		TRUE	TRUE
1	11045396	11045596	TRUE	TRUE
1	11083388	11083480		TRUE
1	11174778	11174873		TRUE
1	11282018	11282141		TRUE
1	11479718	11479913	TRUE	TRUE	TRUE
1	11708432	11708571		TRUE
1	11709243	11709391		TRUE
1	12011340	12011450	TRUE
1	12242543	12242674		TRUE
1	12286933	12287252	TRUE	TRUE	TRUE
1	12487628	12487922		TRUE
1	12555153	12555334	TRUE	TRUE	TRUE
1	12968314	12968439		TRUE
1	13072556	13072694		TRUE
1	13266949	13267048	TRUE
1	14808332	14808458		TRUE
1	14828289	14828362			TRUE
1	14867198	14867336			TRUE
1	15105143	15105245			TRUE
1	15138131	15138410	TRUE	TRUE	TRUE
1	15907713	15907846		TRUE
1	16013797	16013894	TRUE	TRUE	TRUE
1	16105152	16105263	TRUE
1	16662251	16662392		TRUE
1	16756516	16756635		TRUE
1	16931335	16931460		TRUE
1	17158396	17158489			TRUE
1	18064411	18064520	TRUE
1	18190817	18191046	TRUE	TRUE
1	18389270	18389533	TRUE	TRUE	TRUE
1	18402083	18402178		TRUE
1	18428579	18428807	TRUE	TRUE	TRUE
1	19118987	19119069			TRUE
1	19174758	19174847	TRUE
1	19196722	19196819	TRUE
1	19227446	19228020	TRUE	TRUE	TRUE
1	19228172	19228568		TRUE	TRUE
1	19232247	19232383		TRUE
1	19335471	19335552			TRUE
1	19339517	19339728	TRUE	TRUE	TRUE
1	19340439	19340567			TRUE
1	19402392	19402696	TRUE	TRUE	TRUE
1	19418018	19418689	TRUE	TRUE	TRUE
1	19419162	19419675	TRUE	TRUE	TRUE
1	19468646	19468820		TRUE
1	19469009	19469109			TRUE
1	19482549	19482983	TRUE	TRUE	TRUE
1	19487957	19488058			TRUE
1	19500933	19501043		TRUE
1	19501516	19501859		TRUE
1	19502196	19502633	TRUE	TRUE	TRUE
1	19514983	19515711	TRUE	TRUE	TRUE
1	19522241	19522363		TRUE
1	19530735	19530826	TRUE
1	19537379	19537453			TRUE
1	19545570	19545898	TRUE	TRUE	TRUE
1	19555423	19555562		TRUE	TRUE
1	19557617	19557708			TRUE
1	19562668	19562878	TRUE	TRUE	TRUE
1	19586668	19586786	TRUE		TRUE
1	19587798	19588071	TRUE	TRUE	TRUE
1	19607063	19607227	TRUE	TRUE	TRUE
1	19607842	19608263	TRUE	TRUE	TRUE
1	19615752	19616315	TRUE	TRUE	TRUE
1	19640484	19640630		TRUE
1	19651548	19651638	TRUE
1	19705101	19705242	TRUE	TRUE	TRUE
1	19728633	19729246	TRUE	TRUE	TRUE
1	19737937	19738102		TRUE
1	19833769	19833889		TRUE
1	19934952	19935047		TRUE
1	19952976	19953337		TRUE
1	19965078	19965174		TRUE
1	20170049	20170359	TRUE	TRUE
1	20207034	20207149		TRUE
1	20207330	20207440		TRUE
1	20387101	20387457	TRUE	TRUE	TRUE
1	20391519	20391654	TRUE
1	20407484	20407652		TRUE
1	20412521	20412612		TRUE
1	20412892	20413392	TRUE	TRUE	TRUE
1	20431685	20431940		TRUE	TRUE
1	20439168	20439420	TRUE	TRUE	TRUE
1	20439929	20440072		TRUE
1	20440594	20440701	TRUE		TRUE
1	20499248	20499434		TRUE
1	20505322	20505411			TRUE
1	20582738	20583016		TRUE	TRUE
1	20583102	20583325	TRUE	TRUE	TRUE
1	20597127	20597203			TRUE
1	20668312	20668400			TRUE
1	20674847	20674951			TRUE
1	20734372	20734535		TRUE	TRUE
1	20734849	20735058	TRUE	TRUE	TRUE
1	20823817	20824157		TRUE	TRUE
1	20824173	20824250			TRUE
1	20974959	20975225		TRUE	TRUE
1	21026292	21026396			TRUE
1	21058257	21058367		TRUE
1	21107116	21107339	TRUE	TRUE	TRUE
1	21189021	21189143	TRUE		TRUE
1	21272484	21273038	TRUE	TRUE	TRUE
1	21328029	21328802	TRUE	TRUE	TRUE
1	21332037	21332149		TRUE
1	21361139	21361228	TRUE
1	21385055	21385245		TRUE
1	21388821	21389029	TRUE	TRUE	TRUE
1	21400137	21400554	TRUE	TRUE	TRUE
1	21409567	21409660		TRUE
1	21426290	21426544	TRUE	TRUE	TRUE
1	21465815	21466004		TRUE	TRUE
1	21520056	21520186	TRUE	TRUE	TRUE
1	21532071	21532188	TRUE
1	21566043	21566165			TRUE
1	21593575	21593878	TRUE	TRUE	TRUE
1	21608572	21609104	TRUE	TRUE	TRUE
1	21627001	21627143	TRUE		TRUE
1	21658666	21658831			TRUE
1	21772700	21772877	TRUE
1	21818867	21819003		TRUE
1	21868154	21868367		TRUE
1	21896615	21896788		TRUE	TRUE
1	21909226	21909589	TRUE	TRUE	TRUE
1	21910593	21910757	TRUE	TRUE	TRUE
1	21951605	21951713			TRUE
1	21960830	21960924		TRUE
1	22009498	22009722	TRUE	TRUE	TRUE
1	22023112	22023317		TRUE
1	22040742	22040938	TRUE	TRUE	TRUE
1	22048832	22049010	TRUE		TRUE
1	22054986	22055113	TRUE		TRUE
1	22063317	22063390			TRUE
1	22092899	22093237	TRUE	TRUE	TRUE
1	22093660	22094068	TRUE	TRUE	TRUE
1	22094896	22094992		TRUE
1	22100110	22100241		TRUE
1	22126019	22126256	TRUE	TRUE	TRUE
1	22140161	22140324		TRUE
1	22147226	22147467	TRUE	TRUE	TRUE
1	22189542	22189908	TRUE	TRUE	TRUE
1	22210213	22210436		TRUE	TRUE
1	22262671	22262773	TRUE	TRUE
1	22286940	22287443	TRUE	TRUE	TRUE
1	22296026	22296261	TRUE	TRUE	TRUE
1	22399793	22399909		TRUE
1	22484265	22484484		TRUE
1	22538594	22538754		TRUE	TRUE
1	22540036	22540140		TRUE
1	22541762	22541858		TRUE
1	22602508	22602661	TRUE		TRUE
1	22627936	22628035		TRUE
1	22706122	22706298	TRUE
1	22753570	22753748	TRUE
1	22754914	22755209	TRUE	TRUE
1	22769436	22769666	TRUE	TRUE
1	22783401	22784031	TRUE	TRUE	TRUE
1	22784172	22784376	TRUE
1	22791669	22791865	TRUE	TRUE	TRUE
1	22843725	22844022	TRUE	TRUE	TRUE
1	22849985	22850230		TRUE
1	22906350	22906423			TRUE
1	22917468	22917638	TRUE	TRUE	TRUE
1	22919430	22919520	TRUE		TRUE
1	22957658	22957766		TRUE	TRUE
1	22966243	22967047	TRUE	TRUE	TRUE
1	22989033	22989382	TRUE	TRUE	TRUE
1	23088297	23088467		TRUE
1	23167791	23168148	TRUE	TRUE	TRUE
1	23309620	23309793			TRUE
1	23589311	23589432	TRUE	TRUE
1	23895385	23895535		TRUE
1	23939418	23939531	TRUE	TRUE	TRUE
1	24041482	24041586		TRUE
1	24042336	24042523	TRUE	TRUE	TRUE
1	24129404	24129505	TRUE
1	24166851	24166975		TRUE
1	24411388	24411662	TRUE	TRUE	TRUE
1	24412713	24412798			TRUE
1	24457191	24457502	TRUE	TRUE	TRUE
1	24475832	24475917			TRUE
1	24627611	24627762		TRUE
1	24628489	24628660		TRUE	TRUE
1	24708129	24708252		TRUE	TRUE
1	24746047	24746147	TRUE
1	24857624	24858016	TRUE	TRUE	TRUE
1	24859391	24859531		TRUE
1	25006864	25006990		TRUE
1	25095150	25095380	TRUE	TRUE	TRUE
1	25103307	25103456			TRUE
1	25312013	25312223		TRUE	TRUE
1	25312323	25312468	TRUE
1	25326440	25326514			TRUE
1	25407802	25407944	TRUE	TRUE	TRUE
1	25465431	25465541		TRUE
1	25466635	25466754	TRUE	TRUE
1	25485862	25485995	TRUE	TRUE	TRUE
1	25506330	25506417			TRUE
1	25507318	25507674	TRUE	TRUE	TRUE
1	25606525	25606738	TRUE	TRUE	TRUE
1	25610556	25610687		TRUE
1	25681293	25681727	TRUE	TRUE	TRUE	1	25681321	25681540	1.43	2.44404e-11	1.09669e-09
1	25688089	25688200		TRUE
1	25851617	25851744	TRUE
1	25987333	25987586	TRUE	TRUE
1	26105587	26105682			TRUE
1	26151180	26151271		TRUE
1	26156088	26156491	TRUE	TRUE	TRUE
1	26163081	26163225		TRUE
1	26181207	26181322	TRUE	TRUE
1	26188051	26188381	TRUE	TRUE	TRUE
1	26275036	26275194		TRUE
1	26277740	26277902		TRUE
1	26360736	26360822			TRUE
1	26533116	26533231		TRUE
1	26533882	26534065		TRUE	TRUE
1	26542359	26542491			TRUE
1	26550554	26550729	TRUE	TRUE	TRUE
1	26578049	26578180			TRUE
1	26581349	26581441		TRUE
1	26582726	26582823		TRUE
1	26583563	26583764		TRUE	TRUE
1	26584106	26584488		TRUE	TRUE
1	26633245	26633370		TRUE
1	26651422	26651509			TRUE
1	26771992	26772067			TRUE
1	26851709	26851862	TRUE
1	26991049	26991180		TRUE
1	27073047	27073167	TRUE
1	27180289	27180385	TRUE
1	27410326	27410507		TRUE
1	27428743	27428840	TRUE
1	27468988	27469303	TRUE	TRUE	TRUE
1	27625051	27625142		TRUE
1	27629330	27629537		TRUE
1	27629820	27630000	TRUE	TRUE	TRUE
1	27682347	27682473		TRUE
1	28379322	28379553		TRUE	TRUE
1	28412116	28412244		TRUE
1	28468736	28469000	TRUE	TRUE
1	28529966	28530135		TRUE
1	28605217	28605352			TRUE
1	28715936	28716034		TRUE
1	28937927	28938030		TRUE
1	28940941	28941060	TRUE	TRUE
1	29067091	29067206		TRUE
1	29149171	29149322		TRUE
1	29388066	29388168		TRUE
1	29403320	29403561	TRUE	TRUE	TRUE
1	29403919	29404101	TRUE
1	29418166	29418492	TRUE	TRUE	TRUE
1	29418600	29419010	TRUE	TRUE	TRUE
1	29447411	29447725	TRUE	TRUE	TRUE
1	29464196	29464507	TRUE	TRUE	TRUE
1	29493608	29493698	TRUE
1	29603476	29603600	TRUE
1	29711868	29711969		TRUE
1	29756987	29757496	TRUE	TRUE	TRUE
1	29877305	29877478	TRUE
1	29899042	29899171		TRUE
1	30357116	30357294	TRUE	TRUE
1	30358403	30358591	TRUE	TRUE	TRUE
1	30387819	30388001	TRUE	TRUE
1	30474257	30474363		TRUE
1	30554667	30554792		TRUE
1	30632908	30633006			TRUE
1	30870191	30870285	TRUE
1	30999443	30999558		TRUE
1	31022445	31022551			TRUE
1	31606791	31606923			TRUE
1	31985767	31985894		TRUE
1	32474545	32474637	TRUE
1	32638379	32638496			TRUE
1	32725533	32725633	TRUE
1	32827003	32827423	TRUE	TRUE	TRUE
1	32832103	32832268		TRUE
1	32969882	32969979		TRUE
1	33027015	33027134		TRUE
1	33121939	33122035			TRUE
1	33377478	33377574	TRUE
1	33704826	33705160	TRUE	TRUE	TRUE
1	33751289	33751409		TRUE
1	33815930	33816116	TRUE
1	33817695	33817807		TRUE
1	33842227	33842309			TRUE
1	34242583	34242679			TRUE
1	34304370	34304462	TRUE
1	34495304	34495711	TRUE	TRUE	TRUE	1	34495361	34495600	1.18	1.35716e-08	3.44307e-07
1	34549076	34549246		TRUE	TRUE
1	34614060	34614369	TRUE	TRUE	TRUE
1	34707230	34707347		TRUE
1	34822120	34822242	TRUE	TRUE	TRUE
1	34912858	34912980		TRUE	TRUE
1	34918433	34918640	TRUE	TRUE	TRUE
1	34920819	34920962	TRUE	TRUE	TRUE
1	34923758	34923976	TRUE	TRUE	TRUE
1	34942750	34942823			TRUE
1	34942837	34942955		TRUE
1	34943983	34944080		TRUE
1	34944118	34944193			TRUE
1	34958040	34958174	TRUE		TRUE
1	34992967	34993402	TRUE	TRUE	TRUE
1	35031240	35031336		TRUE	TRUE
1	35036368	35036740	TRUE	TRUE	TRUE
1	35063818	35064253	TRUE	TRUE	TRUE
1	35075632	35075879		TRUE	TRUE
1	35086590	35086897	TRUE	TRUE	TRUE
1	35099955	35100107			TRUE
1	35110120	35110548	TRUE	TRUE	TRUE
1	35114703	35114825		TRUE
1	35122676	35123758	TRUE	TRUE	TRUE
1	35235470	35235793	TRUE	TRUE	TRUE
1	35244339	35244534	TRUE	TRUE
1	35251617	35251867	TRUE	TRUE	TRUE
1	35257020	35257112			TRUE
1	35281714	35281885	TRUE	TRUE	TRUE
1	35319874	35320013		TRUE	TRUE
1	35323021	35323195		TRUE
1	35360551	35360719	TRUE	TRUE
1	35381043	35381761	TRUE	TRUE	TRUE
1	35381919	35382006			TRUE
1	35420133	35420377		TRUE
1	35501916	35502112		TRUE
1	35525700	35525862		TRUE	TRUE
1	35554610	35554841		TRUE	TRUE
1	35580366	35580736	TRUE	TRUE	TRUE
1	35606545	35606953	TRUE	TRUE	TRUE
1	35608708	35608868		TRUE	TRUE
1	35663576	35663780	TRUE	TRUE	TRUE
1	35737568	35737665	TRUE		TRUE
1	35898040	35898181	TRUE
1	35912359	35912451		TRUE
1	36018105	36018506	TRUE	TRUE	TRUE
1	36063093	36064206	TRUE	TRUE	TRUE
1	36079546	36079654		TRUE
1	36115356	36115514	TRUE	TRUE	TRUE
1	36137231	36137338		TRUE
1	36156168	36157017	TRUE	TRUE	TRUE
1	36186710	36186890	TRUE
1	36331154	36331227			TRUE
1	36446455	36446614	TRUE
1	36960037	36960130		TRUE
1	37106712	37106799	TRUE
1	37110412	37110864	TRUE	TRUE	TRUE
1	37117160	37117545		TRUE
1	37117710	37117876	TRUE	TRUE	TRUE
1	37219755	37219916	TRUE
1	37631407	37631587		TRUE
1	37945316	37945513		TRUE	TRUE
1	37946792	37946887		TRUE
1	37947005	37947136			TRUE
1	37949919	37950050		TRUE
1	37984881	37985121	TRUE	TRUE	TRUE
1	37990127	37990258			TRUE
1	38085879	38086049	TRUE
1	38090268	38090356			TRUE
1	38121923	38122092		TRUE	TRUE
1	38142886	38142978			TRUE
1	38170138	38170300	TRUE	TRUE	TRUE
1	38176461	38176672	TRUE	TRUE	TRUE
1	38235828	38236008		TRUE
1	38267198	38267287	TRUE
1	38275357	38276083	TRUE	TRUE	TRUE
1	38284190	38284288		TRUE
1	38303959	38304061		TRUE
1	38325642	38325746			TRUE
1	38331027	38331204		TRUE	TRUE
1	38359491	38359582	TRUE
1	38359815	38360801	TRUE	TRUE	TRUE
1	38459035	38459314	TRUE	TRUE	TRUE
1	38462541	38462674	TRUE		TRUE
1	38463913	38464210	TRUE	TRUE	TRUE
1	38478858	38479082		TRUE
1	38481642	38481723			TRUE
1	38544748	38544938	TRUE	TRUE	TRUE
1	38558747	38558899		TRUE
1	38590614	38590724		TRUE
1	38596045	38596139		TRUE
1	38792305	38792508		TRUE	TRUE
1	38861447	38861544		TRUE
1	38954080	38954194		TRUE
1	39016049	39016410	TRUE	TRUE	TRUE
1	39190425	39190602			TRUE
1	39240227	39240315	TRUE
1	39302616	39302713		TRUE
1	39475079	39475152			TRUE
1	39844832	39844919			TRUE
1	39852490	39852700	TRUE	TRUE	TRUE
1	39852811	39852939		TRUE
1	39871375	39871548	TRUE	TRUE
1	39878499	39878599		TRUE
1	39885466	39885642	TRUE	TRUE	TRUE
1	40328600	40328712		TRUE
1	40907636	40907725	TRUE
1	40957075	40957204		TRUE	TRUE
1	40973505	40973950	TRUE	TRUE	TRUE
1	40974038	40974418	TRUE	TRUE	TRUE
1	41060872	41060999	TRUE
1	41084797	41085074		TRUE
1	41143566	41143646			TRUE
1	41161135	41161260		TRUE
1	41560974	41561144	TRUE	TRUE	TRUE
1	41899388	41899491		TRUE
1	41961677	41961874	TRUE		TRUE
1	42010270	42011002	TRUE	TRUE	TRUE
1	42070332	42070549	TRUE	TRUE	TRUE
1	42070944	42071226	TRUE	TRUE	TRUE
1	42071664	42071746			TRUE
1	42072841	42072944			TRUE
1	42108318	42108648		TRUE	TRUE
1	42142192	42142540	TRUE	TRUE	TRUE
1	42159050	42159399	TRUE	TRUE	TRUE
1	42167470	42167735	TRUE	TRUE	TRUE
1	42207269	42207470		TRUE	TRUE
1	42224387	42224518		TRUE	TRUE
1	42230435	42231276	TRUE	TRUE	TRUE
1	42288988	42289134		TRUE
1	42294131	42294266	TRUE	TRUE	TRUE
1	42294809	42294916		TRUE
1	42411324	42411420			TRUE
1	42490025	42490151		TRUE
1	42519299	42519600	TRUE	TRUE	TRUE
1	42523128	42523366		TRUE
1	42647763	42647917		TRUE	TRUE
1	42780964	42781151		TRUE
1	42813701	42813775			TRUE
1	42829346	42829531	TRUE	TRUE	TRUE
1	42829839	42830263	TRUE	TRUE	TRUE
1	42879953	42880061		TRUE
1	42886061	42886360	TRUE	TRUE	TRUE
1	42900768	42901014		TRUE
1	42901208	42901683	TRUE	TRUE	TRUE
1	42915556	42915662		TRUE
1	42924540	42924676	TRUE
1	42952680	42952808		TRUE
1	42975362	42975644		TRUE
1	43013845	43013947		TRUE
1	43024082	43024480	TRUE	TRUE
1	43047768	43047996	TRUE	TRUE
1	43052912	43053072		TRUE
1	43067763	43067920	TRUE	TRUE	TRUE
1	43069455	43069645	TRUE	TRUE	TRUE
1	43101641	43101809		TRUE	TRUE
1	43101882	43102001			TRUE
1	43118592	43118721		TRUE
1	43129698	43129978		TRUE
1	43131483	43131750		TRUE	TRUE
1	43140242	43140336	TRUE
1	43153469	43153859	TRUE	TRUE	TRUE
1	43178380	43178876	TRUE	TRUE	TRUE
1	43183679	43183766			TRUE
1	43185155	43185274			TRUE
1	43194863	43195547	TRUE	TRUE	TRUE
1	43203727	43204138	TRUE	TRUE	TRUE
1	43207034	43207564	TRUE	TRUE	TRUE
1	43218402	43218701	TRUE	TRUE	TRUE
1	43219863	43220100	TRUE	TRUE	TRUE
1	43225332	43225426	TRUE
1	43230549	43231080	TRUE	TRUE	TRUE
1	43241351	43241588	TRUE	TRUE
1	43242955	43243076		TRUE
1	43249148	43249383		TRUE	TRUE
1	43262423	43262755	TRUE	TRUE
1	43266471	43266691	TRUE	TRUE	TRUE
1	43268027	43268393	TRUE	TRUE	TRUE
1	43271912	43272137	TRUE	TRUE
1	43281278	43281362			TRUE
1	43375647	43375955	TRUE	TRUE	TRUE
1	43391437	43391523			TRUE
1	43392334	43392607		TRUE
1	43392986	43393102			TRUE
1	43429309	43429415		TRUE
1	43498265	43498474		TRUE	TRUE
1	43522795	43522996	TRUE	TRUE	TRUE
1	43616074	43616169		TRUE
1	43759600	43759705	TRUE
1	43774587	43774763	TRUE	TRUE	TRUE
1	43837721	43837904			TRUE
1	43854713	43854817		TRUE
1	43855849	43855992		TRUE
1	43897286	43897371			TRUE
1	43944611	43944715		TRUE
1	43944947	43945086		TRUE
1	43948402	43948510		TRUE
1	43986504	43986602	TRUE
1	43995833	43996137	TRUE	TRUE	TRUE	1	43995741	43996200	-1.3	7.77583e-10	2.58143e-08
1	44019772	44019897		TRUE
1	44023847	44024223			TRUE
1	44028158	44028319			TRUE
1	44029820	44029896			TRUE
1	44036447	44036562		TRUE
1	44043688	44044094	TRUE	TRUE	TRUE
1	44047001	44047275	TRUE	TRUE	TRUE
1	44064709	44064828	TRUE	TRUE
1	44079891	44080018		TRUE
1	44080969	44081075			TRUE
1	44085599	44086332	TRUE	TRUE	TRUE
1	44113767	44113867	TRUE
1	44117647	44117893	TRUE	TRUE	TRUE
1	44127435	44127610			TRUE
1	44136721	44137042	TRUE	TRUE	TRUE
1	44138941	44139068			TRUE
1	44142653	44142928	TRUE	TRUE
1	44145080	44145468	TRUE	TRUE	TRUE
1	44160322	44160998	TRUE	TRUE	TRUE
1	44173171	44173298			TRUE
1	44175140	44175246	TRUE	TRUE
1	44176613	44176709			TRUE
1	44177501	44177842	TRUE	TRUE	TRUE
1	44206768	44206915	TRUE	TRUE	TRUE
1	44210943	44211155		TRUE	TRUE
1	44216356	44216453	TRUE
1	44228534	44229027	TRUE	TRUE	TRUE
1	44237970	44238155	TRUE	TRUE	TRUE
1	44242177	44242341	TRUE	TRUE	TRUE
1	44245709	44246219	TRUE	TRUE	TRUE
1	44248848	44248937	TRUE
1	44250539	44250666	TRUE		TRUE
1	44287876	44288033			TRUE
1	44290880	44291684	TRUE	TRUE	TRUE
1	44301477	44301596	TRUE
1	44309530	44309928	TRUE	TRUE	TRUE
1	44310020	44310112		TRUE
1	44315042	44315402	TRUE	TRUE	TRUE
1	44320915	44321065		TRUE	TRUE
1	44321783	44322089	TRUE	TRUE	TRUE
1	44330102	44330360	TRUE	TRUE	TRUE
1	44331788	44331908		TRUE
1	44336758	44337331	TRUE	TRUE	TRUE
1	44353015	44353232			TRUE
1	44355985	44356178	TRUE	TRUE	TRUE
1	44391637	44391724	TRUE
1	44428975	44429160		TRUE
1	44441782	44441919		TRUE
1	44457599	44457861		TRUE	TRUE
1	44513120	44513416		TRUE	TRUE
1	44539597	44539847	TRUE	TRUE	TRUE
1	44547138	44547231			TRUE
1	44548868	44548946			TRUE
1	44555042	44555647	TRUE	TRUE	TRUE
1	44562458	44562566		TRUE
1	44572982	44573096			TRUE
1	44617451	44618186	TRUE	TRUE	TRUE
1	44632614	44632703			TRUE
1	44687838	44688584	TRUE	TRUE	TRUE
1	44688679	44688971	TRUE	TRUE	TRUE
1	44719937	44720107		TRUE
1	44726994	44727081			TRUE
1	44733829	44733977	TRUE	TRUE	TRUE
1	44751069	44751252		TRUE
1	44765649	44765938	TRUE	TRUE	TRUE
1	44845121	44845247	TRUE
1	44889284	44889407			TRUE
1	44903793	44903903		TRUE	TRUE
1	44928636	44928788			TRUE
1	44935125	44935217		TRUE
1	44947986	44948342	TRUE	TRUE	TRUE
1	44954090	44954194		TRUE
1	44972239	44972401			TRUE
1	44979388	44980170	TRUE	TRUE	TRUE
1	44980195	44980330	TRUE
1	44986775	44986877			TRUE
1	44996780	44996994	TRUE	TRUE	TRUE
1	45007389	45007479			TRUE
1	45041845	45042296	TRUE	TRUE	TRUE
1	45042454	45042658	TRUE	TRUE	TRUE
1	45057702	45057951	TRUE	TRUE
1	45061964	45062115		TRUE
1	45066494	45067032	TRUE	TRUE
1	45094175	45094355		TRUE
1	45095762	45095892	TRUE
1	45109821	45109973	TRUE	TRUE	TRUE
1	45145764	45145869	TRUE
1	45155513	45156038	TRUE	TRUE	TRUE
1	45156133	45156243		TRUE
1	45156508	45156621		TRUE
1	45199442	45199681	TRUE	TRUE
1	45211872	45212105	TRUE	TRUE	TRUE
1	45212539	45212728	TRUE	TRUE	TRUE
1	45219410	45219506			TRUE
1	45240892	45241060	TRUE	TRUE	TRUE
1	45241279	45241592	TRUE	TRUE	TRUE
1	45242901	45243080	TRUE	TRUE	TRUE
1	45243838	45243932	TRUE
1	45244047	45244142	TRUE
1	45269338	45269425			TRUE
1	45305858	45306089		TRUE	TRUE
1	45331421	45331547	TRUE	TRUE	TRUE
1	45333003	45333234	TRUE	TRUE	TRUE
1	45349041	45349330	TRUE	TRUE	TRUE
1	45357436	45357577	TRUE	TRUE	TRUE
1	45372326	45372999	TRUE	TRUE
1	45384787	45384975			TRUE
1	45399528	45399799		TRUE
1	45424929	45425017			TRUE
1	45459931	45460099			TRUE
1	45461284	45461434			TRUE
1	45465588	45465932	TRUE	TRUE	TRUE
1	45477156	45477310	TRUE	TRUE	TRUE
1	45503608	45503787		TRUE
1	45528793	45529229		TRUE
1	45631993	45632553	TRUE	TRUE	TRUE
1	45665600	45666118	TRUE	TRUE	TRUE
1	45696899	45697004			TRUE
1	45704338	45704572	TRUE	TRUE	TRUE
1	45708799	45708882			TRUE
1	45727037	45727304	TRUE
1	45727631	45727724			TRUE
1	45739467	45739718		TRUE
1	45741319	45741431			TRUE
1	45742014	45742106	TRUE
1	45755613	45755798		TRUE
1	45758218	45758517	TRUE	TRUE	TRUE
1	45768712	45769006	TRUE	TRUE	TRUE
1	45794611	45794823	TRUE	TRUE	TRUE
1	45962358	45963223	TRUE	TRUE	TRUE
1	45988135	45988650	TRUE	TRUE	TRUE
1	46001657	46002592	TRUE	TRUE	TRUE
1	46045818	46046038	TRUE	TRUE
1	46051975	46052169	TRUE	TRUE
1	46057372	46057785	TRUE	TRUE	TRUE
1	46057787	46057901	TRUE
1	46057922	46058035		TRUE
1	46058254	46058871	TRUE	TRUE	TRUE
1	46066533	46067181	TRUE	TRUE	TRUE
1	46067419	46067536	TRUE
1	46077219	46078043	TRUE	TRUE	TRUE
1	46088098	46088275		TRUE
1	46110605	46111111	TRUE	TRUE	TRUE
1	46128454	46128585			TRUE
1	46133192	46133408	TRUE	TRUE	TRUE
1	46151979	46152090	TRUE	TRUE
1	46157946	46158042			TRUE
1	46161369	46161485		TRUE
1	46161805	46161909			TRUE
1	46189592	46190678	TRUE	TRUE	TRUE
1	46197484	46197605		TRUE
1	46202035	46202197	TRUE	TRUE	TRUE
1	46202515	46203150	TRUE	TRUE	TRUE
1	46203465	46203620	TRUE		TRUE
1	46203744	46203883			TRUE
1	46204537	46204648			TRUE
1	46226944	46227143		TRUE	TRUE
1	46230334	46230537	TRUE	TRUE	TRUE
1	46240828	46241070	TRUE	TRUE	TRUE
1	46257927	46258226	TRUE	TRUE	TRUE
1	46263788	46263937			TRUE
1	46268660	46268957	TRUE	TRUE
1	46272198	46272377	TRUE	TRUE	TRUE
1	46275346	46275435	TRUE
1	46305412	46305568		TRUE
1	46324275	46324382		TRUE	TRUE
1	46325169	46325309	TRUE	TRUE
1	46333893	46334254	TRUE	TRUE	TRUE
1	46338399	46338486	TRUE		TRUE
1	46343922	46344054		TRUE	TRUE
1	46344374	46344692		TRUE
1	46381680	46381894		TRUE	TRUE
1	46389124	46389495	TRUE	TRUE	TRUE
1	46411628	46412015		TRUE
1	46421524	46421678	TRUE	TRUE
1	46430114	46430203	TRUE
1	46442857	46442942			TRUE
1	46454883	46454987			TRUE
1	46488628	46488736		TRUE
1	46522276	46522490		TRUE
1	46524864	46525252	TRUE	TRUE	TRUE
1	46533413	46533701	TRUE	TRUE	TRUE
1	46560806	46561266	TRUE	TRUE	TRUE
1	46572624	46572991	TRUE	TRUE	TRUE
1	46578067	46578631	TRUE	TRUE	TRUE
1	46610610	46610941	TRUE		TRUE
1	46633864	46634259	TRUE	TRUE	TRUE
1	46634346	46634518	TRUE	TRUE	TRUE
1	46640272	46640498	TRUE	TRUE	TRUE
1	46651283	46651606	TRUE	TRUE	TRUE
1	46785531	46785634		TRUE
1	46794793	46794950		TRUE	TRUE
1	46795910	46796100	TRUE	TRUE	TRUE
1	46824036	46824284		TRUE
1	46833540	46833724		TRUE	TRUE
1	46877991	46878095		TRUE
1	46933801	46933910	TRUE
1	46934247	46934516		TRUE	TRUE
1	46937146	46937307		TRUE	TRUE
1	46941889	46942065		TRUE	TRUE
1	46985120	46985253		TRUE
1	46995017	46995130		TRUE
1	47000967	47001138		TRUE
1	47001265	47001397		TRUE
1	47008442	47008757	TRUE	TRUE	TRUE
1	47313344	47313452	TRUE
1	47313966	47314167	TRUE	TRUE	TRUE
1	47422184	47422572	TRUE	TRUE	TRUE
1	47456937	47457243		TRUE	TRUE
1	47988845	47988979	TRUE
1	48131895	48131971			TRUE
1	48641445	48641682	TRUE	TRUE	TRUE
1	48731209	48731306		TRUE
1	48915968	48916073	TRUE
1	48949888	48950052		TRUE	TRUE
1	48983421	48983627	TRUE	TRUE	TRUE
1	49017207	49017501		TRUE	TRUE
1	49094527	49094690	TRUE	TRUE
1	49095884	49096064		TRUE
1	49104442	49104641	TRUE	TRUE	TRUE
1	49259236	49259324			TRUE
1	49398372	49398553	TRUE
1	49415821	49415946		TRUE
1	49560048	49560145		TRUE
1	49615792	49615871			TRUE
1	49667911	49667984			TRUE
1	49689020	49689286	TRUE	TRUE	TRUE
1	49696676	49696795	TRUE	TRUE	TRUE
1	49704331	49704480		TRUE
1	49725459	49725613		TRUE	TRUE
1	49828401	49828500	TRUE
1	49830759	49831085	TRUE	TRUE	TRUE
1	49893188	49893392	TRUE	TRUE	TRUE
1	49916105	49916332		TRUE
1	49916339	49916505			TRUE
1	49925239	49925474		TRUE
1	49925918	49926050		TRUE
1	49930563	49931080	TRUE	TRUE	TRUE
1	49932211	49932336	TRUE	TRUE
1	49964199	49964679	TRUE	TRUE	TRUE
1	50026470	50026746	TRUE	TRUE
1	50026878	50027106		TRUE
1	50051404	50051872	TRUE	TRUE	TRUE
1	50088568	50088764	TRUE	TRUE	TRUE
1	50097535	50097639	TRUE
1	50117314	50117411			TRUE
1	50130595	50130798		TRUE	TRUE
1	50310933	50311028		TRUE	TRUE
1	50336275	50336378		TRUE
1	50342630	50342909	TRUE	TRUE	TRUE
1	50353910	50354202	TRUE	TRUE	TRUE
1	50401519	50401641		TRUE
1	50401768	50401867		TRUE
1	50416514	50416695		TRUE
1	50416980	50417187		TRUE
1	50424087	50424204		TRUE	TRUE
1	50433342	50433434		TRUE
1	50435499	50435683		TRUE	TRUE
1	50443076	50443262		TRUE
1	50452770	50453140	TRUE	TRUE	TRUE
1	50480862	50481896	TRUE	TRUE	TRUE
1	50482200	50482289			TRUE
1	50521743	50522011		TRUE	TRUE
1	50578250	50578418	TRUE	TRUE	TRUE
1	50611231	50611323		TRUE
1	50719375	50719468			TRUE
1	50801169	50801276			TRUE
1	50888413	50888524		TRUE
1	50902763	50902975	TRUE
1	50915315	50915554	TRUE	TRUE	TRUE
1	50918192	50918522	TRUE	TRUE	TRUE
1	50924825	50924970		TRUE	TRUE
1	50926027	50926113			TRUE
1	50929057	50929153		TRUE	TRUE
1	51005743	51006044	TRUE	TRUE	TRUE
1	51043833	51044571	TRUE	TRUE	TRUE
1	51046864	51047077	TRUE	TRUE
1	51047175	51047277	TRUE
1	51069684	51069973	TRUE	TRUE	TRUE
1	51148007	51148092			TRUE
1	51182862	51182969		TRUE
1	51183726	51183922		TRUE
1	51249551	51249663	TRUE	TRUE	TRUE
1	51250167	51250341		TRUE
1	51320671	51320798		TRUE
1	51354513	51354611		TRUE
1	51355691	51356212	TRUE	TRUE	TRUE
1	51421276	51421846		TRUE	TRUE
1	51439344	51439714	TRUE	TRUE
1	51441556	51441762	TRUE	TRUE	TRUE
1	51447450	51447802	TRUE	TRUE	TRUE
1	51492225	51492549		TRUE	TRUE
1	51555586	51555789	TRUE
1	51635571	51635646			TRUE
1	51640767	51641003		TRUE
1	51646010	51646175		TRUE	TRUE
1	51667367	51667604	TRUE	TRUE	TRUE
1	51678521	51678602			TRUE
1	51679242	51679371			TRUE
1	51682260	51682388			TRUE
1	51744776	51744901	TRUE	TRUE	TRUE
1	51749671	51749970	TRUE	TRUE	TRUE
1	51783769	51783910	TRUE	TRUE
1	51788222	51788868	TRUE	TRUE	TRUE
1	51802520	51802795	TRUE	TRUE	TRUE
1	51808178	51808315	TRUE	TRUE
1	51810465	51810687	TRUE	TRUE	TRUE
1	51812724	51812997	TRUE	TRUE	TRUE
1	51825104	51825204		TRUE
1	51840368	51840579	TRUE	TRUE	TRUE
1	51908037	51908401	TRUE	TRUE	TRUE
1	51917212	51917422		TRUE	TRUE
1	51919859	51920008		TRUE	TRUE
1	51920225	51920342		TRUE
1	51923566	51923671	TRUE		TRUE
1	51929730	51930015		TRUE	TRUE
1	51944474	51944667	TRUE	TRUE	TRUE
1	51956956	51957173	TRUE	TRUE	TRUE
1	51980717	51981190	TRUE	TRUE	TRUE
1	51989187	51989305		TRUE
1	52007344	52007494	TRUE		TRUE
1	52008987	52009257	TRUE	TRUE
1	52022533	52022639			TRUE
1	52022970	52023329	TRUE	TRUE	TRUE
1	52024080	52024712		TRUE	TRUE
1	52024851	52025085	TRUE	TRUE	TRUE
1	52093487	52093650		TRUE	TRUE
1	52118542	52118684	TRUE
1	52132796	52133382	TRUE	TRUE	TRUE
1	52133807	52133959	TRUE	TRUE
1	52135417	52135579	TRUE
1	52149624	52149724	TRUE
1	52170204	52170349	TRUE	TRUE	TRUE
1	52189525	52189862	TRUE	TRUE	TRUE
1	52214443	52214603	TRUE		TRUE
1	52220043	52220349	TRUE	TRUE	TRUE
1	52229597	52229670			TRUE
1	52232477	52232604		TRUE	TRUE
1	52241387	52241646	TRUE	TRUE	TRUE
1	52249280	52249634	TRUE	TRUE	TRUE
1	52297620	52297703			TRUE
1	52300603	52300696		TRUE	TRUE
1	52345509	52345630		TRUE
1	52360697	52360906			TRUE
1	52376250	52376489		TRUE	TRUE	1	52376241	52376500	-1.49	6.60804e-07	1.09128e-05
1	52394149	52394251		TRUE
1	52423591	52423690			TRUE
1	52452165	52452269			TRUE
1	52512065	52512172		TRUE
1	52518711	52519057	TRUE	TRUE	TRUE
1	52525773	52525926		TRUE	TRUE
1	52542387	52542484	TRUE
1	52549064	52549148			TRUE
1	52551979	52552568	TRUE	TRUE	TRUE
1	52553373	52553470			TRUE
1	52567836	52568436	TRUE	TRUE	TRUE
1	52578075	52578411	TRUE	TRUE	TRUE
1	52585385	52585483	TRUE	TRUE	TRUE
1	52595154	52595337		TRUE
1	52596161	52596697	TRUE	TRUE
1	52640967	52641679	TRUE	TRUE	TRUE
1	52650549	52651033	TRUE	TRUE	TRUE
1	52651138	52651275		TRUE
1	52670411	52670532			TRUE
1	52680512	52680889	TRUE	TRUE	TRUE
1	52692822	52692913		TRUE
1	52707834	52708011			TRUE	1	52707781	52708060	-1.56	1.47453e-06	2.22109e-05
1	52716018	52716273		TRUE	TRUE
1	52719545	52719793	TRUE	TRUE	TRUE
1	52720274	52720464	TRUE	TRUE	TRUE
1	52755981	52756196		TRUE	TRUE
1	52765897	52766099		TRUE	TRUE
1	52776920	52777176	TRUE	TRUE	TRUE
1	52777259	52777465	TRUE	TRUE	TRUE
1	52777619	52777826	TRUE	TRUE	TRUE
1	52791262	52791948	TRUE	TRUE	TRUE
1	52792129	52792204			TRUE
1	52793010	52793296		TRUE
1	52831085	52831176			TRUE
1	52898281	52898752	TRUE	TRUE	TRUE
1	52920899	52921029	TRUE
1	52946024	52946165	TRUE
1	52948738	52948861			TRUE
1	52952931	52953691	TRUE	TRUE	TRUE
1	52960773	52960950	TRUE	TRUE	TRUE
1	52989242	52989317			TRUE
1	53004313	53004541		TRUE	TRUE
1	53015435	53015815	TRUE	TRUE	TRUE
1	53044354	53044790		TRUE	TRUE
1	53062451	53062723	TRUE	TRUE
1	53083533	53083807	TRUE	TRUE	TRUE
1	53110183	53110388		TRUE	TRUE
1	53125398	53125566		TRUE
1	53140315	53140495			TRUE
1	53168458	53168597	TRUE	TRUE
1	53212610	53212868	TRUE	TRUE	TRUE
1	53216213	53216576	TRUE	TRUE	TRUE
1	53222348	53223130	TRUE	TRUE	TRUE
1	53228260	53228390	TRUE	TRUE	TRUE
1	53245023	53245580	TRUE	TRUE	TRUE
1	53338382	53339333	TRUE	TRUE	TRUE
1	53407744	53407860	TRUE
1	53439144	53439309		TRUE	TRUE
1	53495303	53495492			TRUE
1	53514299	53514467		TRUE
1	53554527	53554770	TRUE	TRUE	TRUE
1	53599559	53599838	TRUE	TRUE	TRUE
1	53685586	53685848	TRUE	TRUE	TRUE
1	53752736	53752843		TRUE
1	53781687	53781847		TRUE
1	53815282	53815386	TRUE
1	53887035	53887294		TRUE	TRUE
1	53977056	53977157		TRUE
1	53991219	53991350		TRUE	TRUE
1	54071017	54071111		TRUE
1	54072533	54072824	TRUE	TRUE	TRUE
1	54074752	54074899			TRUE
1	54122350	54122697	TRUE	TRUE	TRUE
1	54124632	54124748			TRUE
1	54167683	54167839		TRUE
1	54214150	54214296	TRUE
1	54492842	54493062		TRUE	TRUE
1	54564670	54564803		TRUE
1	54668793	54669042		TRUE	TRUE
1	54767520	54767612		TRUE
1	54790277	54790543	TRUE	TRUE	TRUE
1	54880782	54880903	TRUE	TRUE
1	54937422	54937545	TRUE
1	54954044	54954152		TRUE
1	55140306	55140391			TRUE
1	55144980	55145191	TRUE	TRUE
1	55173305	55173408		TRUE
1	55186559	55186681		TRUE
1	55279357	55279535			TRUE
1	55297305	55297459	TRUE
1	55368391	55368624		TRUE
1	55382622	55382782		TRUE
1	55391596	55391745	TRUE	TRUE
1	55469458	55469574		TRUE
1	55590313	55590444	TRUE	TRUE	TRUE
1	55590677	55590781			TRUE
1	55619078	55619284	TRUE	TRUE	TRUE
1	55633000	55633100		TRUE
1	55765947	55766069			TRUE
1	55777894	55778214		TRUE	TRUE
1	55869158	55869236			TRUE
1	55883410	55883574		TRUE
1	55892713	55893350	TRUE	TRUE	TRUE
1	55893786	55894273		TRUE
1	55925423	55925533		TRUE
1	55927325	55927465			TRUE
1	56032193	56032404		TRUE	TRUE
1	56047811	56047979	TRUE	TRUE	TRUE
1	56050573	56050990	TRUE	TRUE	TRUE
1	56053109	56053815	TRUE	TRUE	TRUE
1	56061206	56061282			TRUE
1	56080484	56080763	TRUE	TRUE	TRUE
1	56090511	56091148	TRUE	TRUE	TRUE
1	56135925	56136116		TRUE
1	56215129	56215254	TRUE	TRUE
1	56303913	56304009			TRUE
1	56343655	56343792	TRUE		TRUE
1	56380316	56380649	TRUE	TRUE	TRUE
1	56409403	56409696	TRUE	TRUE
1	56419326	56419458		TRUE	TRUE
1	56420254	56420851	TRUE	TRUE	TRUE	1	56420221	56420600	1.61	0	0
1	56423988	56424321	TRUE	TRUE	TRUE
1	56425291	56425686	TRUE	TRUE
1	56427414	56427679	TRUE	TRUE	TRUE
1	56433470	56433682	TRUE	TRUE	TRUE
1	56447257	56447442	TRUE	TRUE	TRUE
1	56452026	56452228	TRUE		TRUE
1	56472229	56472711	TRUE	TRUE	TRUE
1	56482418	56482663		TRUE	TRUE
1	56489292	56489386			TRUE
1	56493175	56493587	TRUE	TRUE	TRUE
1	56493758	56494214	TRUE	TRUE	TRUE
1	56494527	56494644			TRUE
1	56495158	56495256		TRUE
1	56510720	56511056	TRUE	TRUE	TRUE
1	56513847	56514069			TRUE
1	56538250	56538352		TRUE
1	56550814	56550984			TRUE
1	56557713	56557787			TRUE
1	56559662	56560027	TRUE	TRUE	TRUE
1	56563280	56563510	TRUE	TRUE	TRUE
1	56566662	56567343	TRUE	TRUE	TRUE
1	56572615	56573040	TRUE	TRUE	TRUE
1	56599839	56599948		TRUE
1	56600188	56600377		TRUE	TRUE
1	56607801	56608090	TRUE	TRUE	TRUE
1	56616561	56617216	TRUE	TRUE	TRUE
1	56617451	56617635		TRUE
1	56617875	56618045		TRUE	TRUE
1	56623262	56623339			TRUE
1	56649833	56649973	TRUE	TRUE	TRUE
1	56653510	56653988	TRUE	TRUE	TRUE
1	56654118	56654256		TRUE
1	56673317	56673483		TRUE	TRUE
1	56682022	56682486	TRUE	TRUE	TRUE
1	56691068	56691149			TRUE
1	56693925	56694629	TRUE	TRUE	TRUE
1	56709355	56709561	TRUE
1	56719702	56719881	TRUE	TRUE	TRUE
1	56737365	56737799	TRUE	TRUE	TRUE
1	56747772	56747878		TRUE
1	56759192	56759558	TRUE	TRUE	TRUE
1	56759710	56760086	TRUE	TRUE	TRUE
1	56820804	56821072	TRUE	TRUE
1	56822888	56823038			TRUE
1	56823411	56823582		TRUE	TRUE
1	56825441	56825549	TRUE		TRUE
1	56835342	56835600	TRUE		TRUE
1	56851617	56852289	TRUE	TRUE	TRUE
1	56882664	56883110	TRUE	TRUE	TRUE
1	56907210	56907579	TRUE	TRUE	TRUE
1	56915296	56915476		TRUE
1	56917113	56917264	TRUE	TRUE	TRUE
1	56927270	56927617		TRUE	TRUE
1	57019992	57020130		TRUE
1	57026935	57027085		TRUE	TRUE
1	57053752	57054082	TRUE	TRUE
1	57065365	57066066	TRUE	TRUE	TRUE
1	57075015	57075404	TRUE	TRUE	TRUE
1	57075777	57075894		TRUE	TRUE
1	57105462	57105737	TRUE	TRUE	TRUE
1	57126705	57126895	TRUE		TRUE
1	57154179	57154271			TRUE
1	57176561	57176742	TRUE	TRUE	TRUE
1	57177747	57177931	TRUE
1	57186583	57186817		TRUE	TRUE
1	57218275	57218783	TRUE	TRUE	TRUE
1	57221228	57221408	TRUE	TRUE
1	57225747	57226468	TRUE	TRUE	TRUE
1	57231057	57231190	TRUE	TRUE	TRUE
1	57270778	57270948	TRUE
1	57284185	57284614		TRUE	TRUE
1	57288033	57288163	TRUE
1	57305097	57305268	TRUE	TRUE
1	57306630	57306778		TRUE
1	57311072	57311169		TRUE	TRUE
1	57326876	57326998		TRUE
1	57332703	57333140	TRUE	TRUE	TRUE
1	57343064	57343242		TRUE
1	57343436	57344268	TRUE	TRUE	TRUE
1	57366574	57366756		TRUE
1	57380398	57380707	TRUE	TRUE	TRUE
1	57380819	57380919		TRUE
1	57390723	57391070	TRUE	TRUE	TRUE
1	57404300	57404460		TRUE	TRUE
1	57407196	57407479	TRUE	TRUE	TRUE	1	57407241	57407460	1.4	3.23773e-10	1.16888e-08
1	57411659	57411878	TRUE	TRUE	TRUE
1	57412559	57412732		TRUE
1	57415792	57415994	TRUE	TRUE	TRUE
1	57427868	57428257		TRUE
1	57448066	57448150			TRUE
1	57451695	57451805		TRUE
1	57465729	57465836		TRUE
1	57473349	57473521		TRUE
1	57478742	57478831			TRUE
1	57501581	57501683	TRUE
1	57521758	57522046	TRUE	TRUE	TRUE
1	57522258	57522456	TRUE	TRUE
1	57533346	57533506	TRUE		TRUE
1	57553820	57553912	TRUE
1	57564292	57564529		TRUE	TRUE
1	57598263	57598521		TRUE
1	57630184	57630280		TRUE
1	57644038	57644172		TRUE	TRUE
1	57664145	57664363	TRUE	TRUE	TRUE
1	57702953	57703038			TRUE
1	57704523	57704692			TRUE
1	57707896	57708681	TRUE	TRUE	TRUE
1	57713518	57713741		TRUE	TRUE
1	57740205	57741321	TRUE	TRUE	TRUE
1	57751848	57752049	TRUE	TRUE	TRUE
1	57758587	57758971		TRUE	TRUE
1	57789610	57789764		TRUE
1	57828869	57828961		TRUE
1	57837992	57838119		TRUE	TRUE
1	57838601	57838733		TRUE
1	57845495	57845856	TRUE	TRUE	TRUE
1	57848086	57848273		TRUE	TRUE
1	57870729	57870822	TRUE
1	57884560	57884756		TRUE
1	57943306	57943409	TRUE
1	57944055	57944132			TRUE
1	57944229	57944647		TRUE
1	57955374	57955511		TRUE	TRUE
1	57959572	57959691	TRUE
1	57963587	57963668			TRUE
1	57964166	57964441			TRUE
1	57967186	57967420		TRUE
1	57988541	57988682			TRUE
1	57992233	57992407	TRUE
1	57998075	57998662		TRUE	TRUE	1	57998061	57998660	-1.52	0	0
1	58001488	58001760		TRUE	TRUE
1	58011083	58011252	TRUE		TRUE
1	58014838	58014926			TRUE
1	58019122	58019211			TRUE
1	58020719	58020923			TRUE
1	58021600	58021761	TRUE	TRUE
1	58053782	58053889		TRUE
1	58054035	58054512	TRUE	TRUE	TRUE
1	58065953	58066216	TRUE	TRUE
1	58067691	58068147		TRUE	TRUE
1	58101871	58102061	TRUE	TRUE	TRUE
1	58103252	58103506		TRUE	TRUE
1	58136360	58136740	TRUE	TRUE	TRUE
1	58177991	58178151		TRUE	TRUE
1	58190090	58190210		TRUE
1	58199497	58200012	TRUE	TRUE	TRUE
1	58239003	58239138	TRUE		TRUE
1	58242630	58242740		TRUE
1	58243112	58243332	TRUE	TRUE	TRUE
1	58243750	58243870		TRUE
1	58307263	58307346			TRUE
1	58325547	58325678		TRUE	TRUE
1	58331112	58331296		TRUE	TRUE
1	58377339	58377620	TRUE	TRUE	TRUE
1	58377636	58377733			TRUE
1	58392101	58392481	TRUE	TRUE	TRUE
1	58419073	58419213		TRUE	TRUE
1	58427103	58427198		TRUE
1	58432838	58433277	TRUE	TRUE	TRUE
1	58433656	58433980	TRUE	TRUE	TRUE
1	58434259	58434631	TRUE	TRUE	TRUE
1	58455063	58455284	TRUE	TRUE	TRUE
1	58457652	58457754		TRUE
1	58502900	58503116	TRUE		TRUE
1	58505525	58505660	TRUE	TRUE	TRUE
1	58509304	58509450		TRUE
1	58518245	58519003	TRUE	TRUE	TRUE
1	58529511	58529755	TRUE		TRUE	1	58529481	58529860	-1.62	2.24613e-10	8.38196e-09
1	58530631	58530728			TRUE
1	58604738	58604898	TRUE	TRUE	TRUE
1	58618458	58618715	TRUE	TRUE	TRUE
1	58619096	58619577	TRUE	TRUE	TRUE
1	58630922	58631180		TRUE	TRUE
1	58645482	58645577			TRUE
1	58701788	58701864			TRUE
1	58710754	58710870		TRUE
1	58734653	58735368	TRUE	TRUE	TRUE
1	58798559	58798841		TRUE
1	58810310	58810428	TRUE
1	58818634	58818970		TRUE
1	58821693	58821776			TRUE
1	58827531	58827916	TRUE	TRUE	TRUE
1	58834350	58834485		TRUE	TRUE
1	58837772	58837888			TRUE
1	58849467	58849631		TRUE	TRUE
1	58873212	58873348	TRUE	TRUE	TRUE
1	58878237	58878462	TRUE	TRUE	TRUE
1	58883778	58883894			TRUE
1	58885209	58885300		TRUE
1	58888518	58888674	TRUE	TRUE	TRUE
1	58890201	58890366	TRUE	TRUE	TRUE
1	58930842	58931062	TRUE	TRUE	TRUE
1	58983238	58983538	TRUE	TRUE	TRUE
1	58983811	58983915	TRUE
1	59000696	59000826		TRUE
1	59005441	59005525			TRUE
1	59024236	59024463	TRUE	TRUE	TRUE
1	59030090	59030178	TRUE
1	59047739	59048001	TRUE	TRUE	TRUE
1	59063138	59063289	TRUE	TRUE	TRUE
1	59086450	59086560		TRUE
1	59094523	59094647	TRUE
1	59106656	59106777		TRUE
1	59107232	59107371		TRUE
1	59151171	59151464	TRUE	TRUE	TRUE
1	59188681	59188800	TRUE	TRUE
1	59199952	59200227	TRUE	TRUE	TRUE
1	59209020	59209443	TRUE	TRUE	TRUE
1	59223321	59223678		TRUE
1	59223834	59223959	TRUE
1	59230667	59230781		TRUE
1	59234556	59234714			TRUE
1	59235376	59235496		TRUE
1	59239671	59239797	TRUE		TRUE
1	59280335	59280629	TRUE	TRUE	TRUE
1	59314562	59314944		TRUE
1	59363227	59363367		TRUE
1	59371100	59371367	TRUE	TRUE	TRUE
1	59376718	59376846		TRUE
1	59409009	59409184	TRUE	TRUE	TRUE
1	59425747	59426169	TRUE	TRUE	TRUE
1	59431875	59432026		TRUE
1	59455811	59455953	TRUE	TRUE	TRUE
1	59474464	59474713	TRUE
1	59505748	59506031	TRUE	TRUE
1	59512075	59512173	TRUE	TRUE
1	59512356	59512543		TRUE
1	59514212	59514444		TRUE
1	59626257	59626373			TRUE
1	59669107	59669297		TRUE	TRUE
1	59694247	59694339	TRUE
1	59729332	59729560		TRUE	TRUE
1	59763516	59763702			TRUE	1	59763461	59763840	-1.6	1.88865e-05	0.000210206
1	59767500	59767629		TRUE
1	59814708	59815722	TRUE	TRUE	TRUE
1	59869966	59870337		TRUE	TRUE
1	59897141	59897443	TRUE	TRUE	TRUE
1	60003049	60003345	TRUE	TRUE	TRUE
1	60061590	60061674			TRUE
1	60158553	60158663		TRUE
1	60181325	60181538	TRUE	TRUE	TRUE
1	60306621	60306735			TRUE
1	60343659	60343823		TRUE
1	60387079	60387320	TRUE	TRUE	TRUE
1	60402238	60402395			TRUE
1	60443466	60443544			TRUE
1	60463026	60463171		TRUE	TRUE
1	60463635	60464149	TRUE	TRUE	TRUE
1	60488846	60488946		TRUE	TRUE
1	60527294	60527396	TRUE
1	60559938	60560058	TRUE
1	60562269	60562364		TRUE
1	60653273	60653367	TRUE
1	60753266	60753374	TRUE
1	60826300	60826662		TRUE
1	60851654	60851737			TRUE
1	60906359	60906459		TRUE
1	60993268	60993419		TRUE
1	61097077	61097440	TRUE	TRUE	TRUE
1	61128578	61128696		TRUE
1	61179610	61179767	TRUE		TRUE
1	61277413	61277661		TRUE
1	61296361	61296463		TRUE
1	61326207	61326303	TRUE
1	61342824	61343029	TRUE	TRUE	TRUE
1	61351663	61351819	TRUE	TRUE	TRUE
1	61370762	61370956	TRUE	TRUE	TRUE
1	61408647	61408853	TRUE	TRUE	TRUE
1	61423643	61423736	TRUE
1	61514959	61515069		TRUE
1	61530553	61530710	TRUE
1	61530902	61531322		TRUE
1	61532564	61532690	TRUE		TRUE
1	61543359	61543468		TRUE
1	61650674	61650797		TRUE
1	61822847	61823076	TRUE	TRUE	TRUE
1	61969359	61969529	TRUE
1	62024020	62024169		TRUE
1	62069372	62069510			TRUE
1	62175987	62176089			TRUE
1	62292812	62293067	TRUE	TRUE	TRUE
1	62362965	62363060		TRUE
1	62367061	62367187			TRUE
1	62708372	62708723		TRUE
1	62780391	62780484			TRUE
1	62877670	62877861	TRUE	TRUE	TRUE
1	63214468	63214574		TRUE
1	63257819	63258207	TRUE	TRUE	TRUE
1	63289562	63289659	TRUE
1	63421020	63421142	TRUE
1	63467759	63467865		TRUE
1	63540337	63540478		TRUE
1	63554718	63554792			TRUE
1	63559100	63559194	TRUE
1	63588338	63588440	TRUE
1	63645379	63645476			TRUE
1	63650347	63650908	TRUE	TRUE	TRUE
1	63690813	63690909			TRUE
1	63732753	63732838			TRUE
1	63735302	63735722	TRUE	TRUE	TRUE
1	63745537	63745647			TRUE
1	63750030	63750143			TRUE
1	63892410	63893144	TRUE	TRUE
1	63928592	63928777	TRUE	TRUE	TRUE
1	63956756	63956902	TRUE	TRUE	TRUE
1	63974350	63974765	TRUE	TRUE	TRUE
1	63975026	63975169		TRUE
1	63982965	63983320		TRUE	TRUE	1	63982881	63983380	-1.48	2.22045e-16	2.09374e-14
1	63983870	63984388	TRUE	TRUE	TRUE
1	63985249	63985528		TRUE
1	63991255	63991524	TRUE	TRUE	TRUE
1	63993582	63993828	TRUE		TRUE
1	63999584	63999738		TRUE
1	64001222	64001467		TRUE
1	64013483	64013724	TRUE		TRUE
1	64035400	64035500			TRUE
1	64035526	64035727		TRUE	TRUE
1	64049237	64050140	TRUE	TRUE	TRUE
1	64065166	64065573	TRUE	TRUE	TRUE
1	64082207	64082906	TRUE	TRUE	TRUE
1	64096568	64096716	TRUE	TRUE	TRUE
1	64121128	64121305	TRUE	TRUE	TRUE
1	64136560	64136664		TRUE
1	64154678	64154813	TRUE
1	64159730	64159880			TRUE
1	64200930	64201152		TRUE	TRUE
1	64204603	64204743			TRUE
1	64205079	64205172		TRUE
1	64206856	64207020		TRUE	TRUE
1	64207469	64207916	TRUE	TRUE	TRUE
1	64215781	64215891		TRUE
1	64222579	64222703			TRUE
1	64240247	64240964	TRUE	TRUE	TRUE
1	64246463	64247100	TRUE	TRUE	TRUE
1	64275177	64275652	TRUE	TRUE	TRUE
1	64287432	64287576	TRUE	TRUE
1	64288476	64288656	TRUE	TRUE	TRUE
1	64318509	64318679	TRUE	TRUE	TRUE
1	64325182	64325315	TRUE		TRUE
1	64333973	64334130		TRUE	TRUE
1	64334266	64334499	TRUE	TRUE
1	64349065	64349188			TRUE
1	64376512	64376715			TRUE	1	64376401	64376820	-2.6	0	0
1	64378406	64378539	TRUE
1	64378682	64379086	TRUE	TRUE	TRUE
1	64390169	64390276			TRUE
1	64391515	64391739	TRUE		TRUE
1	64393377	64393582	TRUE	TRUE	TRUE
1	64402581	64402978	TRUE	TRUE	TRUE
1	64425545	64425724		TRUE	TRUE
1	64431851	64431953		TRUE
1	64432551	64433028	TRUE	TRUE	TRUE
1	64444593	64444706			TRUE
1	64446136	64446356		TRUE	TRUE
1	64451055	64451630	TRUE	TRUE	TRUE
1	64540357	64540594			TRUE
1	64540678	64540776			TRUE
1	64543362	64543449	TRUE
1	64585278	64585426	TRUE	TRUE
1	64604438	64604555		TRUE	TRUE
1	64673375	64673480	TRUE
1	64687703	64687813	TRUE	TRUE
1	64713546	64714085	TRUE	TRUE	TRUE
1	64714132	64714329		TRUE	TRUE
1	64729766	64729961	TRUE	TRUE	TRUE
1	64787404	64787498		TRUE
1	64800390	64800474			TRUE
1	64804296	64804420		TRUE
1	64824414	64824504	TRUE
1	64825234	64825330			TRUE
1	64838649	64838824	TRUE	TRUE
1	64856336	64856480		TRUE	TRUE
1	64861857	64862827	TRUE	TRUE	TRUE
1	64862935	64863215	TRUE	TRUE	TRUE
1	64892908	64893269	TRUE	TRUE	TRUE
1	64894092	64894316	TRUE	TRUE	TRUE
1	64907509	64907779	TRUE	TRUE	TRUE
1	64920517	64920887	TRUE	TRUE	TRUE
1	64921750	64922038	TRUE	TRUE	TRUE
1	64933563	64933711			TRUE
1	64944550	64945032	TRUE	TRUE	TRUE
1	64954603	64954824		TRUE	TRUE
1	64954938	64955331	TRUE	TRUE	TRUE
1	64980535	64980819	TRUE	TRUE	TRUE
1	65003701	65004048	TRUE	TRUE	TRUE
1	65018763	65018911	TRUE	TRUE	TRUE
1	65046503	65046928	TRUE	TRUE	TRUE
1	65056781	65056894		TRUE
1	65070515	65070656		TRUE	TRUE
1	65096197	65097118	TRUE	TRUE	TRUE
1	65099244	65099594	TRUE	TRUE	TRUE
1	65124301	65124690	TRUE	TRUE	TRUE
1	65142995	65143158	TRUE
1	65156433	65156579	TRUE	TRUE
1	65157624	65157830	TRUE	TRUE	TRUE
1	65163704	65163865		TRUE	TRUE
1	65165523	65165738	TRUE	TRUE	TRUE
1	65168211	65168366		TRUE
1	65180542	65180805	TRUE	TRUE	TRUE
1	65181279	65181427	TRUE	TRUE
1	65182543	65182849	TRUE	TRUE	TRUE
1	65187268	65187451	TRUE	TRUE	TRUE
1	65194488	65194766	TRUE	TRUE	TRUE
1	65194849	65194977		TRUE	TRUE
1	65198273	65198571	TRUE	TRUE	TRUE
1	65204109	65204539	TRUE	TRUE	TRUE
1	65237665	65237748			TRUE
1	65244113	65244364	TRUE	TRUE	TRUE
1	65245984	65246102	TRUE
1	65278321	65278576	TRUE	TRUE	TRUE
1	65282956	65283031			TRUE
1	65288524	65288832	TRUE	TRUE	TRUE
1	65288960	65289148	TRUE	TRUE
1	65293662	65293813		TRUE
1	65295776	65296164	TRUE	TRUE	TRUE
1	65317875	65318602	TRUE	TRUE	TRUE
1	65340810	65340946			TRUE
1	65369116	65369260	TRUE
1	65376815	65376912			TRUE
1	65377113	65377200	TRUE
1	65377256	65377349			TRUE
1	65382437	65382569			TRUE
1	65391762	65391868		TRUE
1	65433894	65434447	TRUE	TRUE	TRUE
1	65452068	65452194	TRUE	TRUE
1	65476606	65476791		TRUE	TRUE
1	65480018	65480155			TRUE
1	65483468	65483971	TRUE	TRUE	TRUE
1	65508522	65508627			TRUE
1	65539536	65539776	TRUE	TRUE	TRUE
1	65607195	65607913	TRUE	TRUE	TRUE
1	65838177	65838281		TRUE
1	65966887	65967117	TRUE	TRUE	TRUE
1	65967325	65967606	TRUE	TRUE	TRUE
1	66049909	66050270	TRUE	TRUE	TRUE
1	66050443	66050834	TRUE	TRUE	TRUE
1	66076035	66076108			TRUE
1	66094719	66094832	TRUE
1	66102865	66103014		TRUE
1	66151098	66151221			TRUE
1	66226152	66226954	TRUE	TRUE	TRUE
1	66227171	66227288		TRUE
1	66249873	66250033			TRUE
1	66293813	66294384	TRUE	TRUE	TRUE
1	66430695	66431183	TRUE	TRUE	TRUE
1	66456623	66456912	TRUE	TRUE	TRUE
1	66504249	66504492	TRUE	TRUE	TRUE
1	66542414	66542623		TRUE	TRUE
1	66561255	66561410		TRUE
1	66582380	66582473		TRUE
1	66597626	66597704			TRUE
1	66620295	66620413		TRUE
1	66690644	66690768	TRUE
1	66690926	66691119		TRUE
1	66691374	66691615	TRUE	TRUE	TRUE
1	66732122	66732225	TRUE
1	66745339	66745463	TRUE		TRUE
1	66760056	66760258	TRUE	TRUE	TRUE
1	66762461	66762674	TRUE	TRUE	TRUE
1	66777523	66777874		TRUE	TRUE
1	66819034	66819130		TRUE
1	66820013	66820608	TRUE	TRUE	TRUE
1	66821907	66822208	TRUE	TRUE	TRUE
1	66865719	66865822	TRUE	TRUE	TRUE
1	66866330	66866949	TRUE	TRUE	TRUE
1	66943391	66943583	TRUE	TRUE	TRUE
1	66943788	66944031		TRUE
1	66944148	66944537	TRUE	TRUE	TRUE
1	66962888	66963077	TRUE	TRUE	TRUE
1	66972041	66972185			TRUE
1	66983585	66983681		TRUE
1	66987306	66987494			TRUE
1	66987936	66988216		TRUE
1	66988309	66988415	TRUE
1	67009819	67010097		TRUE	TRUE
1	67012032	67012622	TRUE	TRUE	TRUE
1	67028469	67028679	TRUE	TRUE	TRUE
1	67064173	67064324		TRUE
1	67073456	67073729	TRUE	TRUE	TRUE
1	67076502	67076599			TRUE
1	67096666	67096826	TRUE
1	67120113	67120354	TRUE	TRUE	TRUE
1	67120542	67120761	TRUE	TRUE	TRUE
1	67121230	67122034	TRUE	TRUE	TRUE
1	67131814	67131909		TRUE
1	67139931	67140016			TRUE
1	67148300	67148399	TRUE
1	67202032	67202210	TRUE	TRUE
1	67242554	67242793		TRUE
1	67265904	67266045		TRUE	TRUE
1	67271755	67272043	TRUE	TRUE	TRUE
1	67287386	67287643	TRUE	TRUE	TRUE
1	67292194	67292310			TRUE
1	67299283	67299407	TRUE	TRUE	TRUE
1	67311516	67311597			TRUE
1	67314810	67314945			TRUE
1	67317446	67317595		TRUE	TRUE
1	67320037	67320575	TRUE	TRUE	TRUE
1	67333698	67333878		TRUE	TRUE
1	67336715	67336895		TRUE	TRUE
1	67340689	67340966	TRUE	TRUE
1	67350306	67350456	TRUE	TRUE	TRUE
1	67362867	67362982		TRUE	TRUE
1	67363478	67363678		TRUE
[truncated: 124,074 more rows]
