# Supplementary material for: Characterization of Accessible Chromatin Regions in Cattle Rumen Epithelial Tissue during Weaning
Source: Genes (Basel). 2022 Mar 18;13(3):535. doi: 10.3390/genes13030535 (PMC8949786; doi:10.3390/genes13030535)
Supplement: Supplementary file 1 [file genes-13-00535-s001.zip › Table S3.xlsx]

## Sheet: TableS3
Table S3. Weaning differentially accessible regions (DARs) with annotation information.
Differentially accessible regions (DARs) in weaning						Annotation results
chr	start	end	log2FC	P-value	FDR	annotation	gene start	gene end	gene length	gene strand	gene ID	transcript ID	distanceToTSS	ENSEMBL ID	Symbol	Gene name
chr1	25681321	25681540	1.43	2.44e-11	1.1e-09	Distal Intergenic	26116520	27253380	1136861	2	536815	NM_001192888	1571840	ENSBTAG00000009851	ROBO1	roundabout guidance receptor 1
chr1	139412581	139412920	1.23	3.7e-10	1.32e-08	Promoter (<=1kb)	139406041	139412414	6374	2	614915	NM_001034772	-168	ENSBTAG00000018768	HMGN1	high mobility group nucleosome binding domain 1
chr1	70544581	70544880	-1.36	2e-06	2.92e-05	Distal Intergenic	70600188	70622951	22764	2	280710	NM_173885	78071	ENSBTAG00000021364	TNK2	tyrosine kinase non receptor 2
chr1	95512561	95512960	-1.01	5.83e-07	9.77e-06	Distal Intergenic	95121236	95406498	285263	2	615534	NM_001206211	-106064	ENSBTAG00000019376	FNDC3B	fibronectin type III domain containing 3B
chr1	58529481	58529860	-1.62	2.25e-10	8.38e-09	Intron (NM_001103229/505581, intron 1 of 14)	58518934	58618293	99360	1	505581	NM_001103229	10548	ENSBTAG00000004971	GRAMD1C	GRAM domain containing 1C
chr1	117953681	117954000	-1.11	1.15e-05	0.000136262	Distal Intergenic	117672585	117718237	45653	2	541277	NM_001144101	-235445	ENSBTAG00000018402	TSC22D2	TSC22 domain family member 2
chr1	106404501	106404920	-1.25	7.38e-13	4.32e-11	3' UTR	106346343	106378850	32508	1	767844	NM_001076963	58159	NA	B3GALNT1	beta-1,3-N-acetylgalactosaminyltransferase 1
chr1	82125881	82126320	-1.07	3.28e-10	1.18e-08	Distal Intergenic	81984064	82104798	120735	1	615631	NM_001195030	141818	ENSBTAG00000005212	C1H3orf70	chromosome 1 C3orf70 homolog
chr1	146320661	146320920	1.18	3.4e-08	7.87e-07	Promoter (<=1kb)	146320321	146344917	24597	1	507839	NM_001024495	341	ENSBTAG00000005503	PRMT2	protein arginine methyltransferase 2
chr1	71043841	71044200	1.15	3.14e-10	1.14e-08	Promoter (<=1kb)	71020351	71044035	23685	2	613812	NM_001076289	0	ENSBTAG00000013317	RNF168	ring finger protein 168
chr1	134992941	134993480	-1.09	0	0	Distal Intergenic	134839356	134845010	5655	1	614347	NM_001113234	153586	ENSBTAG00000014461	ANAPC13	anaphase promoting complex subunit 13
chr1	134963641	134964060	-1.01	2.83e-09	8.29e-08	Distal Intergenic	134839356	134845010	5655	1	614347	NM_001113234	124286	ENSBTAG00000014461	ANAPC13	anaphase promoting complex subunit 13
chr1	117819661	117820000	1.09	1.51e-09	4.69e-08	Distal Intergenic	117672585	117718237	45653	2	541277	NM_001144101	-101425	ENSBTAG00000018402	TSC22D2	TSC22 domain family member 2
chr1	139706161	139706440	-2.12	1.41e-10	5.52e-09	Distal Intergenic	139827395	139843865	16471	1	511594	NM_001206780	-120955	ENSBTAG00000002029	IGSF5	immunoglobulin superfamily member 5
chr1	10855381	10855620	-1.08	0.000350255	0.00269389	Distal Intergenic	10848650	10848712	63	2	100313006	NR_031030	-6670	ENSBTAG00000036404	MIR155	microRNA mir-155
chr1	63982881	63983380	-1.48	2.22e-16	2.09e-14	Promoter (1-2kb)	63981645	64010644	29000	1	282113	NM_174482	1237	ENSBTAG00000009014	UPK1B	uroplakin 1B
chr1	152720321	152720520	2.61	0	0	Exon (NM_001205960/529062, exon 20 of 28)	152599802	152638556	38755	2	512676	NM_001098949	-81766	ENSBTAG00000003718	HACL1	2-hydroxyacyl-CoA lyase 1
chr1	118779041	118779400	-1.34	2.17e-07	4.07e-06	Distal Intergenic	118809503	118817969	8467	1	533038	NM_001075980	-30103	ENSBTAG00000015163	TM4SF1	transmembrane 4 L six family member 1
chr1	52376241	52376500	-1.49	6.61e-07	1.09e-05	Intron (NM_001192759/533187, intron 9 of 17)	52133128	52425953	292826	1	533187	NM_001192759	243114	ENSBTAG00000006893	BBX	BBX high mobility group box domain containing
chr1	10508261	10508660	-1.08	3.16e-08	7.36e-07	Intron (NM_001076796/280722, intron 11 of 15)	10691645	10698961	7317	1	282690	NM_174717	-182985	ENSBTAG00000000605	ATP5PF	ATP synthase peripheral stalk subunit F6
chr1	2155881	2156220	-1.2	2.24e-05	0.000244015	Distal Intergenic	2189896	2218344	28449	2	282257	NM_174552	62124	ENSBTAG00000021819	IFNAR1	interferon alpha and beta receptor subunit 1
chr1	141919481	141919800	1.46	1.84e-14	1.39e-12	Distal Intergenic	142011077	142037290	26214	2	508668	NM_001100327	117490	ENSBTAG00000021251	RIPK4	receptor interacting serine/threonine kinase 4
chr1	110549441	110549760	1.28	7.98e-11	3.27e-09	Distal Intergenic	110447554	110461439	13886	1	514613	NM_001206311	101888	ENSBTAG00000003851	CCNL1	cyclin L1
chr1	153624081	153624340	-1.16	4.95e-05	0.000489505	Distal Intergenic	153640072	153663068	22997	2	530116	NM_001081725	38728	ENSBTAG00000000502	DAZL	deleted in azoospermia like
chr1	87497141	87497500	-1.07	4.59e-05	0.000457858	Distal Intergenic	87355898	87482165	126268	2	100141289	NM_001191266	-14977	ENSBTAG00000005946	USP13	ubiquitin specific peptidase 13
chr1	10769321	10769760	-1	9.06e-11	3.68e-09	Intron (NM_001083736/538846, intron 1 of 9)	10704998	10787558	82561	2	538846	NM_001083736	17798	ENSBTAG00000000603	JAM2	junctional adhesion molecule 2
chr1	83677121	83677400	-1	0.000323146	0.00251697	Distal Intergenic	83752079	83814502	62424	2	767899	NM_001076979	137102	ENSBTAG00000010397	B3GNT5	UDP-GlcNAc:betaGal beta-1,3-N-acetylglucosaminyltransferase 5
chr1	148459841	148460240	1.59	0	0	Distal Intergenic	148440916	148450703	9788	1	516036	NM_001075734	18926	ENSBTAG00000018688	CBR3	carbonyl reductase 3
chr1	88356941	88357160	-1.4	1.12e-05	0.000132812	Intron (NM_001080300/534568, intron 1 of 4)	88340911	88350182	9272	1	100125761	NM_001105044	16031	ENSBTAG00000035144	PLCXD1	phosphatidylinositol-specific phospholipase C, X domain containing 1
chr1	2827681	2828020	1.22	1.86e-11	8.55e-10	Promoter (<=1kb)	2828980	2915876	86897	1	282087	NM_174468	-960	ENSBTAG00000003063	SYNJ1	synaptojanin 1
chr1	143141021	143141360	1.05	3.2e-09	9.28e-08	Distal Intergenic	143160275	143202288	42014	1	533382	NM_001046350	-18915	ENSBTAG00000014153	PKNOX1	PBX/knotted 1 homeobox 1
chr1	72408621	72409000	-1.12	8.83e-07	1.41e-05	Intron (NM_001075999/533703, intron 2 of 3)	72326778	72499172	172395	1	533703	NM_001075999	81844	ENSBTAG00000014564	XXYLT1	xyloside xylosyltransferase 1
chr1	83213521	83214020	-1.09	0	0	Distal Intergenic	83246957	83301294	54338	1	514191	NM_001015596	-32937	ENSBTAG00000014460	PARL	presenilin associated rhomboid like
chr1	56420221	56420600	1.61	0	0	Distal Intergenic	56306243	56402844	96602	1	509578	NM_001035072	113979	ENSBTAG00000014441	CD96	CD96 molecule
chr1	82608521	82608900	-1.36	4.96e-09	1.38e-07	Downstream (2-3kb)	82610937	82631511	20575	2	540907	NM_001192796	22611	ENSBTAG00000005313	EPHB3	EPH receptor B3
chr1	151182681	151183160	-1.18	6.35e-11	2.64e-09	Distal Intergenic	151162151	151181633	19483	1	281148	NM_001080214	20531	ENSBTAG00000009214	ETS2	ETS proto-oncogene 2, transcription factor
chr1	82564881	82565220	-1.23	7.6e-07	1.24e-05	Distal Intergenic	82514654	82514729	76	2	102465269	NR_107761	-50153	ENSBTAG00000048858	MIR2284Y-3	microRNA mir-2284y-3
chr1	70507841	70508320	-2.65	0	0	Distal Intergenic	70600188	70622951	22764	2	280710	NM_173885	114631	ENSBTAG00000021364	TNK2	tyrosine kinase non receptor 2
chr1	111468701	111468940	-1.02	0.000481589	0.0035485	Distal Intergenic	111111922	111408136	296215	2	526133	NM_001025336	-60566	ENSBTAG00000018465	KCNAB1	potassium voltage-gated channel subfamily A member regulatory beta subunit 1
chr1	34495361	34495600	1.18	1.36e-08	3.44e-07	Distal Intergenic	34476824	34476884	61	2	114482295	NR_162351	-18478	NA	MIR2285CM	microRNA mir-2285cm
chr1	134971001	134971600	-1.48	0	0	Distal Intergenic	134839356	134845010	5655	1	614347	NM_001113234	131646	ENSBTAG00000014461	ANAPC13	anaphase promoting complex subunit 13
chr1	151521581	151522040	-1.07	1.87e-14	1.4e-12	Intron (NM_001100314/507414, intron 9 of 19)	151476132	151562593	86462	1	507414	NM_001100314	45450	ENSBTAG00000020787	PIK3R4	phosphoinositide-3-kinase regulatory subunit 4
chr1	151246021	151246300	-1.46	3.9e-06	5.26e-05	Distal Intergenic	151162151	151181633	19483	1	281148	NM_001080214	83871	ENSBTAG00000009214	ETS2	ETS proto-oncogene 2, transcription factor
chr1	82104701	82105280	-1.06	0	0	3' UTR	81984064	82104798	120735	1	615631	NM_001195030	120638	ENSBTAG00000005212	C1H3orf70	chromosome 1 C3orf70 homolog
chr1	1146361	1146700	-1.12	3.32e-05	0.000345025	Distal Intergenic	1123941	1131748	7808	2	768025	NM_001077084	-14614	ENSBTAG00000026260	KCNE2	potassium voltage-gated channel subfamily E regulatory subunit 2
chr1	57407241	57407460	1.4	3.24e-10	1.17e-08	Intron (NM_001098982/515235, intron 2 of 7)	57376901	57412494	35594	2	515235	NM_001098982	5034	ENSBTAG00000010793	CCDC80	coiled-coil domain containing 80
chr1	43995741	43996200	-1.03	7.78e-10	2.58e-08	Intron (NM_001101176/538564, intron 1 of 3)	44085962	44481330	395369	1	616567	NM_001038215	-89762	ENSBTAG00000013663	CMSS1	cms1 ribosomal small subunit homolog
chr1	10040441	10040700	-1.48	2.77e-07	5.07e-06	Distal Intergenic	9869543	9984685	115143	1	768230	NM_001078105	170899	ENSBTAG00000050914	CYYR1	cysteine and tyrosine rich 1
chr1	79331021	79331780	-1.09	3.31e-14	2.39e-12	Distal Intergenic	78452386	79136219	683834	2	524132	NM_001192591	-194803	ENSBTAG00000044001	LPP	LIM domain containing preferred translocation partner in lipoma
chr1	83552861	83553060	-1.54	4.77e-06	6.29e-05	Distal Intergenic	83449264	83481681	32418	2	533510	NM_001206196	-71181	ENSBTAG00000017450	KLHL24	kelch like family member 24
chr1	72018201	72018560	1.41	1.44e-14	1.1e-12	Distal Intergenic	71964666	72000537	35872	2	534090	NM_001034600	-17665	ENSBTAG00000000448	BDH1	3-hydroxybutyrate dehydrogenase 1
chr1	82853121	82853380	1.59	1.5e-12	8.33e-11	Promoter (1-2kb)	82845019	82851428	6410	2	538666	NM_001076118	-1694	ENSBTAG00000012273	FAM131A	family with sequence similarity 131 member A
chr1	144978541	144978820	1.35	3.39e-11	1.48e-09	Distal Intergenic	145090265	145103021	12757	2	404083	NM_205782	124201	ENSBTAG00000007818	POFUT2	protein O-fucosyltransferase 2
chr1	144159661	144160080	-1.21	2.19e-08	5.29e-07	Distal Intergenic	144149299	144158061	8763	1	514335	NM_001034463	10363	ENSBTAG00000007106	GATD3A	glutamine amidotransferase like class 1 domain containing 3A
chr1	59763461	59763840	-1.06	1.89e-05	0.000210206	Distal Intergenic	60306675	60407777	101103	1	281777	NM_203358	-542835	ENSBTAG00000006451	GAP43	growth associated protein 43
chr1	146121501	146121800	1.08	3.75e-08	8.58e-07	Promoter (<=1kb)	146117677	146121612	3936	2	100847825	NR_045647	0	NA	LOC100847825	uncharacterized LOC100847825
chr1	95974201	95974960	-1.51	0	0	Distal Intergenic	95750197	95909097	158901	1	514554	NM_001102001	224005	ENSBTAG00000017490	PLD1	phospholipase D1, phosphatidylcholine-specific
chr1	143443581	143444100	-1.38	6.97e-14	4.84e-12	Distal Intergenic	143317096	143319923	2828	1	281718	NM_174289	126486	ENSBTAG00000003134	CRYAA	crystallin alpha A
chr1	95353721	95354100	-2.28	4.44e-16	4.06e-14	Intron (NM_001206211/615534, intron 2 of 24)	95121236	95406498	285263	2	615534	NM_001206211	52398	ENSBTAG00000019376	FNDC3B	fibronectin type III domain containing 3B
chr1	143524041	143524360	1.17	2.52e-09	7.46e-08	Distal Intergenic	143641658	143729038	87381	2	617142	NM_001035493	204678	ENSBTAG00000017407	HSF2BP	heat shock transcription factor 2 binding protein
chr1	960821	961220	2.04	0	0	Distal Intergenic	991023	1002224	11202	1	539640	NM_001034679	-29803	ENSBTAG00000020035	RCAN1	regulator of calcineurin 1
chr1	148881541	148881760	-1.19	0.000126801	0.00111666	Distal Intergenic	148658317	148683915	25599	1	511654	NM_001098014	223225	ENSBTAG00000011880	CHAF1B	chromatin assembly factor 1 subunit B
chr1	80345201	80345600	-1.35	7.37e-10	2.46e-08	Distal Intergenic	80280615	80280695	81	2	102466169	NR_107802	-64507	ENSBTAG00000045003	MIR2285K-3	microRNA mir-2285k-3
chr1	10212781	10213180	-1.38	8.9e-10	2.92e-08	Distal Intergenic	10231785	10543975	312191	1	280722	NM_001076796	-18605	ENSBTAG00000017753	APP	amyloid beta precursor protein
chr1	2136681	2136980	1.07	5.56e-07	9.37e-06	Distal Intergenic	2189896	2218344	28449	2	282257	NM_174552	81364	ENSBTAG00000021819	IFNAR1	interferon alpha and beta receptor subunit 1
chr1	70458081	70458340	-1.49	4.5e-07	7.79e-06	Distal Intergenic	70384588	70433147	48560	1	508354	NM_001101897	73494	ENSBTAG00000001890	RUBCN	rubicon autophagy regulator
chr1	108938661	108939040	1.06	9.96e-11	4.03e-09	Promoter (<=1kb)	108908352	108938800	30449	2	533379	NM_001038158	0	ENSBTAG00000004126	MLF1	myeloid leukemia factor 1
chr1	143274881	143275160	1.09	2.15e-08	5.19e-07	Promoter (<=1kb)	143261989	143274941	12953	2	512680	NM_001080268	0	ENSBTAG00000011645	U2AF1	U2 small nuclear RNA auxiliary factor 1
chr1	8994921	8995160	-1.13	0.00013322	0.00116519	Distal Intergenic	9441708	9491324	49617	1	286805	NM_001166515	-446548	ENSBTAG00000000648	ADAMTS5	ADAM metallopeptidase with thrombospondin type 1 motif 5
chr1	122349761	122350160	1	5.43e-11	2.27e-09	Promoter (<=1kb)	122349984	122471157	121174	1	533642	NM_001101149	0	ENSBTAG00000007331	PLOD2	procollagen-lysine,2-oxoglutarate 5-dioxygenase 2
chr1	153266501	153266960	1.3	0	0	Promoter (<=1kb)	153260334	153266510	6177	2	511579	NM_001113299	0	ENSBTAG00000003916	DPH3	diphthamide biosynthesis 3
chr1	110548541	110548900	1.27	3.71e-14	2.67e-12	Distal Intergenic	110447554	110461439	13886	1	514613	NM_001206311	100988	ENSBTAG00000003851	CCNL1	cyclin L1
chr1	64376401	64376820	-2.06	0	0	Exon (NM_001015610/515900, exon 11 of 11)	64349946	64377199	27254	1	515900	NM_001015610	26456	ENSBTAG00000009391	PLA1A	phospholipase A1 member A
chr1	111135381	111135800	1.39	0	0	Intron (NM_001025336/526133, intron 8 of 13)	111095801	111107056	11256	1	767980	NM_001077044	39581	ENSBTAG00000018471	SSR3	signal sequence receptor subunit 3
chr1	72963401	72963600	2.11	0	0	Distal Intergenic	72959121	72959194	74	2	100313116	NR_036330	-4208	ENSBTAG00000045117	MIR2287	microRNA mir-2287
chr1	67555261	67555500	1.14	5.54e-08	1.21e-06	Distal Intergenic	67572965	67637454	64490	1	532730	NM_001083462	-17465	ENSBTAG00000014797	SEC22A	SEC22 homolog A, vesicle trafficking protein
chr1	52707781	52708060	-1.56	1.47e-06	2.22e-05	Distal Intergenic	52712126	52777176	65051	2	282661	NM_174708	69116	ENSBTAG00000003585	CD47	CD47 molecule
chr1	144542341	144542580	-1.27	1.84e-05	0.000205104	Intron (NM_001206810/100335468, intron 1 of 11)	144528324	144529249	926	2	780781	NM_001079639	-13093	NA	LOC780781	keratin associated protein
chr1	88370221	88370520	-1.68	1.22e-08	3.13e-07	Intron (NM_001080300/534568, intron 1 of 4)	88340911	88350182	9272	1	100125761	NM_001105044	29311	ENSBTAG00000035144	PLCXD1	phosphatidylinositol-specific phospholipase C, X domain containing 1
chr1	143229661	143230160	-1.53	2.89e-15	2.43e-13	Intron (NM_001102000/514525, intron 7 of 15)	143219507	143242399	22893	2	514525	NM_001102000	12239	ENSBTAG00000000160	CBS	cystathionine beta-synthase
chr1	134969581	134970020	-1.1	1.29e-09	4.05e-08	Distal Intergenic	134839356	134845010	5655	1	614347	NM_001113234	130226	ENSBTAG00000014461	ANAPC13	anaphase promoting complex subunit 13
chr1	9929181	9929480	-1.53	8.14e-08	1.71e-06	Intron (NM_001078105/768230, intron 2 of 2)	9869543	9984685	115143	1	768230	NM_001078105	59639	ENSBTAG00000050914	CYYR1	cysteine and tyrosine rich 1
chr1	108306421	108306680	-1.7	1.55e-07	3.03e-06	Distal Intergenic	108706092	108732477	26386	2	508337	NM_001075351	425797	ENSBTAG00000009263	MFSD1	major facilitator superfamily domain containing 1
chr1	142853481	142853740	-1.52	8.42e-07	1.35e-05	Distal Intergenic	142759181	142772362	13182	2	514556	NM_001038105	-81120	ENSBTAG00000021284	RSPH1	radial spoke head component 1
chr1	3833261	3833500	1.29	7.52e-09	2.02e-07	Promoter (<=1kb)	3824612	3833280	8669	2	281495	NM_174615	0	ENSBTAG00000018854	SOD1	superoxide dismutase 1
chr1	7175401	7175800	-1.51	2.1e-12	1.14e-10	Distal Intergenic	7183913	7240822	56910	1	519526	NM_001192509	-8113	ENSBTAG00000000201	LTN1	listerin E3 ubiquitin protein ligase 1
chr1	127827221	127827560	-1.33	1.86e-07	3.55e-06	Distal Intergenic	127831477	127902068	70592	2	512922	NM_001192337	74508	ENSBTAG00000009115	SPSB4	splA/ryanodine receptor domain and SOCS box containing 4
chr1	57998061	57998660	-1.52	0	0	Intron (NM_001206219/512018, intron 2 of 17)	57984296	58023212	38917	1	512018	NM_001206219	13766	ENSBTAG00000013909	BOC	BOC cell adhesion associated, oncogene regulated
chr1	152334021	152334460	-1.69	0	0	Intron (NM_001206288/618056, intron 3 of 8)	152285110	152366452	81343	2	618056	NM_001206288	31992	ENSBTAG00000023377	SH3BP5	SH3 domain binding protein 5
chr2	72384301	72384580	-1.53	7.07e-07	1.16e-05	Distal Intergenic	72561733	72752268	190536	1	510255	NM_001192250	-177153	ENSBTAG00000011682	GLI2	GLI family zinc finger 2
chr2	45721781	45722100	-1.02	6.66e-05	0.000634936	Distal Intergenic	45698139	45719678	21540	1	783333	NM_001191158	23643	ENSBTAG00000039731	RND3	Rho family GTPase 3
chr2	122647841	122648260	-1.01	3.89e-10	1.38e-08	Intron (NM_001193123/535450, intron 20 of 21)	122667127	122702779	35653	1	618198	NM_001206531	-18867	ENSBTAG00000026676	SDC3	syndecan 3
chr2	4092581	4092880	-1	0.000247773	0.00199877	Distal Intergenic	4187388	4224646	37259	1	518563	NM_001192491	-94508	ENSBTAG00000050824	HS6ST1	heparan sulfate 6-O-sulfotransferase 1
chr2	135954901	135956300	-1.15	0	0	Promoter (<=1kb)	135954742	135954787	46	1	114483637	NR_162387	160	NA	MIR12026-1	microRNA mir-12026-1
chr2	5150141	5150580	1.06	4.08e-11	1.76e-09	Distal Intergenic	5102056	5112583	10528	2	281428	NM_001166512	-37559	ENSBTAG00000003950	PROC	protein C, inactivator of coagulation factors Va and VIIIa
chr2	130926881	130927320	-1.23	7.63e-12	3.75e-10	Distal Intergenic	130852073	130855682	3610	1	789612	NM_001105022	74809	ENSBTAG00000030269	LOC789612	uncharacterized LOC789612
chr2	132106601	132106960	-1.28	1.34e-06	2.04e-05	Distal Intergenic	132115914	132123544	7631	1	508406	NM_001192182	-8954	ENSBTAG00000020850	MUL1	mitochondrial E3 ubiquitin protein ligase 1
chr2	122228341	122228740	-1.1	1.82e-08	4.48e-07	Distal Intergenic	122233168	122249258	16091	2	513593	NM_001035285	20518	ENSBTAG00000035081	SERINC2	serine incorporator 2
chr2	130008981	130009540	-1.41	0	0	Intron (NM_001191498/535137, intron 2 of 15)	129898024	130038309	140286	2	535137	NM_001191498	28769	ENSBTAG00000045902	EPHB2	EPH receptor B2
chr2	90363561	90363860	1.2	2.68e-10	9.87e-09	Distal Intergenic	90171834	90194196	22363	2	515467	NM_001046200	-169366	ENSBTAG00000017437	TMEM237	transmembrane protein 237
chr2	119827701	119828140	-1.56	0	0	Intron (NM_001192506/519222, intron 9 of 20)	119680138	119987217	307080	1	519222	NM_001192506	147564	ENSBTAG00000011964	DIS3L2	DIS3 like 3'-5' exoribonuclease 2
chr2	121567361	121572540	-1.06	0	0	Downstream (2-3kb)	121575106	121575162	57	2	100498812	NR_036352	2622	ENSBTAG00000054661	MIR2887-1	microRNA 2887-1
chr2	125766961	125767260	-1.69	1.11e-08	2.86e-07	Exon (NM_001206409/522105, exon 4 of 5)	125759503	125780838	21336	1	522105	NM_001206409	7459	ENSBTAG00000037456	AHDC1	AT-hook DNA binding motif containing 1
chr2	107520561	107521020	1.15	1.11e-15	9.72e-14	Distal Intergenic	107501829	107504802	2974	1	281254	NM_174094	18733	ENSBTAG00000009972	INHA	inhibin subunit alpha
chr2	133148241	133148520	-1.03	0.000111748	0.000998532	Distal Intergenic	133202404	133340284	137881	1	338052	NM_176648	-53884	ENSBTAG00000004554	CAPZB	capping actin protein of muscle Z-line subunit beta
chr2	119498601	119498980	1.02	2.72e-10	1e-08	Promoter (<=1kb)	119443675	119498744	55070	2	281976	NM_174420	0	ENSBTAG00000019480	PDE6D	phosphodiesterase 6D
chr2	46786681	46787460	-1.72	0	0	Distal Intergenic	46549744	46565934	16191	1	521533	NM_001034541	236938	ENSBTAG00000015962	MMADHC	metabolism of cobalamin associated D
chr2	135604081	135604460	-1.11	9.18e-07	1.46e-05	Exon (NM_001192271/510792, exon 24 of 29)	135611507	135615963	4457	1	281912	NM_174388	-7047	ENSBTAG00000003832	MFAP2	microfibril associated protein 2
chr2	90648541	90648940	-1.09	2.27e-07	4.25e-06	Intron (NM_001105438/614993, intron 10 of 21)	90611238	90737262	126025	1	614993	NM_001105438	37304	ENSBTAG00000034192	KIAA2012	KIAA2012
chr2	2096261	2096700	1.43	0	0	Distal Intergenic	1920611	1969797	49187	1	783000	NM_001083529	175651	ENSBTAG00000000941	PLEKHB2	pleckstrin homology domain containing B2
chr2	100977781	100978060	1.04	1.06e-07	2.15e-06	Distal Intergenic	102410346	102617458	207113	1	782360	NM_001191159	-1432286	ENSBTAG00000053460	VWC2L	von Willebrand factor C domain containing 2 like
chr2	135745321	135745700	-1.12	1.19e-06	1.83e-05	Intron (NM_001114608/512452, intron 1 of 3)	135739469	135759396	19928	2	512452	NM_001114608	13696	ENSBTAG00000009251	SZRD1	SUZ RNA binding domain containing 1
chr2	136177341	136177640	-2.27	1.43e-10	5.6e-09	Distal Intergenic	136066732	136069882	3151	2	510340	NM_001205359	-107460	ENSBTAG00000010938	SRARP	steroid receptor associated and regulated protein
chr2	13842221	13842460	1.05	5.63e-07	9.47e-06	Promoter (<=1kb)	13794136	13842064	47929	2	613403	NM_001099121	-158	ENSBTAG00000008390	DNAJC10	DnaJ heat shock protein family (Hsp40) member C10
chr2	133242981	133243220	-1.1	0.000242442	0.00196106	Intron (NM_176648/338052, intron 1 of 8)	133202404	133340284	137881	1	338052	NM_176648	40578	ENSBTAG00000004554	CAPZB	capping actin protein of muscle Z-line subunit beta
chr2	132036861	132037180	-1.95	2.51e-10	9.3e-09	Intron (NM_001193110/616377, intron 1 of 3)	132021359	132042291	20933	2	616377	NM_001193110	5111	ENSBTAG00000052516	CDA	cytidine deaminase
chr2	122242181	122243000	-1.2	0	0	Intron (NM_001035285/513593, intron 2 of 10)	122233168	122249258	16091	2	513593	NM_001035285	6258	ENSBTAG00000035081	SERINC2	serine incorporator 2
chr2	134263121	134263440	-1.18	2.8e-05	0.000296735	Distal Intergenic	133800882	133813306	12425	1	529847	NM_001206529	462240	ENSBTAG00000015246	TAS1R2	taste 1 receptor member 2
chr2	124698421	124698740	1.19	2.8e-09	8.22e-08	Distal Intergenic	124631202	124671180	39979	2	781956	NM_001191148	-27242	ENSBTAG00000003202	OPRD1	opioid receptor delta 1
chr2	131131701	131132320	1.15	0	0	Intron (NM_001076888/532839, intron 1 of 24)	131095754	131165879	70126	1	532839	NM_001076888	35948	ENSBTAG00000008952	RAP1GAP	RAP1 GTPase activating protein
chr2	121795901	121796140	-1.13	7.25e-05	0.00068549	Distal Intergenic	121807999	121817775	9777	1	614435	NM_001104998	-11859	ENSBTAG00000039121	PTP4A2	protein tyrosine phosphatase 4A2
chr2	95638481	95638980	-1.04	1.11e-15	9.72e-14	Distal Intergenic	95369895	95468867	98973	2	537747	NM_001192919	-169615	ENSBTAG00000044097	KLF7	Kruppel like factor 7
chr2	31210701	31210980	1.16	6.33e-08	1.36e-06	Distal Intergenic	31290418	31345652	55235	1	523418	NM_001031760	-79438	ENSBTAG00000007650	SLC38A11	solute carrier family 38 member 11
chr2	135575801	135576240	-1.5	4.22e-12	2.18e-10	Intron (NM_001040483/286840, intron 7 of 7)	135586361	135606403	20043	1	510792	NM_001192271	-10121	ENSBTAG00000008309	ATP13A2	ATPase cation transporting 13A2
chr2	132243281	132243560	1	2.74e-07	5.03e-06	Distal Intergenic	132136807	132139924	3118	1	616227	NM_001114520	106475	ENSBTAG00000009156	CAMK2N1	calcium/calmodulin dependent protein kinase II inhibitor 1
chr2	125471421	125471940	-1.02	3.55e-15	2.94e-13	Distal Intergenic	125448288	125470854	22567	1	507912	NM_001045984	23134	ENSBTAG00000006225	RPA2	replication protein A2
chr2	126314541	126314840	1.06	2.79e-07	5.09e-06	Promoter (<=1kb)	126314727	126321490	6764	1	514771	NM_001098972	0	ENSBTAG00000014849	GPATCH3	G-patch domain containing 3
chr2	124913421	124913740	-1.13	5.44e-06	7.06e-05	Downstream (1-2kb)	124914898	124918194	3297	2	100505379	NR_036663	4454	NA	SNHG3	small nucleolar RNA host gene 3 (non-protein coding)
chr2	120588921	120589480	-1.18	0	0	Intron (NM_001038510/506961, intron 11 of 12)	120572417	120614958	42542	2	506961	NM_001038510	25478	ENSBTAG00000020548	AZIN2	antizyme inhibitor 2
chr2	112212741	112213120	1.05	7.34e-11	3.02e-09	Distal Intergenic	112087763	112158159	70397	2	282521	NM_174669	-54583	ENSBTAG00000008717	SERPINE2	serpin family E member 2
chr2	124279701	124279960	-1.83	1.46e-08	3.67e-07	Intron (NM_001191494/535675, intron 11 of 30)	124237184	124325552	88369	2	535675	NM_001191494	45592	ENSBTAG00000012848	PTPRU	protein tyrosine phosphatase receptor type U
chr2	72206841	72207160	-1.57	1.89e-08	4.63e-07	Distal Intergenic	72108054	72113653	5600	1	530430	NM_176852	98788	ENSBTAG00000049058	INHBB	inhibin subunit beta B
chr2	135509021	135509340	1.13	4.46e-09	1.25e-07	Intron (NM_001105452/617851, intron 6 of 11)	135473434	135521908	48475	1	617851	NM_001105452	35588	ENSBTAG00000003403	PADI2	peptidyl arginine deiminase 2
chr2	128956401	128956640	1.69	2.89e-15	2.43e-13	Distal Intergenic	128938565	128942609	4045	2	767836	NM_001076957	-13793	ENSBTAG00000030435	PNRC2	proline rich nuclear receptor coactivator 2
chr2	95659521	95659940	-1.05	2.72e-07	4.99e-06	Distal Intergenic	95369895	95468867	98973	2	537747	NM_001192919	-190655	ENSBTAG00000044097	KLF7	Kruppel like factor 7
chr2	62402801	62403100	-1.15	5.06e-05	0.000499647	Intron (NM_001075694/515030, intron 3 of 9)	62363590	62424558	60969	2	515030	NM_001075694	21458	ENSBTAG00000008039	ACMSD	aminocarboxymuconate semialdehyde decarboxylase
chr2	130119361	130119700	-1.45	4.49e-07	7.77e-06	Distal Intergenic	130166515	130173256	6742	2	617435	NM_001046599	53556	ENSBTAG00000011196	C1QB	complement C1q B chain
chr2	135084641	135085140	-1.47	0	0	Intron (NM_001046297/529043, intron 4 of 27)	134985476	135137665	152190	2	529043	NM_001046297	52525	ENSBTAG00000000684	ARHGEF10L	Rho guanine nucleotide exchange factor 10 like
chr2	100192701	100192980	1.25	1.47e-09	4.54e-08	Distal Intergenic	98327892	98467680	139789	1	510506	NM_001192258	1864810	ENSBTAG00000016662	CPS1	carbamoyl-phosphate synthase 1
chr2	112089401	112089860	-1	1.31e-09	4.09e-08	Exon (NM_174669/282521, exon 8 of 9)	112068965	112076913	7949	1	532389	NM_001046321	20437	ENSBTAG00000011514	MRPL44	mitochondrial ribosomal protein L44
chr2	111037461	111037780	1.02	2.97e-07	5.38e-06	Promoter (<=1kb)	111037664	111113609	75946	1	100138312	NM_001205468	0	ENSBTAG00000017258	ACSL3	acyl-CoA synthetase long chain family member 3
chr2	126704261	126704580	1.1	3.26e-08	7.57e-07	Promoter (<=1kb)	126676003	126704370	28368	2	523264	NM_001035346	0	ENSBTAG00000003235	DHDDS	dehydrodolichyl diphosphate synthase subunit
chr2	136167701	136168060	-2.86	0	0	Distal Intergenic	136066732	136069882	3151	2	510340	NM_001205359	-97820	ENSBTAG00000010938	SRARP	steroid receptor associated and regulated protein
chr2	92391861	92392100	-1.76	8.26e-08	1.73e-06	Distal Intergenic	92144638	92169893	25256	1	507026	NM_001034275	247224	ENSBTAG00000021596	ICOS	inducible T cell costimulator
chr2	8273561	8273900	-1.14	1.77e-05	0.000198118	Distal Intergenic	7886777	8065304	178528	2	615926	NM_001079509	-208258	NA	GULP1	GULP PTB domain containing engulfment adaptor 1
chr2	44604981	44605300	-1.62	2.66e-08	6.29e-07	Distal Intergenic	44747346	44763745	16400	2	493710	NM_001007813	158445	ENSBTAG00000007239	TNFAIP6	TNF alpha induced protein 6
chr2	106716841	106717160	-1.17	9.57e-06	0.000115677	Distal Intergenic	106740008	106782299	42292	1	511960	NM_001083413	-22848	ENSBTAG00000013489	CYP27A1	cytochrome P450, family 27, subfamily A, polypeptide 1
chr2	105859381	105859720	-1.02	7.2e-05	0.000681275	Distal Intergenic	106011329	106011401	73	2	100313418	NR_031076	151681	ENSBTAG00000044630	MIR2356	microRNA mir-2356
chr2	106348581	106348820	1.53	3.81e-12	1.98e-10	Intron (NM_001114170/616561, intron 2 of 9)	106302071	106319619	17549	2	404134	NM_205798	-28963	ENSBTAG00000003935	TMBIM1	transmembrane BAX inhibitor motif containing 1
chr2	135367341	135367940	-1.31	0	0	Intron (NM_001101272/618224, intron 6 of 15)	135348600	135393253	44654	2	618224	NM_001101272	25313	ENSBTAG00000002138	PADI1	peptidyl arginine deiminase 1
chr2	23642281	23642740	-1.37	1.73e-13	1.12e-11	Intron (NM_001192902/537312, intron 21 of 30)	23405777	23558475	152699	2	519251	NM_001205493	-83807	ENSBTAG00000001083	MAP3K20	mitogen-activated protein kinase kinase kinase 20
chr2	28937901	28938160	1.09	2.68e-07	4.92e-06	Distal Intergenic	29049864	29049946	83	1	102467001	NR_107829	-111704	ENSBTAG00000051197	MIR2285W	microRNA mir-2285w
chr2	89839661	89840000	1.13	2.18e-10	8.19e-09	Distal Intergenic	89861879	89885546	23668	1	507481	NM_001045970	-21879	ENSBTAG00000015718	CASP8	caspase 8
chr2	20375341	20375620	1.29	1.02e-10	4.13e-09	Distal Intergenic	20568466	20643955	75490	2	615424	NM_001101240	268335	ENSBTAG00000006693	MTX2	metaxin 2
chr2	133770221	133770660	-1.18	1.86e-10	7.11e-09	Intron (NM_001105646/100126042, intron 1 of 14)	133756949	133790319	33371	1	100126042	NM_001105646	13273	ENSBTAG00000030335	ALDH4A1	aldehyde dehydrogenase 4 family member A1
chr2	23558281	23558820	-1.14	0	0	Promoter (<=1kb)	23405777	23558475	152699	2	519251	NM_001205493	0	ENSBTAG00000001083	MAP3K20	mitogen-activated protein kinase kinase kinase 20
chr2	120393461	120393860	-1.06	1.38e-06	2.1e-05	3' UTR	120410257	120436322	26066	2	508065	NM_001192168	42462	ENSBTAG00000012629	ZNF362	zinc finger protein 362
chr2	4141961	4142240	-1.83	7.93e-10	2.63e-08	Distal Intergenic	4187388	4224646	37259	1	518563	NM_001192491	-45148	ENSBTAG00000050824	HS6ST1	heparan sulfate 6-O-sulfotransferase 1
chr2	135081601	135082020	-1.03	1.27e-07	2.53e-06	Intron (NM_001046297/529043, intron 4 of 27)	134985476	135137665	152190	2	529043	NM_001046297	55645	ENSBTAG00000000684	ARHGEF10L	Rho guanine nucleotide exchange factor 10 like
chr2	107472361	107472700	1.08	1.24e-09	3.92e-08	Promoter (<=1kb)	107472513	107478574	6062	1	768235	NM_001078110	0	ENSBTAG00000020540	TMEM198	transmembrane protein 198
chr2	125775641	125776080	-2.02	0	0	Intron (NM_001206409/522105, intron 4 of 4)	125759503	125780838	21336	1	522105	NM_001206409	16139	ENSBTAG00000037456	AHDC1	AT-hook DNA binding motif containing 1
chr2	36130121	36130380	1.27	1.01e-08	2.62e-07	Distal Intergenic	36153984	36246577	92594	1	282644	NM_174698	-23604	ENSBTAG00000009080	ITGB6	integrin subunit beta 6
chr2	96041961	96042420	1.03	1.15e-13	7.71e-12	Distal Intergenic	95908985	95917948	8964	2	615773	NM_001083518	-124014	ENSBTAG00000052083	METTL21A	methyltransferase like 21A
chr2	126201381	126202000	1	4.22e-14	3e-12	Distal Intergenic	126212812	126220278	7467	1	506745	NM_001045950	-10812	ENSBTAG00000018413	TENT5B	terminal nucleotidyltransferase 5B
chr2	5466681	5467340	-1.16	0	0	Promoter (<=1kb)	5466022	5466097	76	1	100313332	NR_031073	660	ENSBTAG00000045010	MIR2350	microRNA mir-2350
chr2	135335521	135335800	-2.16	3.9e-11	1.69e-09	Distal Intergenic	135262563	135290371	27809	2	508161	NM_001192173	-45151	ENSBTAG00000012052	PADI4	peptidyl arginine deiminase 4
chr2	109677961	109678260	1.58	7.58e-14	5.23e-12	Promoter (<=1kb)	109626660	109677997	51338	2	520192	NM_001083441	0	NA	EPHA4	EPH receptor A4
chr2	131452181	131452760	-1.46	0	0	Distal Intergenic	131394409	131447800	53392	1	281133	NM_181009	57773	ENSBTAG00000002977	ECE1	endothelin converting enzyme 1
chr2	120950721	120951020	-1.01	4.37e-05	0.000438368	Promoter (<=1kb)	120951772	120969740	17969	1	618122	NM_001109803	-752	ENSBTAG00000026684	SYNC	syncoilin, intermediate filament protein
chr2	121116821	121117100	1.56	2.63e-12	1.4e-10	Distal Intergenic	121015858	121071187	55330	2	541221	NM_001076264	-45635	ENSBTAG00000018199	ZBTB8A	zinc finger and BTB domain containing 8A
chr2	7153281	7153500	1.09	1.01e-06	1.59e-05	Distal Intergenic	7272946	7273025	80	1	100313251	NR_031294	-119446	ENSBTAG00000045103	MIR2917	microRNA mir-2917
chr2	9748381	9748580	1.01	8.15e-06	0.000100716	Promoter (<=1kb)	9644483	9749235	104753	2	281875	NM_174367	655	ENSBTAG00000019929	ITGAV	integrin subunit alpha V
chr2	113782661	113782960	-1.32	5.08e-06	6.65e-05	Distal Intergenic	112861969	113100311	238343	2	539421	NM_001191273	-682351	ENSBTAG00000000581	DOCK10	dedicator of cytokinesis 10
chr2	27332081	27332440	-1.2	3.78e-07	6.68e-06	Promoter (<=1kb)	27269376	27332249	62874	2	521834	NM_001046257	0	ENSBTAG00000010362	NOSTRIN	nitric oxide synthase trafficking
chr2	104927701	104928080	-1.11	1.47e-07	2.89e-06	Distal Intergenic	104859771	104860361	591	2	281537	NM_174199	-67341	ENSBTAG00000019003	TNP1	transition protein 1
chr2	26767321	26767580	-1.38	1.12e-05	0.00013264	Intron (NM_001101132/528191, intron 5 of 11)	26753546	26774543	20998	2	528191	NM_001101132	6963	ENSBTAG00000010736	BBS5	Bardet-Biedl syndrome 5
chr2	134938381	134938880	-1.08	6e-12	3.01e-10	Distal Intergenic	134985476	135137665	152190	2	529043	NM_001046297	198785	ENSBTAG00000000684	ARHGEF10L	Rho guanine nucleotide exchange factor 10 like
chr2	4885521	4885940	-1.09	4.97e-08	1.1e-06	3' UTR	4872951	4878988	6038	2	782442	NM_001082470	-6534	ENSBTAG00000006261	GPR17	G protein-coupled receptor 17
chr2	1974561	1974780	-1.55	2.97e-06	4.14e-05	Distal Intergenic	1920611	1969797	49187	1	783000	NM_001083529	53951	ENSBTAG00000000941	PLEKHB2	pleckstrin homology domain containing B2
chr2	94094821	94095140	1.14	2.3e-09	6.86e-08	Intron (NM_001193237/541004, intron 10 of 16)	94028279	94144937	116659	1	541004	NM_001193237	66543	ENSBTAG00000011971	NRP2	neuropilin 2
chr2	135290561	135290960	-1.39	1.19e-10	4.72e-09	Promoter (<=1kb)	135262563	135290371	27809	2	508161	NM_001192173	-191	ENSBTAG00000012052	PADI4	peptidyl arginine deiminase 4
chr2	31429941	31430200	1.05	7.16e-07	1.17e-05	Promoter (<=1kb)	31430122	31430181	60	2	114483334	NR_162259	0	NA	MIR11978	microRNA mir-11978
chr2	50907981	50908280	1.02	8.44e-07	1.36e-05	Distal Intergenic	52174189	52264479	90291	1	539873	NM_001076192	-1265909	ENSBTAG00000048810	ZEB2	zinc finger E-box binding homeobox 2
chr2	127535821	127536160	-1.1	3.93e-06	5.29e-05	Distal Intergenic	127484374	127508768	24395	2	511199	NM_001083668	-27054	ENSBTAG00000001050	LDLRAP1	low density lipoprotein receptor adaptor protein 1
chr2	64048761	64049120	-1.08	8.9e-06	0.000108927	Distal Intergenic	64874976	64937076	62101	1	533675	NM_001046359	-825856	ENSBTAG00000005234	LYPD1	LY6/PLAUR domain containing 1
chr2	121226661	121226880	-1.39	8.04e-06	9.95e-05	Intron (NM_001037444/404126, intron 12 of 13)	121223038	121225408	2371	1	539555	NM_001076172	3624	ENSBTAG00000046862	MARCKSL1	MARCKS like 1
chr2	106359521	106359980	-1.1	6.27e-10	2.13e-08	Intron (NM_001114170/616561, intron 2 of 9)	106392721	106403646	10926	1	282470	NM_174652	-32741	ENSBTAG00000015520	SLC11A1	solute carrier family 11 member 1
chr2	126439081	126439500	-1.17	7.92e-09	2.11e-07	Intron (NM_001205785/540181, intron 4 of 19)	126392888	126402232	9345	2	519213	NM_001192505	-36850	ENSBTAG00000009796	PIGV	phosphatidylinositol glycan anchor biosynthesis class V
chr2	132645981	132646320	-1.18	4.32e-06	5.76e-05	Intron (NM_001193052/614911, intron 4 of 5)	132644541	132665138	20598	2	614911	NM_001193052	18818	ENSBTAG00000039122	PLA2G5	phospholipase A2 group V
chr2	106073421	106073800	-1.2	2.78e-08	6.55e-07	Distal Intergenic	105905148	106049698	144551	2	286798	NM_174766	-23724	ENSBTAG00000002485	TNS1	tensin 1
chr2	125884561	125884860	-1.61	3.12e-08	7.29e-07	Distal Intergenic	125906048	125909986	3939	1	539662	NM_001076180	-21188	ENSBTAG00000019728	CD164L2	CD164 molecule like 2
chr2	4215821	4216180	-1.16	5e-06	6.56e-05	Intron (NM_001192491/518563, intron 1 of 1)	4187388	4224646	37259	1	518563	NM_001192491	28434	ENSBTAG00000050824	HS6ST1	heparan sulfate 6-O-sulfotransferase 1
chr2	120390061	120390840	-1.02	0	0	Intron (NM_001192908/537511, intron 13 of 13)	120410257	120436322	26066	2	508065	NM_001192168	45482	ENSBTAG00000012629	ZNF362	zinc finger protein 362
chr2	90786881	90787240	1.22	8.93e-13	5.15e-11	Promoter (<=1kb)	90787057	90810880	23824	1	507155	NM_001192957	0	ENSBTAG00000005517	NOP58	NOP58 ribonucleoprotein
chr2	125971761	125972180	-1.68	2.44e-13	1.55e-11	Exon (NM_001205398/789937, exon 16 of 16)	125946151	125956940	10790	2	614627	NM_001035451	-14822	ENSBTAG00000010249	TMEM222	transmembrane protein 222
chr3	23401001	23401400	-1.54	3.85e-11	1.66e-09	Distal Intergenic	23483918	23508046	24129	1	767907	NM_001076986	-82518	ENSBTAG00000032193	REG4	regenerating family member 4
chr3	9777421	9778440	-1.1	0	0	Distal Intergenic	9783428	9812756	29329	1	617350	NM_001038219	-4988	ENSBTAG00000018487	CFAP45	cilia and flagella associated protein 45
chr3	100731061	100731440	-1.29	2.12e-08	5.15e-07	Promoter (1-2kb)	100731584	100733237	1654	2	513050	NM_001099371	1797	ENSBTAG00000011241	HPDL	4-hydroxyphenylpyruvate dioxygenase like
chr3	114508161	114508420	-1.07	0.000105212	0.000948844	Distal Intergenic	114611991	114633955	21965	1	520462	NM_001144088	-103571	ENSBTAG00000013869	SH3BP4	SH3 domain binding protein 4
chr3	87136061	87136440	2.28	0	0	Distal Intergenic	87177742	87177801	60	2	114482717	NR_162257	41361	NA	MIR2285AP	microRNA mir-2285ap
chr3	117166861	117167420	-1.16	0	0	Intron (NM_001102308/616994, intron 2 of 17)	117074079	117235567	161489	1	616994	NM_001102308	92783	ENSBTAG00000005354	LRRFIP1	LRR binding FLII interacting protein 1
chr3	59356581	59356840	-1.74	4.42e-07	7.67e-06	Distal Intergenic	59398296	59456578	58283	1	534692	NM_001076036	-41456	ENSBTAG00000018942	SSX2IP	SSX family member 2 interacting protein
chr3	119686141	119686440	-1.44	1.32e-07	2.62e-06	Distal Intergenic	119672383	119673697	1315	2	617392	NM_001114525	-12445	ENSBTAG00000020592	OTOS	otospiralin
chr3	27880781	27881020	1.01	7.18e-06	9.03e-05	Distal Intergenic	28006113	28007002	890	1	281350	NM_001099362	-125093	ENSBTAG00000007446	NGF	nerve growth factor
chr3	114566281	114566820	-1.17	0	0	Distal Intergenic	114611991	114633955	21965	1	520462	NM_001144088	-45171	ENSBTAG00000013869	SH3BP4	SH3 domain binding protein 4
chr3	34465461	34465840	-1.23	3.52e-08	8.12e-07	Intron (NM_001192355/513654, intron 2 of 14)	34431970	34485343	53374	2	513654	NM_001192355	19503	ENSBTAG00000017124	GPSM2	G protein signaling modulator 2
chr3	14548441	14548900	-1.58	0	0	Exon (NM_001046225/516498, exon 4 of 8)	14546206	14550736	4531	1	516498	NM_001046225	2236	ENSBTAG00000009434	PAQR6	progestin and adipoQ receptor family member 6
chr3	92601941	92602400	-1.1	1.94e-10	7.39e-09	Distal Intergenic	92805776	92808162	2387	1	616319	NM_001101254	-203376	ENSBTAG00000039540	LOC616319	solute carrier family 25 (mitochondrial carrier; phosphate carrier), member 3-like
chr3	30421821	30422100	-1.39	1.68e-06	2.5e-05	Distal Intergenic	30382285	30411747	29463	1	505775	NM_001037319	39537	ENSBTAG00000015107	SLC16A1	solute carrier family 16 member 1
chr3	104766001	104766280	-1.19	2.71e-05	0.00028791	Distal Intergenic	104701023	104706947	5925	1	319094	NM_175714	64979	ENSBTAG00000021434	EDN2	endothelin 2
chr3	119982661	119983060	-1.63	3.06e-12	1.62e-10	Distal Intergenic	119882799	119882888	90	1	102465117	NR_107719	99863	NA	MIR149	microRNA mir-149
chr3	116035081	116035720	-1.8	0	0	Intron (NM_001098381/509585, intron 1 of 1)	116025262	116037483	12222	1	509585	NM_001098381	9820	ENSBTAG00000018424	ACKR3	atypical chemokine receptor 3
chr3	49830961	49831180	-1.19	0.000115403	0.00102814	Intron (NM_001024483/506231, intron 4 of 12)	49691045	49912338	221294	1	506231	NM_001024483	139917	ENSBTAG00000003245	BCAR3	BCAR3 adaptor protein, NSP family member
chr3	116313601	116314080	-1.63	0	0	Distal Intergenic	116552279	116565322	13044	1	540493	NM_001083497	-238199	ENSBTAG00000005854	COPS8	COP9 signalosome subunit 8
chr3	94702121	94702460	1.25	4.02e-11	1.73e-09	Promoter (<=1kb)	94540519	94702570	162052	2	511255	NM_001075505	110	ENSBTAG00000021170	OSBPL9	oxysterol binding protein like 9
chr3	51579881	51580300	-1.08	5.4e-09	1.5e-07	Distal Intergenic	51387227	51406793	19567	2	523971	NM_001075852	-173089	ENSBTAG00000003724	BRDT	bromodomain testis associated
chr3	116038741	116039340	-1.19	4.89e-11	2.07e-09	Distal Intergenic	116025262	116037483	12222	1	509585	NM_001098381	13480	ENSBTAG00000018424	ACKR3	atypical chemokine receptor 3
chr3	117348641	117349120	-1.09	1.11e-14	8.65e-13	Promoter (1-2kb)	117347056	117347120	65	1	100498821	NR_036369	1586	ENSBTAG00000045663	MIR2902	microRNA mir-2902
chr3	103565361	103565740	1.04	8.12e-10	2.69e-08	Promoter (<=1kb)	103546001	103565396	19396	2	513428	NM_001075618	0	ENSBTAG00000004590	PPIH	peptidylprolyl isomerase H
chr3	18738561	18739240	-1.17	0	0	Distal Intergenic	18728742	18733582	4841	1	337886	NM_001098856	9820	ENSBTAG00000015145	S100A11	S100 calcium binding protein A11
chr3	116040601	116040960	-1.53	1.32e-09	4.13e-08	Distal Intergenic	116025262	116037483	12222	1	509585	NM_001098381	15340	ENSBTAG00000018424	ACKR3	atypical chemokine receptor 3
chr3	114607581	114608020	-1.27	1.37e-13	9.17e-12	Distal Intergenic	114611991	114633955	21965	1	520462	NM_001144088	-3971	ENSBTAG00000013869	SH3BP4	SH3 domain binding protein 4
chr3	92779321	92779640	-1.02	0.000146712	0.00126879	Distal Intergenic	92805776	92808162	2387	1	616319	NM_001101254	-26136	ENSBTAG00000039540	LOC616319	solute carrier family 25 (mitochondrial carrier; phosphate carrier), member 3-like
chr3	27201601	27201980	-1.07	2.21e-06	3.18e-05	Distal Intergenic	27261018	27363147	102130	2	512417	NM_001193093	161167	ENSBTAG00000000664	SLC22A15	solute carrier family 22 member 15
chr3	116994501	116994840	1.53	1.11e-16	1.09e-14	Intron (NM_001081597/531343, intron 9 of 15)	117013542	117014310	769	1	286856	NM_174790	-18702	ENSBTAG00000017615	PRLH	prolactin releasing hormone
chr3	78964841	78965200	1.07	7.73e-09	2.06e-07	Intron (NM_001102546/100124505, intron 11 of 14)	78543179	78570775	27597	2	522474	NM_001192562	-394067	ENSBTAG00000011097	DYNLT5	dynein light chain Tctex-type 5
chr3	9567041	9567320	1.02	4.33e-08	9.75e-07	Distal Intergenic	9577491	9584507	7017	1	519266	NM_001082439	-10171	ENSBTAG00000009982	IGSF8	immunoglobulin superfamily member 8
chr3	101197881	101198460	-1.13	0	0	Downstream (1-2kb)	101200435	101205864	5430	2	615438	NM_001101241	7404	ENSBTAG00000039529	BTBD19	BTB domain containing 19
chr3	102436121	102436780	-1.01	0	0	Intron (NM_001101079/512072, intron 13 of 32)	102343086	102382969	39884	2	512622	NM_001206316	-53153	ENSBTAG00000002078	KDM4A	lysine demethylase 4A
chr3	120155761	120156100	-1.37	4.94e-08	1.09e-06	Promoter (1-2kb)	120153835	120164457	10623	1	789572	NM_001102355	1927	ENSBTAG00000005797	AGXT	alanine--glyoxylate and serine--pyruvate aminotransferase
chr3	8422881	8423240	-1.29	3.01e-07	5.45e-06	Intron (NM_001191499/538835, intron 1 of 12)	8420191	8435162	14972	1	538835	NM_001191499	2691	ENSBTAG00000017875	ARHGAP30	Rho GTPase activating protein 30
chr3	86954021	86954400	1.24	2.42e-12	1.3e-10	Distal Intergenic	87177742	87177801	60	2	114482717	NR_162257	223401	NA	MIR2285AP	microRNA mir-2285ap
chr3	1252721	1253420	-1.22	0	0	Intron (NM_174012/281056, intron 1 of 7)	1182877	1266845	83969	1	281056	NM_174012	69845	ENSBTAG00000012700	CD247	CD247 molecule
chr3	98299941	98300360	-1.02	3.5e-11	1.53e-09	Distal Intergenic	98066623	98090010	23388	1	528184	NM_001127316	233319	ENSBTAG00000009192	SKINT1	selection and upkeep of intraepithelial T cells 1
chr3	108304881	108305280	1.21	1.24e-14	9.65e-13	Promoter (<=1kb)	108305146	108329388	24243	1	507369	NM_001045967	0	ENSBTAG00000003849	GNL2	G protein nucleolar 2
chr3	102504741	102505080	1.05	3.55e-08	8.16e-07	Distal Intergenic	102414014	102498301	84288	2	512072	NM_001101079	-6441	ENSBTAG00000000253	PTPRF	protein tyrosine phosphatase receptor type F
chr3	115143581	115143880	-1.51	1.89e-07	3.6e-06	Distal Intergenic	115642951	115645047	2097	2	507344	NM_001192145	501167	ENSBTAG00000008898	GBX2	gastrulation brain homeobox 2
chr3	120841741	120842060	-1.42	4.37e-08	9.83e-07	Intron (NM_001083506/613842, intron 1 of 4)	120838418	120848662	10245	2	613842	NM_001083506	6602	ENSBTAG00000011543	PDCD1	programmed cell death 1
chr3	49483181	49483520	1.75	1.11e-16	1.09e-14	Intron (NM_174221/281584, intron 23 of 49)	49386861	49530772	143912	1	281584	NM_174221	96321	ENSBTAG00000018010	ABCA4	ATP binding cassette subfamily A member 4
chr3	34771821	34772120	1.03	8.2e-08	1.72e-06	Distal Intergenic	34568241	34622300	54060	2	512490	NM_001083415	-149522	ENSBTAG00000007330	STXBP3	syntaxin binding protein 3
chr3	120222321	120222640	-1.63	5.45e-09	1.51e-07	Distal Intergenic	120153835	120164457	10623	1	789572	NM_001102355	68487	ENSBTAG00000005797	AGXT	alanine--glyoxylate and serine--pyruvate aminotransferase
chr3	108000261	108000600	-1.08	9.46e-06	0.000114608	Distal Intergenic	107971383	107997697	26315	1	523250	NM_001034548	28879	ENSBTAG00000007299	SF3A3	splicing factor 3a subunit 3
chr3	51657901	51658220	1.1	1.88e-08	4.62e-07	Distal Intergenic	51855689	51880753	25065	2	516094	NM_001037468	222533	ENSBTAG00000016307	CDC7	cell division cycle 7
chr3	102415941	102416200	-1.04	0.000322898	0.00251528	Exon (NM_001101079/512072, exon 32 of 33)	102343086	102382969	39884	2	512622	NM_001206316	-32973	ENSBTAG00000002078	KDM4A	lysine demethylase 4A
chr3	16001001	16001240	-1.33	1.94e-05	0.000214881	Downstream (<1kb)	16002111	16010188	8078	2	517519	NM_001192474	8948	ENSBTAG00000007517	CHRNB2	cholinergic receptor nicotinic beta 2 subunit
chr3	91577181	91577380	-1.23	0.000114312	0.00101921	Intron (NM_001077949/522301, intron 17 of 23)	91538116	91562854	24739	2	509047	NM_001015554	-14328	ENSBTAG00000015931	TTC4	tetratricopeptide repeat domain 4
chr3	23592621	23593040	-1.25	1.05e-10	4.23e-09	Intron (NM_001035017/505103, intron 1 of 11)	23565152	23596343	31192	2	505103	NM_001035017	3303	ENSBTAG00000039719	PHGDH	phosphoglycerate dehydrogenase
chr3	106667701	106668260	-1.15	0	0	Intron (NM_001143860/506730, intron 54 of 94)	106652818	106657662	4845	2	100140317	NM_001206988	-10040	NA	KIAA0754	KIAA0754 ortholog
chr3	14982801	14983300	-1.19	0	0	Exon (NM_001192625/526125, exon 3 of 31)	14954772	15038555	83784	1	526125	NM_001192625	28030	ENSBTAG00000020356	GON4L	gon-4-like (C. elegans)
chr3	28809761	28810140	-1.47	2.37e-10	8.8e-09	Distal Intergenic	28837852	28977392	139541	1	533296	NM_001206018	-27712	ENSBTAG00000001499	TRIM33	tripartite motif containing 33
chr3	18573041	18573320	-1.31	8.45e-06	0.000104008	Distal Intergenic	18643998	18648444	4447	1	518825	NM_001206595	-70678	ENSBTAG00000015854	TCHHL1	trichohyalin like 1
chr3	3814581	3814960	-2.59	0	0	Intron (NM_001191325/510296, intron 3 of 7)	3654526	3827934	173409	1	510296	NM_001191325	160056	ENSBTAG00000012025	LMX1A	LIM homeobox transcription factor 1 alpha
chr3	120780261	120780600	-1.81	6.72e-12	3.34e-10	Intron (NM_001075978/533003, intron 8 of 9)	120766528	120791783	25256	1	533003	NM_001075978	13734	ENSBTAG00000002847	D2HGDH	D-2-hydroxyglutarate dehydrogenase
chr3	59096281	59096620	-1.41	1.11e-07	2.24e-06	Distal Intergenic	59112071	59159723	47653	1	532671	NM_001192734	-15451	ENSBTAG00000046773	MCOLN2	mucolipin 2
chr3	99905541	99905860	1.01	2.31e-08	5.55e-07	Distal Intergenic	99895916	99901006	5091	2	506550	NM_001034270	-4536	ENSBTAG00000013320	TSPAN1	tetraspanin 1
chr3	106809041	106809420	-1.23	3.67e-07	6.5e-06	Intron (NM_001143860/506730, intron 3 of 94)	106589750	106930399	340650	2	506730	NM_001143860	120979	ENSBTAG00000021024	MACF1	microtubule actin crosslinking factor 1
chr3	58485961	58486320	-1.14	9.49e-07	1.51e-05	Downstream (2-3kb)	58488393	58491302	2910	2	508941	NM_001034340	4982	ENSBTAG00000009844	CCN1	cellular communication network factor 1
chr3	120658641	120658980	-1.2	3.1e-06	4.31e-05	3' UTR	120646406	120658685	12280	1	504851	NM_001098868	12236	ENSBTAG00000008711	BOK	BCL2 family apoptosis regulator BOK
chr3	19243941	19244600	-1.11	0	0	Intron (NM_174479/282104, intron 1 of 12)	19199747	19250783	51037	2	282104	NM_174479	6183	ENSBTAG00000017566	TUFT1	tuftelin 1
chr3	91998601	91998820	-1.12	0.000307809	0.00241284	Intron (NM_001104986/530184, intron 14 of 17)	92016377	92033790	17414	2	510127	NM_001083400	34970	ENSBTAG00000010715	MRPL37	mitochondrial ribosomal protein L37
chr3	120850461	120850900	-1.14	5.92e-09	1.63e-07	Promoter (1-2kb)	120838418	120848662	10245	2	613842	NM_001083506	-1800	ENSBTAG00000011543	PDCD1	programmed cell death 1
chr3	119969161	119969640	-1.82	0	0	Distal Intergenic	119882799	119882888	90	1	102465117	NR_107719	86363	NA	MIR149	microRNA mir-149
chr3	120466901	120467240	-1.4	1.27e-07	2.53e-06	Distal Intergenic	120482836	120511027	28192	1	511612	NM_001046092	-15596	ENSBTAG00000002608	SEPTIN2	septin 2
chr3	15154961	15155180	1.07	1.21e-06	1.87e-05	Exon (NM_001192743/540563, exon 2 of 27)	15121790	15298435	176646	1	540563	NM_001192743	33172	ENSBTAG00000003954	ASH1L	ASH1 like histone lysine methyltransferase
chr3	86910621	86910920	-1.31	4.15e-06	5.55e-05	Distal Intergenic	86213836	86696999	483164	2	534011	NM_001192794	-213623	ENSBTAG00000030669	FGGY	FGGY carbohydrate kinase domain containing
chr3	118264821	118265260	-2	0	0	Distal Intergenic	118051375	118103634	52260	1	540060	NM_001083748	213447	ENSBTAG00000021444	TWIST2	twist family bHLH transcription factor 2
chr3	108828281	108828580	-1.04	0.000292334	0.00230674	Distal Intergenic	108832825	109076297	243473	1	532553	NM_001206003	-4245	ENSBTAG00000009269	GRIK3	glutamate ionotropic receptor kainate type subunit 3
chr3	102471321	102472380	-1.03	0	0	Intron (NM_001101079/512072, intron 5 of 32)	102414014	102498301	84288	2	512072	NM_001101079	25921	ENSBTAG00000000253	PTPRF	protein tyrosine phosphatase receptor type F
chr3	34485421	34485660	1.33	5.27e-10	1.82e-08	Promoter (<=1kb)	34431970	34485343	53374	2	513654	NM_001192355	-79	ENSBTAG00000017124	GPSM2	G protein signaling modulator 2
chr3	18813381	18813780	1.05	2.75e-10	1.01e-08	Distal Intergenic	18808752	18808829	78	2	100313199	NR_031307	-4553	ENSBTAG00000044572	MIR2412	microRNA mir-2412
chr3	116039481	116040480	-1.5	0	0	Distal Intergenic	116025262	116037483	12222	1	509585	NM_001098381	14220	ENSBTAG00000018424	ACKR3	atypical chemokine receptor 3
chr3	114578221	114578720	-1.32	0	0	Distal Intergenic	114611991	114633955	21965	1	520462	NM_001144088	-33271	ENSBTAG00000013869	SH3BP4	SH3 domain binding protein 4
chr3	25537121	25537320	-1.26	9.21e-05	0.000845128	Distal Intergenic	25289416	25354119	64704	1	508774	NM_001046013	247706	ENSBTAG00000016387	GDAP2	ganglioside induced differentiation associated protein 2
chr3	12336001	12336300	-1.35	1.84e-06	2.71e-05	Distal Intergenic	12508921	12526879	17959	1	528593	NM_001102119	-172621	ENSBTAG00000022514	CD5L	CD5 molecule like
chr3	106400681	106400920	-1.16	0.000260127	0.00208411	Distal Intergenic	106403642	106419979	16338	1	504454	NM_001205546	-2722	ENSBTAG00000002983	NT5C1A	5'-nucleotidase, cytosolic IA
chr3	91908361	91908840	-1.45	0	0	Intron (NM_001104986/530184, intron 4 of 17)	91841576	92006821	165246	1	530184	NM_001104986	66786	ENSBTAG00000010717	SSBP3	single stranded DNA binding protein 3
chr3	2986141	2986600	-1.16	4.66e-15	3.8e-13	Exon (NM_001192812/541028, exon 6 of 7)	2984714	3058734	74021	2	541028	NM_001192812	72134	ENSBTAG00000044150	UCK2	uridine-cytidine kinase 2
chr3	13928561	13928980	-1.18	4.79e-08	1.07e-06	3' UTR	13925539	13937958	12420	2	511219	NM_001105357	8978	ENSBTAG00000012348	LRRC71	leucine rich repeat containing 71
chr3	33393761	33393960	1.38	2.81e-09	8.24e-08	Promoter (<=1kb)	33374473	33393812	19340	2	511120	NM_001075496	0	ENSBTAG00000020964	STRIP1	striatin interacting protein 1
chr3	120244841	120245120	-1.32	4.76e-06	6.29e-05	Distal Intergenic	120329404	120335084	5681	2	512153	NM_001244226	89964	ENSBTAG00000000784	MTERF4	mitochondrial transcription termination factor 4
chr3	110905621	110905940	1	7.26e-07	1.19e-05	Promoter (<=1kb)	110900180	110905849	5670	2	539935	NM_001104995	0	ENSBTAG00000012584	GJB3	gap junction protein beta 3
chr3	113140581	113140780	-1.54	3.35e-06	4.6e-05	Exon (NM_001035282/513389, exon 5 of 30)	113062330	113172638	110309	1	513389	NM_001035282	78252	ENSBTAG00000020616	DGKD	diacylglycerol kinase delta
chr3	115065821	115066160	-1.23	8.48e-07	1.36e-05	Distal Intergenic	114611991	114633955	21965	1	520462	NM_001144088	453831	ENSBTAG00000013869	SH3BP4	SH3 domain binding protein 4
chr3	51544541	51544860	1.05	2.01e-07	3.81e-06	Distal Intergenic	51387227	51406793	19567	2	523971	NM_001075852	-137749	ENSBTAG00000003724	BRDT	bromodomain testis associated
chr3	23276781	23277080	-1.06	0.000131417	0.00115154	Distal Intergenic	23075087	23100481	25395	1	614775	NM_001076343	201695	ENSBTAG00000007712	SEC22B	SEC22 homolog B, vesicle trafficking protein
chr3	6663961	6664280	1	3.53e-07	6.28e-06	Promoter (<=1kb)	6634644	6664465	29822	2	505212	NM_001083375	185	ENSBTAG00000005976	HSD17B7	hydroxysteroid 17-beta dehydrogenase 7
chr3	15648841	15649160	-1.27	1.78e-06	2.63e-05	Distal Intergenic	15660071	15669862	9792	1	513533	NM_001046151	-10911	ENSBTAG00000017819	PMVK	phosphomevalonate kinase
chr3	118095401	118095860	-1.03	7.77e-16	6.93e-14	Intron (NM_001083748/540060, intron 1 of 1)	118051375	118103634	52260	1	540060	NM_001083748	44027	ENSBTAG00000021444	TWIST2	twist family bHLH transcription factor 2
chr3	102450601	102451160	-1.02	0	0	Intron (NM_001101079/512072, intron 7 of 32)	102414014	102498301	84288	2	512072	NM_001101079	47141	ENSBTAG00000000253	PTPRF	protein tyrosine phosphatase receptor type F
chr3	33579781	33580020	1.15	3.91e-08	8.91e-07	Distal Intergenic	33588377	33588455	79	2	100313200	NR_031309	8435	ENSBTAG00000044953	MIR2413	microRNA mir-2413
chr3	43187081	43187520	-1.31	0	0	Intron (NM_001102038/516584, intron 9 of 11)	43140851	43181017	40167	1	504467	NM_001192026	46231	ENSBTAG00000015778	SASS6	SAS-6 centriolar assembly protein
chr3	118994141	118994380	-2.45	1.2e-10	4.78e-09	Distal Intergenic	118884990	118923959	38970	2	338060	NM_176655	-70183	ENSBTAG00000003279	NDUFA10	NADH:ubiquinone oxidoreductase subunit A10
chr3	119582821	119583140	-1.01	6.3e-05	0.000604698	Distal Intergenic	119662082	119666681	4600	2	617407	NM_001195051	83541	ENSBTAG00000010910	COPS9	COP9 signalosome subunit 9
chr3	9503121	9503320	-1.2	0.000170094	0.00143916	Intron (NM_001144103/537960, intron 12 of 21)	9488276	9520439	32164	2	537960	NM_001144103	17119	ENSBTAG00000038523	ATP1A4	ATPase Na+/K+ transporting subunit alpha 4
chr3	99420901	99421280	1.05	4.74e-10	1.65e-08	Distal Intergenic	99338370	99358593	20224	2	540149	NM_001076202	-62309	ENSBTAG00000011976	CYP4B1	cytochrome P450, family 4, subfamily B, polypeptide 1
chr3	120194501	120194800	-1.16	3.3e-05	0.000343196	Distal Intergenic	120153835	120164457	10623	1	789572	NM_001102355	40667	ENSBTAG00000005797	AGXT	alanine--glyoxylate and serine--pyruvate aminotransferase
chr3	102028781	102029200	1.1	1.69e-13	1.11e-11	Distal Intergenic	102033426	102065123	31698	1	282368	NM_001242342	-4226	ENSBTAG00000008690	SLC6A9	solute carrier family 6 member 9
chr3	29624361	29624660	1.09	4.51e-08	1.01e-06	Promoter (<=1kb)	29624990	29696831	71842	1	536504	NM_001076077	-330	ENSBTAG00000019615	PHTF1	putative homeodomain transcription factor 1
chr3	101233361	101233640	-1.17	2.36e-05	0.000255375	Promoter (1-2kb)	101232561	101235097	2537	2	404140	NM_001025317	1457	ENSBTAG00000015285	RPS8	ribosomal protein S8
chr3	119988541	119988920	-1.03	4.38e-06	5.83e-05	Distal Intergenic	119882799	119882888	90	1	102465117	NR_107719	105743	NA	MIR149	microRNA mir-149
chr3	20303001	20303220	1.2	1.32e-07	2.63e-06	Promoter (<=1kb)	20209820	20302019	92200	2	614766	NM_001206187	-983	ENSBTAG00000014984	RPRD2	regulation of nuclear pre-mRNA domain containing 2
chr3	58486521	58487080	-1.05	4.15e-12	2.15e-10	Downstream (1-2kb)	58488393	58491302	2910	2	508941	NM_001034340	4222	ENSBTAG00000009844	CCN1	cellular communication network factor 1
chr3	9552001	9552280	-1.14	5.45e-05	0.000532253	Promoter (<=1kb)	9528251	9552859	24609	2	515161	NM_001081524	579	ENSBTAG00000010551	ATP1A2	ATPase Na+/K+ transporting subunit alpha 2
chr3	197581	197980	1.32	9.1e-15	7.15e-13	Distal Intergenic	234623	260894	26272	2	514352	NM_001075663	62914	ENSBTAG00000002952	TBX19	T-box transcription factor 19
chr3	80511761	80512080	1.02	1.66e-07	3.22e-06	Intron (NM_001206534/537201, intron 1 of 24)	80444566	80584006	139441	1	537201	NM_001206534	67196	ENSBTAG00000003147	JAK1	Janus kinase 1
chr3	120408201	120408620	-1.04	1.05e-06	1.65e-05	Distal Intergenic	120373077	120389114	16038	1	505297	NM_001034238	35125	ENSBTAG00000000789	PPP1R7	protein phosphatase 1 regulatory subunit 7
chr3	70260421	70260680	1.65	9.42e-12	4.55e-10	Intron (NM_001078008/535940, intron 23 of 24)	69990731	70019345	28615	1	281093	NM_174025	269691	ENSBTAG00000003162	CRYZ	crystallin zeta
chr3	7530401	7530720	1.04	1.48e-08	3.72e-07	Promoter (<=1kb)	7531041	7580216	49176	1	513053	NM_001100354	-321	ENSBTAG00000034147	OLFML2B	olfactomedin like 2B
chr3	108413461	108414120	-1.3	0	0	Promoter (1-2kb)	108403025	108412406	9382	2	535344	NM_001102187	-1056	ENSBTAG00000011316	ZC3H12A	zinc finger CCCH-type containing 12A
chr3	57965921	57966200	1.17	5.62e-09	1.55e-07	Distal Intergenic	57674210	57713604	39395	1	533508	NM_001075993	291712	ENSBTAG00000012907	ODF2L	outer dense fiber of sperm tails 2 like
chr3	117481801	117482120	-1.14	1.21e-05	0.000141994	Distal Intergenic	117441999	117464070	22072	1	524380	NM_001205909	39803	ENSBTAG00000010164	ESPNL	espin like
chr3	77514461	77514900	-1.31	2.98e-13	1.87e-11	Distal Intergenic	77546429	77627137	80709	1	286850	NM_174785	-31529	ENSBTAG00000054533	GNG12	G protein subunit gamma 12
chr3	8362621	8363160	-1.04	0	0	Promoter (<=1kb)	8363157	8373317	10161	1	538428	NM_001034643	0	ENSBTAG00000020154	DEDD	death effector domain containing
chr4	63156741	63157200	-1.2	2.39e-09	7.1e-08	Distal Intergenic	63059199	63059273	75	1	100313204	NR_031197	97543	ENSBTAG00000044585	MIR1814C	microRNA mir-1814c
chr4	104013201	104013600	1	1.59e-10	6.15e-09	Promoter (<=1kb)	104013540	104019158	5619	1	327713	NM_175828	0	ENSBTAG00000021759	NDUFB2	NADH:ubiquinone oxidoreductase subunit B2
chr4	119078781	119079020	-1.45	2.52e-06	3.58e-05	Distal Intergenic	118753582	118753668	87	2	100313255	NR_031027	-325114	ENSBTAG00000029877	MIR153-2	microRNA mir-153-2
chr4	106781301	106781900	-1.16	0	0	Promoter (1-2kb)	106779398	106788375	8978	1	768226	NM_001078101	1904	ENSBTAG00000017970	ZYX	zyxin
chr4	106792481	106797280	-1.7	0	0	Exon (NM_001144095/525946, exon 4 of 18)	106788865	106804314	15450	2	525946	NM_001144095	7034	ENSBTAG00000006359	EPHA1	EPH receptor A1
chr4	70038861	70039140	1.04	8.14e-08	1.71e-06	Distal Intergenic	69949482	69949542	61	2	114482822	NR_162340	-89320	NA	MIR148D	microRNA mir-148d
chr4	36711741	36712020	-1.55	3.21e-07	5.76e-06	Distal Intergenic	36383967	36631147	247181	1	537777	NM_001276701	327775	ENSBTAG00000018133	SEMA3A	semaphorin 3A
chr4	106789641	106790100	-1.34	4.21e-13	2.58e-11	Intron (NM_001144095/525946, intron 16 of 17)	106779398	106788375	8978	1	768226	NM_001078101	10244	ENSBTAG00000017970	ZYX	zyxin
chr4	81167701	81168060	1.32	7.06e-13	4.15e-11	Distal Intergenic	81187581	81244481	56901	2	538477	NM_001034644	76421	ENSBTAG00000006661	RALA	RAS like proto-oncogene A
chr4	49052021	49052360	1.01	9.93e-09	2.59e-07	Intron (NM_001206519/520030, intron 5 of 33)	48985684	49062382	76699	2	520030	NM_001206519	10022	ENSBTAG00000011412	LAMB1	laminin subunit beta 1
chr4	118693841	118694080	-1.25	3.83e-05	0.000390577	Distal Intergenic	118753582	118753668	87	2	100313255	NR_031027	59588	ENSBTAG00000029877	MIR153-2	microRNA mir-153-2
chr4	76820681	76820960	-1.03	0.000151168	0.00129983	Intron (NM_001076030/534599, intron 1 of 21)	76758600	76831537	72938	2	534599	NM_001076030	10577	ENSBTAG00000006029	OGDH	oxoglutarate dehydrogenase
chr4	99904701	99905280	-1.05	1.22e-10	4.86e-09	Distal Intergenic	99750821	99827165	76345	2	541099	NM_203362	-77537	ENSBTAG00000007806	MTPN	myotrophin
chr4	10060081	10060380	-1.3	8.9e-06	0.000108927	Intron (NM_001192301/511754, intron 3 of 6)	9939176	10186798	247623	2	511754	NM_001192301	126418	ENSBTAG00000044023	CDK6	cyclin dependent kinase 6
chr4	60020761	60021060	1.18	1.03e-08	2.68e-07	Intron (NM_001113227/509821, intron 4 of 21)	59967168	60450511	483344	1	509821	NM_001113227	53594	ENSBTAG00000003490	ELMO1	engulfment and cell motility 1
chr4	32135121	32135480	1.24	5.5e-13	3.31e-11	Promoter (<=1kb)	32116726	32135267	18542	2	534586	NM_001046380	0	ENSBTAG00000012622	TRA2A	transformer 2 alpha homolog
chr4	113620801	113621000	-1.95	5.47e-08	1.2e-06	Distal Intergenic	113625115	113629085	3971	1	789132	NM_001191251	-4115	ENSBTAG00000007762	ASIC3	acid sensing ion channel subunit 3
chr4	8163661	8163860	1.52	5.21e-10	1.8e-08	Intron (NM_001206776/784403, intron 5 of 14)	7938294	8616496	678203	1	784403	NM_001206776	225368	ENSBTAG00000048664	CDK14	cyclin dependent kinase 14
chr4	28895261	28895560	1.15	1.1e-09	3.53e-08	Distal Intergenic	29024090	29115760	91671	1	536286	NM_001192875	-128530	ENSBTAG00000003709	ITGB8	integrin subunit beta 8
chr4	113702961	113703360	-1.48	4.03e-10	1.42e-08	Distal Intergenic	113656374	113658798	2425	2	539388	NM_001034675	-44164	ENSBTAG00000011229	TMUB1	transmembrane and ubiquitin like domain containing 1
chr4	118691181	118691380	-1.43	1.56e-05	0.000177188	Distal Intergenic	118753582	118753668	87	2	100313255	NR_031027	62288	ENSBTAG00000029877	MIR153-2	microRNA mir-153-2
chr4	95074341	95074720	-1.28	2.57e-08	6.1e-07	Intron (NM_001097999/508844, intron 1 of 17)	95025992	95232559	206568	1	508844	NM_001097999	48350	ENSBTAG00000010437	MKLN1	muskelin 1
chr4	106697941	106698280	-1.57	8.55e-09	2.26e-07	Distal Intergenic	106700961	106737587	36627	1	514597	NM_001143871	-2681	ENSBTAG00000009182	CLCN1	chloride voltage-gated channel 1
chr4	74923881	74924320	1.13	3.11e-15	2.6e-13	Distal Intergenic	74573977	74586408	12432	1	514142	NM_001079592	349905	ENSBTAG00000013226	HUS1	HUS1 checkpoint clamp component
chr4	52017841	52018220	-1.08	1.22e-06	1.87e-05	Distal Intergenic	51923385	51928626	5242	2	493642	NM_001007808	-89216	ENSBTAG00000049397	CAV2	caveolin 2
chr4	113340321	113340840	-1.04	9.67e-13	5.54e-11	Distal Intergenic	113328192	113338734	10543	1	505013	NM_001079769	12130	ENSBTAG00000004894	GIMAP5	GTPase, IMAP family member 5
chr4	106467381	106467640	1.24	1.19e-08	3.06e-07	Distal Intergenic	106481178	106491369	10192	1	613853	NM_001080913	-13538	ENSBTAG00000006655	PIP	prolactin induced protein
chr4	112081341	112081600	1.04	4.75e-07	8.17e-06	Distal Intergenic	112024328	112057416	33089	2	509106	NM_001193024	-23926	ENSBTAG00000009426	EZH2	enhancer of zeste 2 polycomb repressive complex 2 subunit
chr4	79285881	79286100	1.63	1.36e-11	6.39e-10	Distal Intergenic	79288496	79299997	11502	1	281867	NM_174363	-2396	ENSBTAG00000048508	INHBA	inhibin subunit beta A
chr4	106791081	106792380	-1.28	0	0	Exon (NM_001144095/525946, exon 12 of 18)	106779398	106788375	8978	1	768226	NM_001078101	11684	ENSBTAG00000017970	ZYX	zyxin
chr4	67283421	67284080	-1.17	6.66e-15	5.32e-13	Distal Intergenic	67314290	67749124	434835	2	534129	NM_001319882	465044	ENSBTAG00000018909	CREB5	cAMP responsive element binding protein 5
chr4	62840701	62840900	-1.68	1.11e-06	1.73e-05	Intron (NM_001077997/534101, intron 6 of 14)	62797060	62797117	58	2	114482942	NR_162310	-43585	NA	MIR2285BU-2	microRNA mir-2285bu-2
chr4	82017601	82017940	-1.56	7.55e-09	2.02e-07	Intron (NM_001083453/528654, intron 3 of 28)	81966837	82156974	190138	1	528654	NM_001083453	50765	ENSBTAG00000007305	VPS41	VPS41 subunit of HOPS complex
chr4	61083921	61084200	1.79	2.22e-16	2.09e-14	Distal Intergenic	60949047	61070778	121732	2	511767	NM_001034409	-13144	ENSBTAG00000019065	EEPD1	endonuclease/exonuclease/phosphatase family domain containing 1
chr4	49017561	49018040	-1.15	0	0	Exon (NM_001206519/520030, exon 20 of 34)	49026831	49026906	76	2	100313203	NR_031200	8866	ENSBTAG00000044294	MIR2418	microRNA mir-2418
chr4	103778261	103778540	2.03	0	0	Intron (NM_001075284/506910, intron 2 of 14)	103739638	103786978	47341	2	506910	NM_001075284	8438	ENSBTAG00000012239	SLC37A3	solute carrier family 37 member 3
chr4	77497141	77497460	-1.42	7.75e-08	1.64e-06	Intron (NM_001083422/513665, intron 2 of 6)	77478844	77515102	36259	2	513665	NM_001083422	17642	ENSBTAG00000008143	STK17A	serine/threonine kinase 17a
chr4	99916101	99916480	-1.39	6.23e-09	1.7e-07	Distal Intergenic	99750821	99827165	76345	2	541099	NM_203362	-88937	ENSBTAG00000007806	MTPN	myotrophin
chr4	113713561	113713900	-1.73	6.08e-11	2.53e-09	Distal Intergenic	113656374	113658798	2425	2	539388	NM_001034675	-54764	ENSBTAG00000011229	TMUB1	transmembrane and ubiquitin like domain containing 1
chr4	6063121	6063380	-1.05	0.000271608	0.00216153	Distal Intergenic	5809705	5961413	151709	1	654401	NM_001038611	253417	ENSBTAG00000005499	ZPBP	zona pellucida binding protein
chr4	117430041	117430480	-1.24	1.34e-13	8.95e-12	Distal Intergenic	117125850	117138562	12713	1	511899	NM_001077909	304192	ENSBTAG00000001592	INSIG1	insulin induced gene 1
chr4	25313841	25314120	-1.69	3.43e-08	7.94e-07	Distal Intergenic	25290663	25304109	13447	2	415112	NM_001040500	-9733	ENSBTAG00000024406	AGR2	anterior gradient 2, protein disulphide isomerase family member
chr4	32083581	32084180	-1.19	0	0	Intron (NM_001192288/539650, intron 2 of 14)	31943617	32088119	144503	2	539650	NM_001192288	3939	ENSBTAG00000019406	IGF2BP3	insulin like growth factor 2 mRNA binding protein 3
chr4	94744861	94745300	-1.05	3.09e-09	9e-08	Distal Intergenic	94636842	94636922	81	2	100313105	NR_031014	-107940	ENSBTAG00000029980	MIR29B-1	microRNA mir-29b-1
chr4	25255421	25255840	-1.69	4e-15	3.29e-13	Intron (NM_001035362/526460, intron 1 of 5)	25245149	25283286	38138	1	526460	NM_001035362	10273	ENSBTAG00000012805	TSPAN13	tetraspanin 13
chr4	85453061	85453460	1.05	3.18e-11	1.4e-09	Promoter (<=1kb)	85453524	85479598	26075	1	513000	NM_001192944	-64	ENSBTAG00000016332	ING3	inhibitor of growth family member 3
chr4	94443501	94443720	1.51	4.41e-10	1.55e-08	Promoter (<=1kb)	94264006	94443596	179591	2	536616	NM_001082448	0	ENSBTAG00000017245	COPG2	COPI coat complex subunit gamma 2
chr4	13660981	13661280	-1.55	4.7e-07	8.09e-06	Distal Intergenic	14054958	14079935	24978	2	767981	NM_001113317	418655	ENSBTAG00000052508	SEM1	SEM1 26S proteasome complex subunit
chr4	93022061	93022420	1.34	2.13e-14	1.59e-12	Distal Intergenic	92988123	92988191	69	2	100313342	NR_030875	-33871	ENSBTAG00000044868	MIR1843	microRNA mir-1843
chr4	101650081	101650540	-1.15	9.79e-10	3.18e-08	Intron (NM_001102533/785086, intron 2 of 11)	101614339	101614403	65	2	114482305	NR_162353	-35679	NA	MIR12013	microRNA mir-12013
chr4	74936741	74937080	1.04	6.65e-10	2.25e-08	Distal Intergenic	74573977	74586408	12432	1	514142	NM_001079592	362765	ENSBTAG00000013226	HUS1	HUS1 checkpoint clamp component
chr4	20763521	20763920	1.07	5.36e-11	2.25e-09	Promoter (<=1kb)	20764660	20766198	1539	1	767906	NM_001076985	-740	ENSBTAG00000002869	ARL4A	ADP ribosylation factor like GTPase 4A
chr4	118719481	118719760	-1.26	7.01e-06	8.83e-05	Distal Intergenic	118753582	118753668	87	2	100313255	NR_031027	33908	ENSBTAG00000029877	MIR153-2	microRNA mir-153-2
chr4	113652961	113653400	-1.1	2.14e-09	6.43e-08	Promoter (<=1kb)	113652702	113652786	85	2	102465281	NR_107779	-176	ENSBTAG00000050231	MIR6525	microRNA mir-6525
chr4	67468641	67468940	-1.03	5.5e-05	0.000535937	Intron (NM_001319882/534129, intron 5 of 10)	67314290	67749124	434835	2	534129	NM_001319882	280184	ENSBTAG00000018909	CREB5	cAMP responsive element binding protein 5
chr4	63421001	63421220	1.36	4.46e-09	1.25e-07	Intron (NM_001192853/535387, intron 18 of 21)	63255358	63708251	452894	2	535387	NM_001192853	287031	ENSBTAG00000006528	BBS9	Bardet-Biedl syndrome 9
chr4	63787961	63788440	-1.11	0	0	Promoter (<=1kb)	63788270	63807504	19235	1	511858	NM_001037597	0	ENSBTAG00000016709	NT5C3A	5'-nucleotidase, cytosolic IIIA
chr4	94605641	94605940	1.04	7.71e-08	1.63e-06	Distal Intergenic	94636467	94636530	64	2	790973	NR_031267	30590	ENSBTAG00000029884	MIR29A	microRNA mir-29a
chr4	77482161	77482460	-1.07	0.000174797	0.00147326	Intron (NM_001083422/513665, intron 4 of 6)	77478844	77515102	36259	2	513665	NM_001083422	32642	ENSBTAG00000008143	STK17A	serine/threonine kinase 17a
chr4	67629001	67629540	-1.27	1.11e-16	1.09e-14	Intron (NM_001319882/534129, intron 4 of 10)	67314290	67749124	434835	2	534129	NM_001319882	119584	ENSBTAG00000018909	CREB5	cAMP responsive element binding protein 5
chr4	106738161	106738620	-1.06	1.34e-10	5.29e-09	Downstream (2-3kb)	106741000	106749193	8194	2	617268	NM_001078072	10573	ENSBTAG00000009418	FAM131B	family with sequence similarity 131 member B
chr4	99347221	99347520	1.25	1.6e-11	7.4e-10	Distal Intergenic	99184019	99335667	151649	2	540891	NM_001035432	-11555	ENSBTAG00000017919	CNOT4	CCR4-NOT transcription complex subunit 4
chr4	94599721	94600200	-1.2	4.44e-16	4.06e-14	Distal Intergenic	94636467	94636530	64	2	790973	NR_031267	36330	ENSBTAG00000029884	MIR29A	microRNA mir-29a
chr4	49154921	49155260	-1.43	2.5e-07	4.64e-06	Distal Intergenic	48985684	49062382	76699	2	520030	NM_001206519	-92540	ENSBTAG00000011412	LAMB1	laminin subunit beta 1
chr4	117655081	117655340	-1.38	5e-06	6.56e-05	Distal Intergenic	118112314	118148730	36417	1	520408	NM_001191356	-456974	ENSBTAG00000020335	RNF32	ring finger protein 32
chr4	118893341	118893720	-1.11	1.14e-06	1.77e-05	Distal Intergenic	118753582	118753668	87	2	100313255	NR_031027	-139674	ENSBTAG00000029877	MIR153-2	microRNA mir-153-2
chr4	77129421	77129660	1.04	2.29e-06	3.29e-05	Promoter (<=1kb)	77121693	77129493	7801	2	507409	NM_001035047	0	ENSBTAG00000000274	YKT6	YKT6 v-SNARE homolog
chr4	92564561	92564800	1.01	3.73e-06	5.06e-05	Distal Intergenic	92569436	92586784	17349	2	504305	NM_001077841	21984	ENSBTAG00000000296	IMPDH1	inosine monophosphate dehydrogenase 1
chr4	8307021	8307380	-1.28	9.64e-08	1.98e-06	Intron (NM_001206776/784403, intron 8 of 14)	8665915	8670065	4151	1	445417	NM_001101048	-358535	ENSBTAG00000002107	FZD1	frizzled class receptor 1
chr4	77213041	77213340	-1.36	8.88e-07	1.42e-05	Distal Intergenic	77192600	77200482	7883	1	281991	NM_174428	20442	ENSBTAG00000012241	POLD2	DNA polymerase delta 2, accessory subunit
chr5	6482481	6482740	1.03	7.64e-07	1.24e-05	Distal Intergenic	6281008	6300687	19680	2	539381	NM_001038183	-181795	ENSBTAG00000013406	CSRP2	cysteine and glycine rich protein 2
chr5	104252661	104252960	-1.1	3.99e-05	0.000405214	Intron (NM_001205308/280958, intron 6 of 50)	104223117	104345682	122566	1	280958	NM_001205308	29545	ENSBTAG00000012265	VWF	von Willebrand factor
chr5	113889201	113889460	-1.48	1.74e-06	2.58e-05	Distal Intergenic	113827086	113862375	35290	2	539530	NM_001076171	-26827	ENSBTAG00000012030	TTLL1	tubulin tyrosine ligase like 1
chr5	104204061	104204420	1.2	5.25e-12	2.66e-10	Distal Intergenic	104223117	104345682	122566	1	280958	NM_001205308	-18697	ENSBTAG00000012265	VWF	von Willebrand factor
chr5	117556341	117556720	-1.46	8.54e-10	2.81e-08	Distal Intergenic	117234119	117234194	76	2	102466908	NR_107782	-322148	ENSBTAG00000044449	MIR2285O-5	microRNA mir-2285o-5
chr5	69548721	69548980	-1.01	0.000301971	0.0023726	Intron (NM_001205496/519892, intron 1 of 6)	69476203	69552137	75935	2	519892	NM_001205496	3157	ENSBTAG00000010457	NUAK1	NUAK family kinase 1
chr5	118546441	118546700	-1.48	2.84e-07	5.18e-06	Distal Intergenic	118304835	118480467	175633	1	767927	NM_001077000	241607	ENSBTAG00000022986	TAFA5	TAFA chemokine like family member 5
chr5	119311981	119312500	1.1	0	0	Promoter (<=1kb)	119303229	119312093	8865	2	100125314	NM_001103346	0	ENSBTAG00000046173	ALG12	ALG12 alpha-1,6-mannosyltransferase
chr5	70773681	70773960	1.29	1.88e-09	5.7e-08	Intron (NM_001205745/539986, intron 1 of 16)	70931732	70950945	19214	1	514147	NM_001046166	-157772	ENSBTAG00000004654	PWP1	PWP1 homolog, endonuclein
chr5	109976641	109976960	-1.18	7.59e-06	9.46e-05	3' UTR	109963763	109972826	9064	1	617914	NM_001103300	12879	ENSBTAG00000021435	MAFF	MAF bZIP transcription factor F
chr5	110949321	110951560	-1.22	0	0	3' UTR	110946624	110948719	2096	1	509107	NM_001034342	2698	ENSBTAG00000017462	ATF4	activating transcription factor 4
chr5	98881181	98881520	-1.08	5.52e-05	0.000537667	Distal Intergenic	98853667	98879058	25392	1	533297	NM_001098074	27515	ENSBTAG00000009663	YBX3	Y-box binding protein 3
chr5	96768261	96768600	1.04	3.94e-09	1.12e-07	Promoter (1-2kb)	96766338	96785809	19472	1	530502	NM_001075933	1924	ENSBTAG00000004721	GSG1	germ cell associated 1
chr5	115716381	115717080	-1.1	0	0	Distal Intergenic	115719501	115732868	13368	1	505415	NM_001038035	-2421	ENSBTAG00000010590	FAM118A	family with sequence similarity 118 member A
chr5	106771741	106772260	-1.29	0	0	Distal Intergenic	106845486	106875967	30482	2	516380	NM_001098992	103707	ENSBTAG00000015879	TULP3	TUB like protein 3
chr5	119562061	119562320	-1.03	0.000163625	0.001392	Promoter (<=1kb)	119561540	119564135	2596	1	513765	NM_001034452	522	ENSBTAG00000001931	TRABD	TraB domain containing
chr5	82610361	82610840	-1.19	0	0	Intron (NM_001101092/514787, intron 2 of 14)	82564972	82646619	81648	2	514787	NM_001101092	35779	ENSBTAG00000011798	STK38L	serine/threonine kinase 38 like
chr5	27061401	27061700	1.46	3.36e-13	2.09e-11	Distal Intergenic	27040267	27047717	7451	1	281269	NM_001033610	21135	ENSBTAG00000000836	KRT8	keratin 8
chr5	74762341	74762900	-1.24	0	0	Intron (NM_001192762/404108, intron 3 of 40)	74719955	74805905	85951	2	404108	NM_001192762	43005	ENSBTAG00000010402	MYH9	myosin heavy chain 9
chr5	117520501	117520840	-2.1	6.49e-13	3.86e-11	Distal Intergenic	117234119	117234194	76	2	102466908	NR_107782	-286308	ENSBTAG00000044449	MIR2285O-5	microRNA mir-2285o-5
chr5	71404621	71405100	-1.06	0	0	Intron (NM_174473/282094, intron 1 of 4)	71402333	71459972	57640	1	282094	NM_174473	2289	ENSBTAG00000020638	TIMP3	TIMP metallopeptidase inhibitor 3
chr5	27671901	27672400	-1.48	0	0	Downstream (2-3kb)	27674858	27688924	14067	2	535697	NM_001046411	16524	ENSBTAG00000016165	KRT7	keratin 7
chr5	113938521	113939300	-1.38	0	0	Exon (NM_175776/281033, exon 3 of 4)	113927848	113940485	12638	1	281033	NM_175776	10674	ENSBTAG00000018073	TSPO	translocator protein
chr5	26563021	26565080	1.6	0	0	Distal Intergenic	26541061	26559820	18760	2	540653	NM_001034711	-3202	ENSBTAG00000020757	PCBP2	poly(rC) binding protein 2
chr5	103869801	103870480	-1.41	0	0	3' UTR	103870384	103874667	4284	2	281181	NM_001034034	4187	ENSBTAG00000014731	GAPDH	glyceraldehyde-3-phosphate dehydrogenase
chr5	74766161	74766660	-1.17	1.11e-15	9.72e-14	Intron (NM_001192762/404108, intron 3 of 40)	74719955	74805905	85951	2	404108	NM_001192762	39245	ENSBTAG00000010402	MYH9	myosin heavy chain 9
chr5	74159121	74159440	1.83	1.01e-14	7.91e-13	Intron (NM_001205372/514951, intron 1 of 13)	73899444	74188716	289273	2	514951	NM_001205372	29276	ENSBTAG00000020125	RBFOX2	RNA binding fox-1 homolog 2
chr5	104234801	104235140	-1.12	3.47e-06	4.75e-05	Intron (NM_001205308/280958, intron 5 of 50)	104223117	104345682	122566	1	280958	NM_001205308	11685	ENSBTAG00000012265	VWF	von Willebrand factor
chr5	116393221	116393900	-1.08	2.13e-10	8.01e-09	Distal Intergenic	116408410	116408483	74	1	100170921	NR_031384	-14510	ENSBTAG00000029772	MIRLET7A-3	microRNA let-7a-3
chr5	116226561	116227060	-1.77	0	0	Distal Intergenic	116408410	116408483	74	1	100170921	NR_031384	-181350	ENSBTAG00000029772	MIRLET7A-3	microRNA let-7a-3
chr5	103902121	103902360	1.49	2.42e-11	1.09e-09	Promoter (<=1kb)	103877229	103902061	24833	2	786159	NM_001206711	-61	ENSBTAG00000014730	NCAPD2	non-SMC condensin I complex subunit D2
chr5	116411421	116413500	-1.26	0	0	Distal Intergenic	116409213	116409295	83	2	100498829	NR_036384	-2127	ENSBTAG00000036417	MIR3596	microRNA mir-3596
chr5	116775421	116775700	-1.95	3.22e-10	1.16e-08	Distal Intergenic	116898799	116902593	3795	1	613430	NM_001102263	-123099	ENSBTAG00000021803	GRAMD4	GRAM domain containing 4
chr5	109161941	109162420	-1.13	1.42e-14	1.09e-12	Distal Intergenic	109136736	109154244	17509	2	510373	NM_001075446	-7698	ENSBTAG00000013988	BID	BH3 interacting domain death agonist
chr5	119345201	119345460	-1.48	4.17e-07	7.27e-06	Distal Intergenic	119312478	119319448	6971	1	515222	NM_001046191	32724	ENSBTAG00000047801	CRELD2	cysteine rich with EGF like domains 2
chr5	74786181	74786880	-1.03	0	0	Intron (NM_001192762/404108, intron 1 of 40)	74719955	74805905	85951	2	404108	NM_001192762	19025	ENSBTAG00000010402	MYH9	myosin heavy chain 9
chr5	67826541	67826980	1.01	4.42e-13	2.7e-11	Distal Intergenic	67851858	67851927	70	1	100313215	NR_031052	-24878	ENSBTAG00000050917	MIR2435	microRNA mir-2435
chr5	101018421	101018720	-1.49	1.39e-07	2.75e-06	Distal Intergenic	100997393	101013988	16596	2	540021	NM_001205756	-4434	ENSBTAG00000018205	PHC1	polyhomeotic homolog 1
chr5	118446581	118446880	-1.24	4.91e-06	6.45e-05	Intron (NM_001077000/767927, intron 2 of 3)	118304835	118480467	175633	1	767927	NM_001077000	141747	ENSBTAG00000022986	TAFA5	TAFA chemokine like family member 5
chr5	55633461	55633720	1	2.66e-06	3.76e-05	Promoter (<=1kb)	55634078	55654509	20432	1	506115	NM_001045935	-358	ENSBTAG00000016508	CTDSP2	CTD small phosphatase 2
chr5	106764561	106765000	-1.58	1.78e-15	1.53e-13	Distal Intergenic	106845486	106875967	30482	2	516380	NM_001098992	110967	ENSBTAG00000015879	TULP3	TUB like protein 3
chr5	47244261	47244500	-1.21	0.000103444	0.000935719	Distal Intergenic	47481804	47519482	37679	2	614572	NM_001206182	274982	ENSBTAG00000020806	HELB	DNA helicase B
chr5	116415021	116417280	-1.05	0	0	Distal Intergenic	116409213	116409295	83	2	100498829	NR_036384	-5727	ENSBTAG00000036417	MIR3596	microRNA mir-3596
chr5	113244641	113245040	-1.86	3.33e-16	3.11e-14	Distal Intergenic	113102930	113151829	48900	2	523151	NM_001192574	-92813	ENSBTAG00000000662	TCF20	transcription factor 20
chr5	116877481	116877960	-1.02	9.94e-14	6.74e-12	Distal Intergenic	116898799	116902593	3795	1	613430	NM_001102263	-20839	ENSBTAG00000021803	GRAMD4	GRAM domain containing 4
chr5	116892541	116892940	-1.03	5.75e-07	9.65e-06	Distal Intergenic	116898799	116902593	3795	1	613430	NM_001102263	-5859	ENSBTAG00000021803	GRAMD4	GRAM domain containing 4
chr5	41652001	41652300	1.27	2.69e-10	9.91e-09	Distal Intergenic	41732670	41918816	186147	1	540076	NM_001206918	-80370	ENSBTAG00000004832	KIF21A	kinesin family member 21A
chr5	29983281	29983580	-1.11	4.98e-05	0.000491889	Promoter (<=1kb)	29984340	30015451	31112	1	509790	NM_001075418	-760	ENSBTAG00000017504	FAIM2	Fas apoptotic inhibitory molecule 2
chr5	74787961	74789080	-1.26	0	0	Intron (NM_001192762/404108, intron 1 of 40)	74719955	74805905	85951	2	404108	NM_001192762	16825	ENSBTAG00000010402	MYH9	myosin heavy chain 9
chr5	46100601	46100840	1.04	2.09e-06	3.02e-05	Distal Intergenic	46494866	46529168	34303	2	538086	NM_001101173	428328	ENSBTAG00000009939	CAND1	cullin associated and neddylation dissociated 1
chr5	113944001	113944360	-1.17	8.11e-07	1.31e-05	Exon (NM_001075510/511319, exon 13 of 14)	113942509	113959663	17155	2	511319	NM_001075510	15303	ENSBTAG00000001708	TTLL12	tubulin tyrosine ligase like 12
chr5	119322401	119322640	-1.62	5.51e-07	9.29e-06	Distal Intergenic	119312478	119319448	6971	1	515222	NM_001046191	9924	ENSBTAG00000047801	CRELD2	cysteine rich with EGF like domains 2
chr5	26533201	26533400	-1.08	0.000607118	0.00432913	Promoter (<=1kb)	26534114	26540452	6339	1	505427	NM_001205291	-714	ENSBTAG00000020758	MAP3K12	mitogen-activated protein kinase kinase kinase 12
chr5	119167521	119167780	-1.41	5.62e-06	7.27e-05	Distal Intergenic	119303229	119312093	8865	2	100125314	NM_001103346	144313	ENSBTAG00000046173	ALG12	ALG12 alpha-1,6-mannosyltransferase
chr5	116845681	116846120	-1.16	3.71e-08	8.5e-07	Distal Intergenic	116898799	116902593	3795	1	613430	NM_001102263	-52679	ENSBTAG00000021803	GRAMD4	GRAM domain containing 4
chr5	74886021	74886580	-1.26	0	0	Intron (NM_174208/281557, intron 3 of 3)	74883639	74893619	9981	2	281557	NM_174208	7039	ENSBTAG00000000014	TXN2	thioredoxin 2
chr5	57010901	57011280	-1.74	1.91e-12	1.04e-10	Promoter (<=1kb)	57009388	57011422	2035	2	511022	NM_001205688	142	ENSBTAG00000004378	IL23A	interleukin 23 subunit alpha
chr5	116605701	116606120	-1.09	9.5e-08	1.95e-06	Intron (NM_001105259/616471, intron 15 of 15)	116612107	116631483	19377	1	507901	NM_001101890	-5987	ENSBTAG00000007102	GTSE1	G2 and S-phase expressed 1
chr5	6001341	6001720	1.02	6.79e-09	1.84e-07	Distal Intergenic	6174845	6273171	98327	1	541172	NM_001206069	-173125	ENSBTAG00000021756	ZDHHC17	zinc finger DHHC-type palmitoyltransferase 17
chr5	113807441	113808020	-1.11	0	0	Distal Intergenic	113686867	113804077	117211	2	540107	NM_001046468	-3365	ENSBTAG00000019290	PACSIN2	protein kinase C and casein kinase substrate in neurons 2
chr5	109545641	109546020	-1.17	6.21e-07	1.03e-05	Distal Intergenic	109567286	109591860	24575	1	511680	NM_001206444	-21266	ENSBTAG00000002539	TRIOBP	TRIO and F-actin binding protein
chr5	72046201	72046400	-1.01	0.0010209	0.00673803	Intron (NM_001205588/506466, intron 5 of 13)	71806170	72260619	454450	2	506466	NM_001205588	214219	ENSBTAG00000021953	LARGE1	LARGE xylosyl- and glucuronyltransferase 1
chr5	104038921	104039320	-1.42	2.46e-10	9.12e-09	Distal Intergenic	104024025	104036846	12822	1	282527	NM_174674	14897	ENSBTAG00000004211	TNFRSF1A	TNF receptor superfamily member 1A
chr5	111638301	111638640	-1.45	7.07e-08	1.51e-06	Exon (NM_001192655/528167, exon 14 of 23)	111675586	111692258	16673	1	510949	NM_001102377	-36946	ENSBTAG00000000077	ADSL	adenylosuccinate lyase
chr5	97699701	97700100	1.03	1.04e-11	4.98e-10	Distal Intergenic	97725622	97748884	23263	2	508365	NM_001015544	48784	ENSBTAG00000047225	BCL2L14	BCL2 like 14
chr5	109189061	109189580	-1.03	5.25e-11	2.21e-09	Distal Intergenic	109136736	109154244	17509	2	510373	NM_001075446	-34818	ENSBTAG00000013988	BID	BH3 interacting domain death agonist
chr5	57158401	57159260	-1.33	0	0	Exon (NM_001172224/509060, exon 27 of 29)	57161869	57164985	3117	2	281341	NM_175780	5725	ENSBTAG00000010799	MYL6	myosin light chain 6
chr5	74469001	74469420	-1.24	8.19e-11	3.34e-09	Distal Intergenic	74561455	74585376	23922	1	510193	NM_001100333	-92035	ENSBTAG00000038652	LOC510193	apolipoprotein L, 3-like
chr5	119337861	119338160	-1.43	6.99e-07	1.15e-05	Distal Intergenic	119312478	119319448	6971	1	515222	NM_001046191	25384	ENSBTAG00000047801	CRELD2	cysteine rich with EGF like domains 2
chr5	115404481	115404700	-1.89	1.5e-08	3.75e-07	Distal Intergenic	115294635	115320964	26330	1	788925	NM_001101305	109847	ENSBTAG00000039784	PRR5	proline rich 5
chr5	82646481	82646860	1.02	2.54e-09	7.5e-08	Promoter (<=1kb)	82564972	82646619	81648	2	514787	NM_001101092	0	ENSBTAG00000011798	STK38L	serine/threonine kinase 38 like
chr5	22412281	22412620	-1.41	7.55e-08	1.6e-06	Distal Intergenic	22012133	22014845	2713	2	281032	NM_173999	-397437	ENSBTAG00000020330	BTG1	BTG anti-proliferation factor 1
chr5	33839781	33840080	1.05	2.37e-08	5.68e-07	Distal Intergenic	33850777	33865223	14447	1	338044	NM_001082424	-10697	ENSBTAG00000011105	SLC38A2	solute carrier family 38 member 2
chr5	103801321	103801620	1.06	1.73e-08	4.28e-07	Intron (NM_001034304/507598, intron 1 of 1)	103796256	103806242	9987	1	507598	NM_001034304	5066	ENSBTAG00000004541	LPAR5	lysophosphatidic acid receptor 5
chr5	77048421	77048720	-1.19	3.52e-05	0.000363035	Intron (NM_001083729/537784, intron 5 of 12)	77001542	77081739	80198	1	537784	NM_001083729	46880	ENSBTAG00000002651	PKP2	plakophilin 2
chr5	33867261	33867680	-1.43	3.08e-11	1.36e-09	Distal Intergenic	33850777	33865223	14447	1	338044	NM_001082424	16485	ENSBTAG00000011105	SLC38A2	solute carrier family 38 member 2
chr5	26826681	26827120	-1.05	1.67e-09	5.12e-08	Distal Intergenic	26813791	26820606	6816	2	516327	NM_001103252	-6076	ENSBTAG00000046481	ZNF740	zinc finger protein 740
chr5	109193861	109194520	-1.57	0	0	Distal Intergenic	109136736	109154244	17509	2	510373	NM_001075446	-39618	ENSBTAG00000013988	BID	BH3 interacting domain death agonist
chr5	103194001	103194200	1.74	2.85e-11	1.27e-09	Promoter (<=1kb)	103177678	103195040	17363	2	514832	NM_001046183	840	ENSBTAG00000010490	PEX5	peroxisomal biogenesis factor 5
chr5	101513581	101513860	1.19	1.6e-09	4.91e-08	Distal Intergenic	101544589	101563703	19115	1	540703	NM_001192770	-30729	ENSBTAG00000019742	FOXJ2	forkhead box J2
chr5	22852361	22852740	1.26	8.33e-15	6.57e-13	Distal Intergenic	23191702	23208106	16405	1	614183	NM_001081618	-338962	ENSBTAG00000007447	NUDT4	nudix hydrolase 4
chr5	35890001	35890380	-1.19	2.57e-06	3.64e-05	Distal Intergenic	35476249	35861696	385448	1	524622	NM_001102084	413753	ENSBTAG00000032183	NELL2	neural EGFL like 2
chr5	104172521	104173060	-1.15	0	0	Distal Intergenic	104123604	104159285	35682	2	280746	NM_173900	-13237	ENSBTAG00000014764	CD9	CD9 molecule
chr5	116437401	116437940	-1.13	6.99e-15	5.57e-13	Promoter (1-2kb)	116439008	116507065	68058	1	281992	NM_001034036	-1068	ENSBTAG00000008063	PPARA	peroxisome proliferator activated receptor alpha
chr5	85567281	85567500	1.06	2.18e-06	3.14e-05	Distal Intergenic	85057073	85174598	117526	1	505926	NM_001083644	510209	ENSBTAG00000013825	BCAT1	branched chain amino acid transaminase 1
chr5	115330761	115331240	-1.27	1.33e-12	7.44e-11	Distal Intergenic	115294635	115320964	26330	1	788925	NM_001101305	36127	ENSBTAG00000039784	PRR5	proline rich 5
chr5	109232561	109233000	-1.37	0	0	Distal Intergenic	109136736	109154244	17509	2	510373	NM_001075446	-78318	ENSBTAG00000013988	BID	BH3 interacting domain death agonist
chr5	119348181	119348520	1.09	3.83e-09	1.09e-07	Distal Intergenic	119312478	119319448	6971	1	515222	NM_001046191	35704	ENSBTAG00000047801	CRELD2	cysteine rich with EGF like domains 2
chr5	27667201	27667620	-1.55	9.17e-13	5.28e-11	Distal Intergenic	27674858	27688924	14067	2	535697	NM_001046411	21304	ENSBTAG00000016165	KRT7	keratin 7
chr5	27004981	27005380	-1.12	2.15e-07	4.06e-06	Distal Intergenic	26998520	27002170	3651	2	506480	NM_001192095	-2812	ENSBTAG00000001517	KRT18	keratin 18
chr5	116893041	116893440	-1.49	1.87e-10	7.16e-09	Distal Intergenic	116898799	116902593	3795	1	613430	NM_001102263	-5359	ENSBTAG00000021803	GRAMD4	GRAM domain containing 4
chr5	110957201	110957460	1.03	1.17e-06	1.8e-05	Distal Intergenic	110951321	110954950	3630	2	509108	NM_001098916	-2252	ENSBTAG00000017463	RPS19BP1	ribosomal protein S19 binding protein 1
chr5	110047201	110047480	-1.48	1.69e-06	2.51e-05	Distal Intergenic	109974528	110024719	50192	2	514220	NM_001081522	-22483	ENSBTAG00000009668	TMEM184B	transmembrane protein 184B
chr5	120004641	120004840	-1.44	1.24e-05	0.000145939	Distal Intergenic	120013292	120020699	7408	1	280711	NM_173886	-8452	ENSBTAG00000010182	ACR	acrosin
chr5	27667821	27668560	-1.68	0	0	Distal Intergenic	27674858	27688924	14067	2	535697	NM_001046411	20364	ENSBTAG00000016165	KRT7	keratin 7
chr5	106775481	106776100	-1.4	0	0	Distal Intergenic	106845486	106875967	30482	2	516380	NM_001098992	99867	ENSBTAG00000015879	TULP3	TUB like protein 3
chr5	49140361	49140660	-1.21	3.63e-05	0.000372922	Intron (NM_001192886/536808, intron 1 of 4)	49116536	49190907	74372	2	536808	NM_001192886	50247	ENSBTAG00000051013	RASSF3	Ras association domain family member 3
chr5	116723061	116723360	-1.17	1.78e-05	0.000199215	Distal Intergenic	116635900	116651307	15408	1	616451	NR_028029	87162	ENSBTAG00000005595	TRMU	tRNA mitochondrial 2-thiouridylase
chr5	77684241	77684460	-1.12	0.000333739	0.0025852	Distal Intergenic	77923732	77950862	27131	2	510651	NM_001101072	266402	ENSBTAG00000004999	RESF1	retroelement silencing factor 1
chr5	115237461	115237780	-1.49	7.38e-08	1.57e-06	Distal Intergenic	115294635	115320964	26330	1	788925	NM_001101305	-56855	ENSBTAG00000039784	PRR5	proline rich 5
chr5	119623001	119623220	-1.61	1.66e-07	3.22e-06	Exon (NM_001098953/512943, exon 4 of 12)	119618819	119626747	7929	2	512943	NM_001098953	3527	ENSBTAG00000019574	MAPK12	mitogen-activated protein kinase 12
chr5	119596301	119596640	-1.31	3.22e-07	5.79e-06	Distal Intergenic	119611410	119616810	5401	2	510654	NM_001075460	20170	ENSBTAG00000011000	HDAC10	histone deacetylase 10
chr5	116802001	116802340	-1.29	9.43e-07	1.5e-05	Distal Intergenic	116898799	116902593	3795	1	613430	NM_001102263	-96459	ENSBTAG00000021803	GRAMD4	GRAM domain containing 4
chr5	57161361	57161780	-1.32	4.79e-10	1.67e-08	3' UTR	57161869	57164985	3117	2	281341	NM_175780	3205	ENSBTAG00000010799	MYL6	myosin light chain 6
chr5	116886861	116887140	-1.01	0.000342644	0.0026434	Distal Intergenic	116898799	116902593	3795	1	613430	NM_001102263	-11659	ENSBTAG00000021803	GRAMD4	GRAM domain containing 4
chr5	116399701	116400180	-1.08	1.05e-10	4.22e-09	Distal Intergenic	116408410	116408483	74	1	100170921	NR_031384	-8230	ENSBTAG00000029772	MIRLET7A-3	microRNA let-7a-3
chr5	69454321	69454700	-1.03	4.2e-06	5.61e-05	Distal Intergenic	69476203	69552137	75935	2	519892	NM_001205496	97437	ENSBTAG00000010457	NUAK1	NUAK family kinase 1
chr5	115645121	115645660	-1.06	0	0	Distal Intergenic	115620092	115620156	65	2	100313113	NR_031080	-24966	NA	MIR1249	microRNA mir-1249
chr5	119336801	119337020	-2.35	5.62e-11	2.35e-09	Distal Intergenic	119312478	119319448	6971	1	515222	NM_001046191	24324	ENSBTAG00000047801	CRELD2	cysteine rich with EGF like domains 2
chr5	116774061	116774460	-1.77	2.82e-13	1.78e-11	Distal Intergenic	116898799	116902593	3795	1	613430	NM_001102263	-124339	ENSBTAG00000021803	GRAMD4	GRAM domain containing 4
chr5	22429701	22430040	-1.08	4.54e-06	6.02e-05	Distal Intergenic	22012133	22014845	2713	2	281032	NM_173999	-414857	ENSBTAG00000020330	BTG1	BTG anti-proliferation factor 1
chr5	65183041	65183320	1.36	8.03e-11	3.29e-09	Distal Intergenic	65045132	65111413	66282	2	615734	NM_001164861	-71629	ENSBTAG00000011525	SLC5A8	solute carrier family 5 member 8
chr5	115100461	115100740	-1.57	2.28e-07	4.26e-06	Distal Intergenic	115294635	115320964	26330	1	788925	NM_001101305	-193895	ENSBTAG00000039784	PRR5	proline rich 5
chr5	112115661	112116060	1.27	2.81e-13	1.77e-11	Promoter (<=1kb)	112092011	112115729	23719	2	510494	NM_001101926	0	ENSBTAG00000006202	ST13	ST13 Hsp70 interacting protein
chr5	116330581	116331040	-1.04	2.89e-10	1.05e-08	Distal Intergenic	116408410	116408483	74	1	100170921	NR_031384	-77370	ENSBTAG00000029772	MIRLET7A-3	microRNA let-7a-3
chr5	84194121	84194420	-1.28	8.8e-06	0.000107751	Distal Intergenic	83871041	83894327	23287	2	515639	NM_001024549	-299795	ENSBTAG00000021980	RASSF8	Ras association domain family member 8
chr5	69190181	69190540	-1.02	1.33e-05	0.000154784	Distal Intergenic	69476203	69552137	75935	2	519892	NM_001205496	361597	ENSBTAG00000010457	NUAK1	NUAK family kinase 1
chr5	55712941	55713420	1.14	3.33e-16	3.11e-14	Promoter (<=1kb)	55713433	55716413	2981	1	510618	NM_001037594	-13	ENSBTAG00000007160	CDK4	cyclin dependent kinase 4
chr5	115651301	115651660	-1.09	5.2e-06	6.78e-05	Distal Intergenic	115620092	115620156	65	2	100313113	NR_031080	-31146	NA	MIR1249	microRNA mir-1249
chr5	74470321	74470640	-1.41	5.36e-07	9.06e-06	Distal Intergenic	74561455	74585376	23922	1	510193	NM_001100333	-90815	ENSBTAG00000038652	LOC510193	apolipoprotein L, 3-like
chr5	116205721	116205960	-1.31	1.79e-05	0.000200945	Distal Intergenic	116028707	116169395	140689	1	767990	NM_001077051	177015	ENSBTAG00000009351	ATXN10	ataxin 10
chr5	27669581	27669960	-1.05	3.42e-06	4.69e-05	Distal Intergenic	27674858	27688924	14067	2	535697	NM_001046411	18964	ENSBTAG00000016165	KRT7	keratin 7
chr5	119166841	119167180	-1.06	3.12e-05	0.000326227	Distal Intergenic	119303229	119312093	8865	2	100125314	NM_001103346	144913	ENSBTAG00000046173	ALG12	ALG12 alpha-1,6-mannosyltransferase
chr5	74783621	74784060	-1.03	6.19e-08	1.34e-06	Intron (NM_001192762/404108, intron 1 of 40)	74719955	74805905	85951	2	404108	NM_001192762	21845	ENSBTAG00000010402	MYH9	myosin heavy chain 9
chr5	65886801	65887100	1.56	3.45e-13	2.15e-11	Promoter (<=1kb)	65828175	65886821	58647	2	613720	NM_001080313	0	ENSBTAG00000000021	WASHC3	WASH complex subunit 3
chr5	37585101	37585480	-1.04	1.64e-06	2.44e-05	Distal Intergenic	38058247	38171662	113416	1	785152	NM_001102534	-472767	ENSBTAG00000008596	PRICKLE1	prickle planar cell polarity protein 1
chr5	19065421	19065920	-1.02	7.44e-14	5.13e-12	Distal Intergenic	19213736	19217414	3679	2	515310	NM_001046195	151494	ENSBTAG00000004587	DUSP6	dual specificity phosphatase 6
chr5	104370961	104371240	1.54	8.66e-14	5.91e-12	Distal Intergenic	104223117	104345682	122566	1	280958	NM_001205308	147845	ENSBTAG00000012265	VWF	von Willebrand factor
chr5	40363101	40363740	1.99	0	0	Distal Intergenic	40461230	40666425	205196	2	535652	NM_001206086	302685	ENSBTAG00000016260	LRRK2	leucine rich repeat kinase 2
chr5	28460641	28461080	-1.5	0	0	Promoter (<=1kb)	28460104	28474991	14888	1	281139	NM_174048	538	ENSBTAG00000008900	CELA1	chymotrypsin like elastase 1
chr5	116869401	116869920	-1.12	0	0	Distal Intergenic	116898799	116902593	3795	1	613430	NM_001102263	-28879	ENSBTAG00000021803	GRAMD4	GRAM domain containing 4
chr5	84617341	84617840	1.3	0	0	Distal Intergenic	84749500	84789041	39542	1	541140	NM_001110001	-131660	ENSBTAG00000009778	KRAS	KRAS proto-oncogene, GTPase
chr5	56353961	56354240	-1.3	5.39e-05	0.000528227	Distal Intergenic	56356670	56374459	17790	1	533988	NM_001102161	-2430	ENSBTAG00000014659	NEMP1	nuclear envelope integral membrane protein 1
chr5	113202981	113203220	-1.15	5.18e-05	0.000510477	Distal Intergenic	113102930	113151829	48900	2	523151	NM_001192574	-51153	ENSBTAG00000000662	TCF20	transcription factor 20
chr5	103891521	103891920	1.04	3.79e-11	1.64e-09	Promoter (1-2kb)	103893398	103893477	80	2	100313208	NR_030998	1557	ENSBTAG00000049536	MIR2424	microRNA mir-2424
chr5	57236721	57236920	1.02	6.77e-06	8.56e-05	Promoter (<=1kb)	57215783	57236737	20955	2	785655	NM_001103105	0	ENSBTAG00000010444	ERBB3	erb-b2 receptor tyrosine kinase 3
chr5	119630001	119630240	-1.01	0.000526426	0.00382659	Exon (NM_001080335/618906, exon 11 of 12)	119618819	119626747	7929	2	512943	NM_001098953	-3255	ENSBTAG00000019574	MAPK12	mitogen-activated protein kinase 12
chr5	111533341	111533720	-1.35	1.4e-09	4.34e-08	Intron (NM_001192655/528167, intron 1 of 22)	111528272	111657789	129518	1	528167	NM_001192655	5070	ENSBTAG00000021076	TNRC6B	trinucleotide repeat containing adaptor 6B
chr5	55612881	55613220	1.06	4.03e-09	1.15e-07	Distal Intergenic	55634078	55654509	20432	1	506115	NM_001045935	-20858	ENSBTAG00000016508	CTDSP2	CTD small phosphatase 2
chr5	117129701	117130060	-1.35	3.87e-07	6.81e-06	Intron (NM_001076520/618784, intron 8 of 12)	117234123	117234189	67	1	100313467	NR_031257	-104063	NA	MIR2284H	microRNA mir-2284h
chr5	118254401	118254660	-1.06	0.000255349	0.0020507	Distal Intergenic	118304835	118480467	175633	1	767927	NM_001077000	-50175	ENSBTAG00000022986	TAFA5	TAFA chemokine like family member 5
chr5	87179501	87179940	-1.46	6.04e-14	4.23e-12	Distal Intergenic	87691740	87783528	91789	1	520387	NM_001102503	-511800	ENSBTAG00000001673	C2CD5	C2 calcium dependent domain containing 5
chr5	72502061	72502400	1.14	9.97e-10	3.23e-08	Distal Intergenic	71806170	72260619	454450	2	506466	NM_001205588	-241443	ENSBTAG00000021953	LARGE1	LARGE xylosyl- and glucuronyltransferase 1
chr5	119590901	119591360	-1.37	4.22e-15	3.46e-13	Distal Intergenic	119568730	119589180	20451	1	790464	NM_001163193	22172	ENSBTAG00000000647	SELENOO	selenoprotein O
chr5	118152981	118153260	-1.03	0.000373247	0.00284691	Distal Intergenic	118304835	118480467	175633	1	767927	NM_001077000	-151575	ENSBTAG00000022986	TAFA5	TAFA chemokine like family member 5
chr5	116154361	116154920	-1.4	0	0	Intron (NM_001077051/767990, intron 10 of 11)	116028707	116169395	140689	1	767990	NM_001077051	125655	ENSBTAG00000009351	ATXN10	ataxin 10
chr5	69414861	69415420	-1.39	6.66e-16	5.97e-14	Distal Intergenic	69476203	69552137	75935	2	519892	NM_001205496	136717	ENSBTAG00000010457	NUAK1	NUAK family kinase 1
chr5	109120661	109121020	-1.09	7.6e-06	9.46e-05	Intron (NM_001078082/617809, intron 6 of 7)	109136736	109154244	17509	2	510373	NM_001075446	33224	ENSBTAG00000013988	BID	BH3 interacting domain death agonist
chr5	74512141	74512720	-1.41	0	0	Distal Intergenic	74561455	74585376	23922	1	510193	NM_001100333	-48735	ENSBTAG00000038652	LOC510193	apolipoprotein L, 3-like
chr5	117212481	117212820	-1.18	4.42e-06	5.88e-05	Intron (NM_001076520/618784, intron 12 of 12)	117234123	117234189	67	1	100313467	NR_031257	-21303	NA	MIR2284H	microRNA mir-2284h
chr5	30004881	30005200	1.22	6.77e-11	2.8e-09	Intron (NM_001075418/509790, intron 11 of 11)	29984340	30015451	31112	1	509790	NM_001075418	20542	ENSBTAG00000017504	FAIM2	Fas apoptotic inhibitory molecule 2
chr5	22310061	22310660	-1.3	0	0	Distal Intergenic	22012133	22014845	2713	2	281032	NM_173999	-295217	ENSBTAG00000020330	BTG1	BTG anti-proliferation factor 1
chr5	119670141	119670600	-1.17	1.13e-10	4.52e-09	Distal Intergenic	119639210	119651989	12780	2	508175	NM_001205629	-18153	ENSBTAG00000014966	PLXNB2	plexin B2
chr5	110376561	110377000	1.12	3.99e-11	1.72e-09	Promoter (<=1kb)	110358965	110377270	18306	2	618392	NM_001102319	270	ENSBTAG00000003693	SUN2	Sad1 and UNC84 domain containing 2
chr6	101313601	101313940	-1.05	1.45e-05	0.000166796	Distal Intergenic	100907861	101279063	371203	2	537631	NM_001318201	-34539	ENSBTAG00000020048	MAPK10	mitogen-activated protein kinase 10
chr6	92013141	92013400	-1.81	6.61e-09	1.79e-07	Distal Intergenic	91881487	91920400	38914	2	504847	NM_001083373	-92742	ENSBTAG00000000599	CCNI	cyclin I
chr6	5785681	5787920	1.87	0	0	Intron (NM_174417/281972, intron 3 of 20)	5745681	5890379	144699	1	281972	NM_174417	40001	ENSBTAG00000024888	PDE5A	phosphodiesterase 5A
chr6	114268121	114268480	-1.29	1.36e-07	2.69e-06	Intron (NM_001206044/534032, intron 1 of 17)	114134147	114283820	149674	2	534032	NM_001206044	15340	ENSBTAG00000012464	AFAP1	actin filament associated protein 1
chr6	5789461	5789920	1.35	0	0	Intron (NM_174417/281972, intron 3 of 20)	5745681	5890379	144699	1	281972	NM_174417	43781	ENSBTAG00000024888	PDE5A	phosphodiesterase 5A
chr6	115640221	115640460	-1.22	2.43e-05	0.000261869	Distal Intergenic	115667557	115667629	73	2	100313225	NR_031192	27169	ENSBTAG00000049280	MIR2450A	microRNA mir-2450a
chr6	115983261	115983500	1.05	6.27e-07	1.04e-05	Promoter (<=1kb)	115983795	116011719	27925	1	100336382	NM_001244591	-295	ENSBTAG00000015126	TNIP2	TNFAIP3 interacting protein 2
chr6	5448081	5448340	1.03	3.92e-07	6.87e-06	Distal Intergenic	5745681	5890379	144699	1	281972	NM_174417	-297341	ENSBTAG00000024888	PDE5A	phosphodiesterase 5A
chr6	24738001	24738420	-1.01	1.57e-07	3.05e-06	Promoter (<=1kb)	24737271	24739542	2272	1	287016	NM_174809	731	ENSBTAG00000004428	H2AZ1	H2A.Z variant histone 1
chr6	5439021	5439580	1.48	0	0	Distal Intergenic	5745681	5890379	144699	1	281972	NM_174417	-306101	ENSBTAG00000024888	PDE5A	phosphodiesterase 5A
chr6	5440681	5441700	1.4	0	0	Distal Intergenic	5745681	5890379	144699	1	281972	NM_174417	-303981	ENSBTAG00000024888	PDE5A	phosphodiesterase 5A
chr6	117406441	117406700	-1.05	0.000180041	0.00151194	Intron (NM_001206305/518371, intron 15 of 22)	117399827	117410601	10775	1	518371	NM_001206305	6615	ENSBTAG00000017240	DGKQ	diacylglycerol kinase theta
chr6	5433901	5435200	1.39	0	0	Distal Intergenic	5745681	5890379	144699	1	281972	NM_174417	-310481	ENSBTAG00000024888	PDE5A	phosphodiesterase 5A
chr6	116637461	116637840	-1.93	1.66e-13	1.08e-11	Exon (NM_001102353/789389, exon 5 of 11)	116624401	116640130	15730	1	789389	NM_001102353	13061	ENSBTAG00000017921	NELFA	negative elongation factor complex member A
chr6	24005101	24005600	-1.28	0	0	Distal Intergenic	24210613	24332247	121635	1	616367	NM_001076420	-205013	ENSBTAG00000034206	EMCN	endomucin
chr6	117224561	117224860	-1.25	3.07e-06	4.27e-05	Distal Intergenic	117253243	117256854	3612	1	513844	NM_001046157	-28383	ENSBTAG00000004261	SPON2	spondin 2
chr6	115080041	115080360	-1.5	9.82e-09	2.56e-07	Distal Intergenic	115360871	115360946	76	2	100313441	NR_031196	280586	NA	MIR1777A	microRNA mir-1777a
chr6	96139261	96139580	1.1	3.35e-09	9.67e-08	Distal Intergenic	96214372	96252603	38232	2	506971	NM_001083649	113023	ENSBTAG00000006561	RASGEF1B	RasGEF domain family member 1B
chr6	11277581	11277960	1.03	7.9e-10	2.62e-08	Distal Intergenic	10929098	11037622	108525	2	281566	NM_001083635	-239960	ENSBTAG00000004574	UGT8	UDP glycosyltransferase 8
chr6	5797861	5800760	1.02	0	0	Intron (NM_174417/281972, intron 3 of 20)	5745681	5890379	144699	1	281972	NM_174417	52181	ENSBTAG00000024888	PDE5A	phosphodiesterase 5A
chr6	5432981	5433760	1.31	0	0	Distal Intergenic	5745681	5890379	144699	1	281972	NM_174417	-311921	ENSBTAG00000024888	PDE5A	phosphodiesterase 5A
chr6	87664301	87664640	-1.3	7.98e-07	1.29e-05	Intron (NM_001192797/534082, intron 3 of 21)	87427967	87706149	278183	2	534082	NM_001192797	41509	ENSBTAG00000006507	ADAMTS3	ADAM metallopeptidase with thrombospondin type 1 motif 3
chr6	25955141	25956000	-1.09	0	0	Intron (NM_001076119/538668, intron 1 of 7)	25923695	26102486	178792	1	538668	NM_001076119	31447	ENSBTAG00000012343	TSPAN5	tetraspanin 5
chr6	36548601	36549000	-1.15	1.07e-08	2.77e-07	Intron (NM_001037478/536203, intron 1 of 15)	36532235	36532312	78	2	114482495	NR_162201	-16290	NA	MIR10170	microRNA mir-10170
chr6	116638381	116638740	-1.22	1.26e-06	1.93e-05	Exon (NM_001102353/789389, exon 8 of 11)	116624401	116640130	15730	1	789389	NM_001102353	13981	ENSBTAG00000017921	NELFA	negative elongation factor complex member A
chr6	16892021	16892440	-1.28	5.07e-10	1.75e-08	Distal Intergenic	17084271	17200169	115899	1	535399	NM_001192856	-191831	ENSBTAG00000006844	LEF1	lymphoid enhancer binding factor 1
chr6	113646941	113647200	-1.08	0.000252426	0.00203025	Distal Intergenic	113529004	113543058	14055	2	515580	NM_001034501	-103884	ENSBTAG00000010181	GRPEL1	GrpE like 1, mitochondrial
chr6	45624141	45624460	-1.94	1.14e-10	4.54e-09	Distal Intergenic	45773063	45883956	110894	1	767928	NM_001077001	-148603	ENSBTAG00000003602	RBPJ	recombination signal binding protein for immunoglobulin kappa J region
chr6	91547641	91548000	-1.14	3.88e-06	5.24e-05	Intron (NM_001191524/100139141, intron 2 of 10)	91777131	91876720	99590	1	535746	NM_001082447	-229131	ENSBTAG00000021372	SEPTIN11	septin 11
chr6	13272661	13272940	1.12	1.12e-08	2.91e-07	Promoter (<=1kb)	13243668	13272540	28873	2	533664	NM_001081532	-122	ENSBTAG00000003941	AP1AR	adaptor related protein complex 1 associated regulatory protein
chr6	114396421	114396640	-2.05	7.09e-09	1.91e-07	Distal Intergenic	114336289	114336369	81	2	100313090	NR_030832	-60053	ENSBTAG00000036422	MIR95	microRNA mir-95
chr6	115852681	115853300	-1.32	0	0	Intron (NM_001205999/507193, intron 2 of 14)	115807814	115811697	3884	1	507194	NM_001075304	44868	ENSBTAG00000021130	MFSD10	major facilitator superfamily domain containing 10
chr6	116905481	116905740	-1.43	1.51e-06	2.27e-05	Distal Intergenic	116841887	116857392	15506	1	444868	NM_001045880	63595	ENSBTAG00000001328	SLBP	stem-loop binding protein
chr6	113368441	113369200	-1.08	0	0	Distal Intergenic	113406640	113504795	98156	1	618286	NM_001099176	-37440	ENSBTAG00000005493	TBC1D14	TBC1 domain family member 14
chr6	91542901	91543340	-2.3	0	0	Intron (NM_001191524/100139141, intron 2 of 10)	91318255	91647372	329118	1	100139141	NM_001191524	224647	ENSBTAG00000019633	SHROOM3	shroom family member 3
chr6	5790841	5792000	1.01	0	0	Intron (NM_174417/281972, intron 3 of 20)	5745681	5890379	144699	1	281972	NM_174417	45161	ENSBTAG00000024888	PDE5A	phosphodiesterase 5A
chr6	115395881	115396260	-1.82	6.94e-12	3.44e-10	Distal Intergenic	115369866	115383647	13782	1	504957	NM_001080225	26016	ENSBTAG00000000073	LRPAP1	LDL receptor related protein associated protein 1
chr6	115460881	115461160	-2.13	9.13e-11	3.71e-09	Distal Intergenic	115437167	115444800	7634	2	100139648	NM_001207029	-16082	ENSBTAG00000017335	HGFAC	HGF activator
chr6	115434521	115434840	-1.03	0.000104827	0.000946217	Downstream (2-3kb)	115437167	115444800	7634	2	100139648	NM_001207029	9960	ENSBTAG00000017335	HGFAC	HGF activator
chr6	116820541	116820920	-1	1.28e-06	1.96e-05	Distal Intergenic	116825811	116835029	9219	2	506194	NM_001100305	14109	ENSBTAG00000011044	TACC3	transforming acidic coiled-coil containing protein 3
chr6	31593081	31593480	-1.23	6.82e-09	1.84e-07	Distal Intergenic	30714628	30716815	2188	2	539158	NM_001098099	-876267	ENSBTAG00000002895	ATOH1	atonal bHLH transcription factor 1
chr6	36750601	36750980	-1.1	1.64e-06	2.45e-05	Distal Intergenic	36693206	36700168	6963	2	281499	NM_174187	-50434	ENSBTAG00000005260	SPP1	secreted phosphoprotein 1
chr6	116585401	116585720	-1.39	8.94e-07	1.43e-05	Distal Intergenic	116624401	116640130	15730	1	789389	NM_001102353	-38681	ENSBTAG00000017921	NELFA	negative elongation factor complex member A
chr6	117049101	117049340	-1.42	2.74e-06	3.86e-05	Distal Intergenic	117125144	117152543	27400	2	511956	NM_001034415	103203	ENSBTAG00000012575	MAEA	macrophage erythroblast attacher, E3 ubiquitin ligase
chr6	5794881	5796220	1.47	0	0	Intron (NM_174417/281972, intron 3 of 20)	5745681	5890379	144699	1	281972	NM_174417	49201	ENSBTAG00000024888	PDE5A	phosphodiesterase 5A
chr6	115820361	115820560	-1.46	1.14e-05	0.000134711	Intron (NM_001205999/507193, intron 12 of 14)	115807814	115811697	3884	1	507194	NM_001075304	12548	ENSBTAG00000021130	MFSD10	major facilitator superfamily domain containing 10
chr6	110851841	110852180	1.04	1.93e-09	5.86e-08	Distal Intergenic	110760350	110805803	45454	2	519695	NM_001082440	-46039	ENSBTAG00000021214	FBXL5	F-box and leucine rich repeat protein 5
chr6	25666121	25666440	1.12	1.27e-08	3.25e-07	Promoter (<=1kb)	25667219	25705749	38531	1	281751	NM_174310	-779	ENSBTAG00000009522	EIF4E	eukaryotic translation initiation factor 4E
chr6	117253941	117254300	-1.49	4.16e-09	1.18e-07	Promoter (<=1kb)	117253243	117256854	3612	1	513844	NM_001046157	699	ENSBTAG00000004261	SPON2	spondin 2
chr6	115412381	115412700	-2.08	5.31e-12	2.68e-10	Distal Intergenic	115437167	115444800	7634	2	100139648	NM_001207029	32100	ENSBTAG00000017335	HGFAC	HGF activator
chr6	45712441	45712900	-1.16	1.74e-09	5.33e-08	Distal Intergenic	45773063	45883956	110894	1	767928	NM_001077001	-60163	ENSBTAG00000003602	RBPJ	recombination signal binding protein for immunoglobulin kappa J region
chr6	113368041	113368360	-1.1	1.3e-05	0.000151821	Distal Intergenic	113406640	113504795	98156	1	618286	NM_001099176	-38280	ENSBTAG00000005493	TBC1D14	TBC1 domain family member 14
chr6	55641561	55641940	1.07	1.65e-09	5.07e-08	Distal Intergenic	56850591	56929152	78562	1	511424	NM_001104973	-1208651	ENSBTAG00000006643	C6H4orf19	chromosome 6 C4orf19 homolog
chr6	91570481	91570820	-1.11	1.47e-05	0.000168136	Intron (NM_001191524/100139141, intron 2 of 10)	91777131	91876720	99590	1	535746	NM_001082447	-206311	ENSBTAG00000021372	SEPTIN11	septin 11
chr6	1848761	1849080	-1.59	2.77e-08	6.53e-07	Distal Intergenic	1970155	2104063	133909	1	617247	NM_001193149	-121075	ENSBTAG00000044082	MARCHF1	membrane associated ring-CH-type finger 1
chr6	56952701	56953000	-1.19	2.27e-05	0.000246722	Intron (NM_001078098/768210, intron 6 of 6)	56945666	57025931	80266	2	768210	NM_001078098	72931	ENSBTAG00000004329	RELL1	RELT like 1
chr6	5443141	5445780	1.31	0	0	Distal Intergenic	5745681	5890379	144699	1	281972	NM_174417	-299901	ENSBTAG00000024888	PDE5A	phosphodiesterase 5A
chr6	58569341	58569600	1.52	3.18e-12	1.67e-10	Promoter (<=1kb)	58564662	58569422	4761	2	282884	NM_001024469	0	ENSBTAG00000014518	RPL9	ribosomal protein L9
chr6	106897541	106897920	-1.18	9.59e-08	1.97e-06	Distal Intergenic	106504056	106540229	36174	2	538691	NM_001076122	-357313	ENSBTAG00000007449	HS3ST1	heparan sulfate-glucosamine 3-sulfotransferase 1
chr6	117055561	117055840	-1.57	7.77e-08	1.64e-06	Distal Intergenic	117125144	117152543	27400	2	511956	NM_001034415	96703	ENSBTAG00000012575	MAEA	macrophage erythroblast attacher, E3 ubiquitin ligase
chr6	92445621	92445900	-1.2	3.69e-05	0.000377984	Intron (NM_001191523/518225, intron 7 of 11)	92412054	92527559	115506	2	518225	NM_001191523	81659	ENSBTAG00000049571	CNOT6L	CCR4-NOT transcription complex subunit 6 like
chr6	116735141	116735520	1.35	3.51e-14	2.53e-12	Promoter (<=1kb)	116735458	116760817	25360	1	513324	NM_001075614	0	ENSBTAG00000020108	LETM1	leucine zipper and EF-hand containing transmembrane protein 1
chr6	54108641	54109000	-1.94	1.01e-12	5.76e-11	Distal Intergenic	56850591	56929152	78562	1	511424	NM_001104973	-2741591	ENSBTAG00000006643	C6H4orf19	chromosome 6 C4orf19 homolog
chr6	5456961	5457220	1.56	2.35e-11	1.06e-09	Distal Intergenic	5745681	5890379	144699	1	281972	NM_174417	-288461	ENSBTAG00000024888	PDE5A	phosphodiesterase 5A
chr6	22016081	22016340	1.48	2.25e-11	1.01e-09	Promoter (<=1kb)	22015230	22042632	27403	1	326583	NM_001075135	852	ENSBTAG00000048761	UBE2D3	ubiquitin conjugating enzyme E2 D3
chr6	117491501	117491800	-1.36	1.4e-06	2.12e-05	Promoter (1-2kb)	117489824	117530963	41140	1	768228	NM_001078103	1678	ENSBTAG00000050808	CPLX1	complexin 1
chr6	117413361	117413820	-1.76	2.89e-15	2.43e-13	Exon (NM_001075613/513317, exon 7 of 9)	117399827	117410601	10775	1	518371	NM_001206305	13535	ENSBTAG00000017240	DGKQ	diacylglycerol kinase theta
chr6	116767541	116767880	-1.52	2.35e-08	5.64e-07	3' UTR	116767780	116780614	12835	2	281769	NM_174318	12734	ENSBTAG00000007164	FGFR3	fibroblast growth factor receptor 3
chr6	5455221	5455680	1.21	5.33e-15	4.31e-13	Distal Intergenic	5745681	5890379	144699	1	281972	NM_174417	-290001	ENSBTAG00000024888	PDE5A	phosphodiesterase 5A
chr6	116929821	116930080	-1.65	9.82e-08	2.01e-06	Distal Intergenic	116841887	116857392	15506	1	444868	NM_001045880	87935	ENSBTAG00000001328	SLBP	stem-loop binding protein
chr6	117205701	117205900	-2.19	2.78e-09	8.16e-08	Distal Intergenic	117253243	117256854	3612	1	513844	NM_001046157	-47343	ENSBTAG00000004261	SPON2	spondin 2
chr6	113840121	113840360	-1.08	0.000309035	0.00242015	Downstream (1-2kb)	113842038	113844510	2473	2	529295	NM_001103267	4150	ENSBTAG00000012458	PSAPL1	prosaposin like 1
chr6	115593281	115593500	-1.28	6.56e-05	0.00062683	Distal Intergenic	115603194	115603260	67	2	100313346	NR_031195	9760	ENSBTAG00000044649	MIR2451	microRNA mir-2451
chr6	97911881	97912360	-1.36	0	0	Intron (NM_001076987/767910, intron 1 of 4)	97881706	97916479	34774	2	767910	NM_001076987	4119	ENSBTAG00000031750	PLAC8B	placenta specific 8 B
chr6	102195401	102195620	1.76	6.11e-13	3.65e-11	Exon (NM_001046616/618192, exon 6 of 7)	102192496	102212283	19788	2	618192	NM_001046616	16663	ENSBTAG00000031679	HSD17B13	hydroxysteroid 17-beta dehydrogenase 13
chr6	111227421	111227760	-1.14	5.66e-06	7.31e-05	Intron (NM_001245952/618054, intron 3 of 25)	111165303	111279621	114319	2	618054	NM_001245952	51861	ENSBTAG00000013736	PROM1	prominin 1
chr6	110072221	110072920	-1.01	0	0	Distal Intergenic	110458105	110586041	127937	1	540131	NM_001076201	-385185	ENSBTAG00000010343	C1QTNF7	C1q and TNF related 7
chr6	117660341	117660600	-1.37	2.01e-06	2.94e-05	Exon (NM_174418/281974, exon 13 of 22)	117650793	117652333	1541	1	338040	NM_176639	9549	ENSBTAG00000017496	ATP5ME	ATP synthase membrane subunit e
chr6	116812001	116812500	-1.58	5.64e-14	3.96e-12	Distal Intergenic	116825811	116835029	9219	2	506194	NM_001100305	22529	ENSBTAG00000011044	TACC3	transforming acidic coiled-coil containing protein 3
chr6	115608381	115608840	-1.14	3.3e-10	1.19e-08	Distal Intergenic	115603194	115603260	67	2	100313346	NR_031195	-5122	ENSBTAG00000044649	MIR2451	microRNA mir-2451
chr6	60327981	60328220	1.73	5.53e-14	3.89e-12	Distal Intergenic	60147577	60159275	11699	1	514394	NM_001046172	180405	ENSBTAG00000005078	UCHL1	ubiquitin C-terminal hydrolase L1
chr6	116248901	116249160	-1.34	9.74e-06	0.000117494	Distal Intergenic	116189719	116223849	34131	2	617018	NM_001046589	-25053	ENSBTAG00000027453	RNF4	ring finger protein 4
chr6	116591281	116591620	-1.44	8.37e-08	1.75e-06	Distal Intergenic	116624401	116640130	15730	1	789389	NM_001102353	-32781	ENSBTAG00000017921	NELFA	negative elongation factor complex member A
chr6	5788021	5788320	1.23	1.98e-10	7.51e-09	Intron (NM_174417/281972, intron 3 of 20)	5745681	5890379	144699	1	281972	NM_174417	42341	ENSBTAG00000024888	PDE5A	phosphodiesterase 5A
chr6	59663241	59663600	1	4.4e-08	9.89e-07	Promoter (<=1kb)	59387155	59663515	276361	2	540831	NM_001206034	0	ENSBTAG00000002356	RBM47	RNA binding motif protein 47
chr6	5796721	5797200	1.23	0	0	Intron (NM_174417/281972, intron 3 of 20)	5745681	5890379	144699	1	281972	NM_174417	51041	ENSBTAG00000024888	PDE5A	phosphodiesterase 5A
chr6	14940741	14941060	-1.32	1.28e-06	1.96e-05	Intron (NM_001038027/504350, intron 11 of 19)	14912687	14991935	79249	2	504350	NM_001038027	50875	ENSBTAG00000008332	ENPEP	glutamyl aminopeptidase
chr6	52129201	52129520	-1.17	4.27e-05	0.000429091	Distal Intergenic	49958089	50427979	469891	1	514537	NM_001192975	2171113	ENSBTAG00000000061	PCDH7	protocadherin 7
chr6	69730461	69730760	1.02	4.62e-07	7.97e-06	Intron (NM_001192345/282301, intron 1 of 22)	69723778	69771549	47772	1	282301	NM_001192345	6684	ENSBTAG00000007173	PDGFRA	platelet derived growth factor receptor alpha
chr6	26104341	26104580	-1.2	7.91e-05	0.000740456	Distal Intergenic	26124918	26275521	150604	2	282516	NM_174666	170941	ENSBTAG00000007522	RAP1GDS1	Rap1 GTPase-GDP dissociation stimulator 1
chr6	36677561	36677760	1.81	4.34e-13	2.66e-11	Distal Intergenic	36613501	36672178	58678	2	530393	NM_001046312	-5384	ENSBTAG00000020031	PKD2	polycystin 2, transient receptor potential cation channel
chr6	2620641	2620900	1.01	1.3e-06	1.98e-05	Promoter (<=1kb)	2620826	2671246	50421	1	514182	NM_001075652	0	ENSBTAG00000034700	NAF1	nuclear assembly factor 1 ribonucleoprotein
chr6	17172661	17173080	1.03	3.07e-13	1.93e-11	Exon (NM_001192856/535399, exon 8 of 12)	17208775	17252208	43434	2	532785	NM_001046334	79128	ENSBTAG00000002049	HADH	hydroxyacyl-CoA dehydrogenase
chr6	116909161	116909360	-2.87	3.62e-12	1.89e-10	Distal Intergenic	116841887	116857392	15506	1	444868	NM_001045880	67275	ENSBTAG00000001328	SLBP	stem-loop binding protein
chr6	117231001	117231340	-1.04	4.44e-05	0.000444518	Distal Intergenic	117253243	117256854	3612	1	513844	NM_001046157	-21903	ENSBTAG00000004261	SPON2	spondin 2
chr6	114612481	114612760	-1.3	5.69e-06	7.35e-05	Distal Intergenic	114648001	114697371	49371	2	510065	NM_001103236	84611	ENSBTAG00000004893	ACOX3	acyl-CoA oxidase 3, pristanoyl
chr6	114663181	114663500	-1.06	6.32e-05	0.000606239	Exon (NM_001103236/510065, exon 13 of 18)	114648001	114697371	49371	2	510065	NM_001103236	33871	ENSBTAG00000004893	ACOX3	acyl-CoA oxidase 3, pristanoyl
chr6	5458061	5458540	1.47	0	0	Distal Intergenic	5745681	5890379	144699	1	281972	NM_174417	-287141	ENSBTAG00000024888	PDE5A	phosphodiesterase 5A
chr7	29768021	29768380	-1.2	4.06e-07	7.1e-06	Distal Intergenic	30130216	30246199	115984	2	407190	NM_001105329	477819	ENSBTAG00000017550	CSNK1G3	casein kinase 1 gamma 3
chr7	16676401	16676700	1.01	2.63e-07	4.84e-06	Promoter (<=1kb)	16676584	16679417	2834	1	516078	NM_001034516	0	ENSBTAG00000014926	SNAPC2	small nuclear RNA activating complex polypeptide 2
chr7	49830161	49834560	-2.03	0	0	Distal Intergenic	49826728	49829563	2836	1	407125	NM_001045875	3434	ENSBTAG00000010069	EGR1	early growth response 1
chr7	12650701	12651000	-1	0.000398464	0.00301142	Distal Intergenic	12640463	12640533	71	1	100498809	NR_036346	10239	NA	MIR2881	microRNA mir-2881
chr7	20052921	20053360	-1.55	4.44e-16	4.06e-14	3' UTR	20047255	20047326	72	1	100313300	NR_030809	5667	ENSBTAG00000045270	MIR2456	microRNA mir-2456
chr7	25564481	25564820	-2.11	1.01e-12	5.78e-11	Intron (NM_001278588/540017, intron 7 of 64)	25484714	25706699	221986	1	540017	NM_001278588	79768	ENSBTAG00000015307	FBN2	fibrillin 2
chr7	65954761	65955020	1.04	1.57e-06	2.35e-05	Distal Intergenic	65993836	65993914	79	1	114482683	NR_162223	-38816	NA	MIR2285AH	microRNA mir-2285ah
chr7	6688501	6688820	1.08	1.8e-08	4.44e-07	Distal Intergenic	6553352	6659284	105933	1	506374	NM_001101871	135150	ENSBTAG00000009990	EPS15L1	epidermal growth factor receptor pathway substrate 15 like 1
chr7	20037301	20037660	-1.32	3.95e-08	9e-07	Distal Intergenic	20040349	20053593	13245	1	525506	NM_001101124	-2689	ENSBTAG00000020417	DAPK3	death associated protein kinase 3
chr7	5073921	5074200	1.02	4.81e-07	8.26e-06	Promoter (<=1kb)	5060768	5073385	12618	2	282308	NM_174576	-537	ENSBTAG00000002350	PIK3R2	phosphoinositide-3-kinase regulatory subunit 2
chr7	6889541	6897840	-1.59	0	0	Promoter (<=1kb)	6874793	6894924	20132	2	100125881	NM_001105481	0	ENSBTAG00000038696	RAB8A	RAB8A, member RAS oncogene family
chr7	43164581	43164820	1.42	4.16e-11	1.79e-09	Distal Intergenic	43158741	43163415	4675	1	527275	NM_001037821	5841	ENSBTAG00000039355	MADCAM1	mucosal vascular addressin cell adhesion molecule 1
chr7	4787161	4787360	-1.54	4.06e-06	5.45e-05	Distal Intergenic	4778528	4780496	1969	2	618677	NM_001206298	-6666	ENSBTAG00000015618	GDF15	growth differentiation factor 15
chr7	43824621	43824900	1.41	1.7e-10	6.56e-09	Promoter (<=1kb)	43825010	43843947	18938	1	614783	NM_001193031	-110	ENSBTAG00000019714	DAZAP1	DAZ associated protein 1
chr7	17843941	17844320	-1.11	1.46e-06	2.19e-05	Distal Intergenic	17839047	17843274	4228	1	505521	NM_001101855	4895	ENSBTAG00000012223	TNFSF14	TNF superfamily member 14
chr7	4917421	4917860	-1.09	6.45e-09	1.75e-07	Distal Intergenic	4912209	4913961	1753	1	517192	NM_001103253	5213	ENSBTAG00000052791	JUND	JunD proto-oncogene, AP-1 transcription factor subunit
chr7	43341301	43341500	1.38	9.48e-09	2.48e-07	Distal Intergenic	43325602	43335548	9947	1	505316	NM_001035269	15700	ENSBTAG00000020269	MISP	mitotic spindle positioning
chr7	20463221	20463600	-1.01	1.14e-06	1.77e-05	Exon (NM_001024574/553098, exon 6 of 9)	20437392	20439636	2245	1	618071	NM_001206718	25830	ENSBTAG00000054259	LOC618071	uncharacterized LOC618071
chr7	80403681	80403920	-1.33	2.7e-05	0.000287357	Distal Intergenic	80356568	80356636	69	1	100313233	NR_031212	47114	ENSBTAG00000045238	MIR2462	microRNA mir-2462
chr7	109321641	109322060	-1.07	1.71e-10	6.61e-09	Distal Intergenic	108839651	108839704	54	1	114483168	NR_162311	481991	NA	MIR2285BV	microRNA mir-2285bv
chr7	2974641	2974940	-1.17	1.61e-05	0.000182361	Exon (NM_001046440/538745, exon 2 of 2)	2972739	2982335	9597	2	538745	NM_001046440	7395	ENSBTAG00000014916	GJC2	gap junction protein gamma 2
chr7	34630901	34631400	-1.08	1.35e-12	7.55e-11	Distal Intergenic	34474473	34520511	46039	2	529336	NM_001083711	-110391	ENSBTAG00000014551	TNFAIP8	TNF alpha induced protein 8
chr7	3906921	3907300	-1.19	1.16e-07	2.34e-06	Intron (NM_001103090/508384, intron 1 of 12)	3817262	3913114	95853	2	508384	NM_001103090	5814	ENSBTAG00000003034	GATAD2A	GATA zinc finger domain containing 2A
chr7	65078321	65078700	-1.56	1.55e-10	6.01e-09	Intron (NM_001281913/529618, intron 12 of 15)	65295984	65330364	34381	2	511198	NM_001038077	251664	ENSBTAG00000017078	FAM114A2	family with sequence similarity 114 member A2
chr7	38972921	38973360	-1.02	3.99e-08	9.08e-07	Downstream (2-3kb)	38954421	38968275	13855	2	505406	NM_001045917	-4647	ENSBTAG00000011400	DBN1	drebrin 1
chr7	31370061	31370460	-1.12	1.35e-07	2.67e-06	Distal Intergenic	31380713	31458429	77717	2	540156	NM_001205778	87969	ENSBTAG00000021971	SNCAIP	synuclein alpha interacting protein
chr7	65482621	65483100	-1.57	0	0	Distal Intergenic	65340082	65347501	7420	1	317721	NM_001166519	142540	ENSBTAG00000017079	MFAP3	microfibril associated protein 3
chr7	6906921	6909780	-2.07	0	0	Exon (NM_001101162/535277, exon 4 of 9)	6874793	6894924	20132	2	100125881	NM_001105481	-11998	ENSBTAG00000038696	RAB8A	RAB8A, member RAS oncogene family
chr7	51341901	51342120	1.01	9.34e-06	0.000113337	Distal Intergenic	51364569	51435251	70683	1	777789	NM_001078164	-22449	ENSBTAG00000016595	CYSTM1	cysteine rich transmembrane module containing 1
chr7	43698341	43702860	-1.04	0	0	Distal Intergenic	43707445	43712136	4692	1	507120	NM_001034278	-4585	ENSBTAG00000007480	CIRBP	cold inducible RNA binding protein
chr7	67840621	67840980	-1.3	1.82e-07	3.5e-06	Intron (NM_001191263/517059, intron 3 of 7)	67576204	68016824	440621	1	517059	NM_001191263	264418	ENSBTAG00000044046	SGCD	sarcoglycan delta
chr7	21567021	21567280	-1.11	9.5e-05	0.000869294	Promoter (1-2kb)	21565595	21584617	19023	1	540614	NM_001076230	1427	ENSBTAG00000008609	SEPTIN8	septin 8
chr7	4333361	4333640	-1.28	2.58e-06	3.66e-05	Distal Intergenic	4313650	4331493	17844	1	615296	NM_001083514	19712	ENSBTAG00000037729	CERS1	ceramide synthase 1
chr7	90579221	90579460	1.25	4.24e-10	1.49e-08	Distal Intergenic	90391797	90391866	70	1	100313482	NR_031001	187425	ENSBTAG00000045301	MIR2464	microRNA mir-2464
chr7	53009581	53009860	-1.04	0.000151825	0.00130465	Exon (NM_001098111/540115, exon 4 of 4)	53008892	53021354	12463	2	540115	NM_001098111	11494	ENSBTAG00000008437	PCDH12	protocadherin 12
chr7	21232461	21232820	-1.85	1.84e-12	1.01e-10	Distal Intergenic	21239227	21243937	4711	1	509920	NM_001143862	-6407	ENSBTAG00000004521	LSM7	LSM7 homolog, U6 small nuclear RNA and mRNA degradation associated
chr7	60988021	60988300	-1.3	1.98e-05	0.000219049	Distal Intergenic	60928103	60982278	54176	1	526631	NM_001205932	59919	ENSBTAG00000015419	ARHGEF37	Rho guanine nucleotide exchange factor 37
chr7	80461021	80461320	-1.09	3.78e-05	0.000386154	Distal Intergenic	80503748	80532990	29243	1	506305	NM_001105338	-42428	ENSBTAG00000014626	RARS1	arginyl-tRNA synthetase 1
chr7	100667701	100668060	1.23	1.29e-11	6.11e-10	Distal Intergenic	100037116	100136839	99724	2	407768	NM_001001163	-530863	ENSBTAG00000021445	ST8SIA4	ST8 alpha-N-acetyl-neuraminide alpha-2,8-sialyltransferase 4
chr7	14709701	14709940	1.87	7.33e-15	5.82e-13	Intron (NM_182651/281119, intron 12 of 39)	14691369	14691440	72	2	100313227	NR_030812	-18262	ENSBTAG00000044942	MIR2454	microRNA mir-2454
chr7	107509821	107510100	1.17	9.28e-10	3.02e-08	Distal Intergenic	107506093	107506172	80	2	100313444	NR_031002	-3650	ENSBTAG00000045264	MIR2465	microRNA mir-2465
chr7	20805401	20805700	-1.65	4.19e-08	9.49e-07	Distal Intergenic	20847611	20858797	11187	2	538773	NM_001082449	53097	ENSBTAG00000008397	ZNF555	zinc finger protein 555
chr7	37356861	37357060	-1.11	0.000378989	0.00288391	Distal Intergenic	37382625	37446088	63464	1	516019	NM_001193209	-25565	ENSBTAG00000020489	SEMA6A	semaphorin 6A
chr7	16466321	16466640	-1.38	6.08e-07	1.01e-05	Exon (NM_001075919/528991, exon 16 of 19)	16465655	16474399	8745	2	528991	NM_001075919	7759	ENSBTAG00000011360	XAB2	XPA binding protein 2
chr7	6913141	6916100	-1.63	0	0	Intron (NM_001101162/535277, intron 2 of 8)	6898898	6924021	25124	2	535277	NM_001101162	7921	ENSBTAG00000004553	TPM4	tropomyosin 4
chr7	43668021	43668260	-1.96	1.59e-09	4.9e-08	Distal Intergenic	43683704	43685876	2173	1	338081	NM_176670	-15444	ENSBTAG00000000550	ATP5F1D	ATP synthase F1 subunit delta
chr7	43678061	43678440	-1.05	6.35e-06	8.09e-05	Distal Intergenic	43683704	43685876	2173	1	338081	NM_176670	-5264	ENSBTAG00000000550	ATP5F1D	ATP synthase F1 subunit delta
chr7	48972621	48972920	-1.28	1.19e-05	0.000140499	Distal Intergenic	48366666	48948034	581369	2	511211	NM_001075500	-24588	ENSBTAG00000003502	SPOCK1	SPARC (osteonectin), cwcv and kazal like domains proteoglycan 1
chr7	11542641	11542960	-1.37	8.17e-07	1.32e-05	Intron (NM_001113728/788252, intron 4 of 22)	11510479	11557960	47482	1	788252	NM_001113728	32163	ENSBTAG00000003675	ADGRL1	adhesion G protein-coupled receptor L1
chr7	16669321	16669600	-3.6	0	0	Distal Intergenic	16676584	16679417	2834	1	516078	NM_001034516	-6984	ENSBTAG00000014926	SNAPC2	small nuclear RNA activating complex polypeptide 2
chr7	62830421	62830740	-1.22	2.8e-06	3.93e-05	Distal Intergenic	62700927	62775320	74394	2	523046	NM_001192572	-55102	ENSBTAG00000003498	FAT2	FAT atypical cadherin 2
chr7	25182061	25182340	1.01	2.72e-06	3.84e-05	Distal Intergenic	25036903	25117071	80169	2	537062	NM_001101169	-64991	ENSBTAG00000004860	SLC27A6	solute carrier family 27 member 6
chr7	69159741	69159940	-1.35	3.82e-05	0.000389842	Distal Intergenic	69255956	69297638	41683	2	538232	NM_001046429	137698	ENSBTAG00000020491	SOX30	SRY-box transcription factor 30
chr7	117821	118260	-1.02	0	0	Distal Intergenic	394778	406898	12121	2	100125913	NM_001105484	288638	ENSBTAG00000037602	LOC100125913	uncharacterized LOC100125913
chr7	39578521	39578820	-1.19	2.13e-05	0.000232837	Distal Intergenic	39743245	39764979	21735	2	529633	NM_001192988	186159	ENSBTAG00000019414	CLK4	CDC like kinase 4
chr7	6336041	6336240	2.08	1.01e-13	6.82e-12	Distal Intergenic	6235807	6294656	58850	2	537999	NM_001102210	-41386	ENSBTAG00000009328	NWD1	NACHT and WD repeat domain containing 1
chr7	7843261	7843860	-1.13	0	0	Distal Intergenic	7891255	7896003	4749	1	617882	NM_001193176	-47395	ENSBTAG00000020090	EPHX3	epoxide hydrolase 3
chr7	18432521	18432820	-1.66	4.57e-09	1.28e-07	Intron (NM_001075369/508641, intron 1 of 16)	18415417	18466162	50746	1	508641	NM_001075369	17105	ENSBTAG00000006070	RANBP3	RAN binding protein 3
chr7	17802861	17803060	-2.6	5.48e-11	2.29e-09	Intron (NM_001040469/280677, intron 28 of 40)	17774607	17810616	36010	1	280677	NM_001040469	28255	ENSBTAG00000017280	C3	complement C3
chr7	6921781	6922940	-1.15	0	0	Promoter (1-2kb)	6898898	6924021	25124	2	535277	NM_001101162	1081	ENSBTAG00000004553	TPM4	tropomyosin 4
chr7	61102261	61102700	-1.07	1.65e-08	4.08e-07	Distal Intergenic	61076253	61076318	66	1	100313042	NR_030898	26009	ENSBTAG00000029811	MIR378-1	microRNA mir-378-1
chr7	46701681	46702100	-1.42	1.31e-13	8.77e-12	Distal Intergenic	46800652	46882085	81434	2	532990	NM_001046340	179985	ENSBTAG00000016105	MACROH2A1	macroH2A.1 histone
chr7	21502121	21503000	-1.18	0	0	Distal Intergenic	21490059	21499623	9565	1	538519	NM_001205275	12063	ENSBTAG00000018049	MKNK2	MAPK interacting serine/threonine kinase 2
chr7	6772381	6772640	-1.89	7.02e-09	1.89e-07	Distal Intergenic	6796892	6826495	29604	2	504310	NM_001045884	53855	ENSBTAG00000013329	AP1M1	adaptor related protein complex 1 subunit mu 1
chr7	80371301	80371520	-1.09	0.000356725	0.00273611	Distal Intergenic	80356568	80356636	69	1	100313233	NR_031212	14734	ENSBTAG00000045238	MIR2462	microRNA mir-2462
chr7	11284821	11285280	1	1.53e-13	1.01e-11	Distal Intergenic	11294341	11298257	3917	1	519617	NM_001193018	-9061	ENSBTAG00000000764	GIPC1	GIPC PDZ domain containing family member 1
chr7	15528801	15529080	-1.31	5.77e-06	7.43e-05	Distal Intergenic	15545378	15579082	33705	1	281276	NM_001166530	-16298	ENSBTAG00000012314	LDLR	low density lipoprotein receptor
chr7	11300081	11300300	-1.03	0.000878996	0.00593655	Promoter (1-2kb)	11302070	11304191	2122	1	507437	NM_001192148	-1770	ENSBTAG00000017041	PTGER1	prostaglandin E receptor 1
chr7	59219601	59219960	1.1	3.19e-10	1.15e-08	Distal Intergenic	59134816	59146751	11936	2	614113	NM_001206334	-72851	ENSBTAG00000015465	C7H5orf46	chromosome 7 C5orf46 homolog
chr7	4611861	4612180	-1.2	1.41e-05	0.000162355	Exon (NM_001034605/534253, exon 2 of 5)	4607355	4614828	7474	2	534253	NM_001034605	2648	ENSBTAG00000010545	KXD1	KxDL motif containing 1
chr7	4471781	4471980	-1.52	4.15e-06	5.55e-05	Intron (NM_001206319/510465, intron 1 of 14)	4430905	4515971	85067	2	510465	NM_001206319	43991	ENSBTAG00000010379	CRTC1	CREB regulated transcription coactivator 1
chr7	60449681	60450280	-1.18	0	0	Distal Intergenic	60505700	60641090	135391	1	613794	NM_001099127	-55420	ENSBTAG00000004896	ABLIM3	actin binding LIM protein family member 3
chr7	15751621	15752060	1.29	0	0	Promoter (<=1kb)	15749274	15751958	2685	2	513699	NM_001037599	0	ENSBTAG00000016429	TMEM205	transmembrane protein 205
chr7	32607121	32607480	1.08	5.52e-10	1.89e-08	Distal Intergenic	31983445	31984558	1114	2	539838	NM_001076190	-622564	ENSBTAG00000005779	FTMT	ferritin mitochondrial
chr7	4438321	4438760	-1.37	6.37e-10	2.16e-08	Intron (NM_001206319/510465, intron 13 of 14)	4422721	4430541	7821	1	281088	NM_001166517	15601	ENSBTAG00000004630	COMP	cartilage oligomeric matrix protein
chr7	17772601	17772820	-1.12	0.000333739	0.0025852	Promoter (1-2kb)	17774607	17810616	36010	1	280677	NM_001040469	-1787	ENSBTAG00000017280	C3	complement C3
chr7	108963361	108963760	-2.23	0	0	Intron (NM_001205886/521539, intron 16 of 21)	108839651	108839704	54	1	114483168	NR_162311	123711	NA	MIR2285BV	microRNA mir-2285bv
chr7	43996761	43996960	-1.35	3.3e-05	0.000343226	Exon (NM_001192698/530616, exon 5 of 19)	43976258	43979178	2921	2	281570	NM_174215	-17584	ENSBTAG00000008692	UQCR11	ubiquinol-cytochrome c reductase, complex III subunit XI
chr7	106294961	106295180	-1.33	2.35e-05	0.000254016	Distal Intergenic	106497216	106785221	288006	2	616742	NM_001076432	490041	ENSBTAG00000016515	EFNA5	ephrin A5
chr7	80375501	80376260	-1.2	0	0	Distal Intergenic	80356568	80356636	69	1	100313233	NR_031212	18934	ENSBTAG00000045238	MIR2462	microRNA mir-2462
chr7	18606701	18607040	-1.08	1.59e-05	0.000180226	Exon (NM_001015569/510796, exon 16 of 18)	18608946	18610219	1274	2	768327	NM_001078139	3179	ENSBTAG00000001794	RPL36	ribosomal protein L36
chr7	61335901	61336220	-1.34	2.84e-06	3.98e-05	Distal Intergenic	61297150	61300835	3686	1	513953	NM_001040525	38752	ENSBTAG00000014615	SLC26A2	solute carrier family 26 member 2
chr7	16967861	16968060	1.1	9.87e-07	1.56e-05	Promoter (<=1kb)	16960703	16967936	7234	2	338063	NM_176658	0	ENSBTAG00000052280	NDUFA7	NADH:ubiquinone oxidoreductase subunit A7
chr7	6682001	6682240	1.45	1.63e-10	6.33e-09	Distal Intergenic	6553352	6659284	105933	1	506374	NM_001101871	128650	ENSBTAG00000009990	EPS15L1	epidermal growth factor receptor pathway substrate 15 like 1
chr7	21390841	21391360	-1.12	0	0	Promoter (<=1kb)	21389365	21391998	2634	2	529056	NM_001034569	638	ENSBTAG00000001647	PLEKHJ1	pleckstrin homology domain containing J1
chr7	65943961	65944580	-1.29	0	0	Distal Intergenic	65993836	65993914	79	1	114482683	NR_162223	-49256	NA	MIR2285AH	microRNA mir-2285ah
chr7	15188141	15188460	1.2	1.99e-10	7.55e-09	Promoter (<=1kb)	15188322	15196855	8534	1	505497	NM_001206692	0	ENSBTAG00000037941	QTRT1	queuine tRNA-ribosyltransferase catalytic subunit 1
chr7	16122581	16123060	1.18	0	0	Distal Intergenic	16031475	16034336	2862	1	508834	NM_001206658	91107	ENSBTAG00000046336	LOC508834	RNA-binding protein S1, serine-rich domain-like
chr7	51748341	51748600	-1.27	2.56e-05	0.000273708	Distal Intergenic	51741252	51743127	1876	1	539354	NM_001079612	7090	ENSBTAG00000030584	SLC35A4	solute carrier family 35 member A4
chr7	96330161	96330560	-1.61	5.12e-12	2.6e-10	Exon (NM_001075628/513572, exon 8 of 19)	96304261	96356160	51900	1	513572	NM_001075628	25901	ENSBTAG00000039275	ERAP2	endoplasmic reticulum aminopeptidase 2
chr7	22488701	22489040	-1.33	2.19e-07	4.11e-06	Intron (NM_001038042/506059, intron 1 of 20)	22483833	22541088	57256	1	506059	NM_001038042	4869	ENSBTAG00000019708	ACSL6	acyl-CoA synthetase long chain family member 6
chr7	21501661	21502060	-1.08	7.72e-07	1.25e-05	Distal Intergenic	21490059	21499623	9565	1	538519	NM_001205275	11603	ENSBTAG00000018049	MKNK2	MAPK interacting serine/threonine kinase 2
chr7	52936061	52936280	-1.29	2.65e-05	0.000282296	Distal Intergenic	52942974	52958313	15340	2	509388	NM_001083655	22033	ENSBTAG00000012518	PCDH1	protocadherin 1
chr7	44872201	44872520	-1.56	3.53e-08	8.12e-07	Distal Intergenic	44607161	44661126	53966	1	536558	NM_001114192	265041	ENSBTAG00000015683	HSPA4	heat shock protein family A (Hsp70) member 4
chr7	43275781	43276180	-1.58	1.32e-11	6.22e-10	Distal Intergenic	43279494	43285847	6354	1	515367	NM_001075710	-3314	ENSBTAG00000003018	FSTL3	follistatin like 3
chr7	61379901	61380260	-1.21	2.39e-07	4.45e-06	3' UTR	61380050	61411558	31509	2	509418	NM_001075403	31298	ENSBTAG00000012771	CSF1R	colony stimulating factor 1 receptor
chr7	16670381	16670780	-1.36	4.38e-11	1.87e-09	Distal Intergenic	16676584	16679417	2834	1	516078	NM_001034516	-5804	ENSBTAG00000014926	SNAPC2	small nuclear RNA activating complex polypeptide 2
chr7	30920241	30920780	-1.99	0	0	Intron (NM_001076311/614112, intron 1 of 6)	30805858	30977434	171577	2	614112	NM_001076311	56654	ENSBTAG00000031069	SNX24	sorting nexin 24
chr7	71857741	71858160	-1.46	9.47e-12	4.57e-10	Distal Intergenic	71800191	71806252	6062	1	514650	NM_001075675	57551	ENSBTAG00000010632	FABP6	fatty acid binding protein 6
chr7	49847221	49847840	-1.54	0	0	Distal Intergenic	49826728	49829563	2836	1	407125	NM_001045875	20494	ENSBTAG00000010069	EGR1	early growth response 1
chr7	51364461	51364660	1.83	2.22e-16	2.09e-14	Promoter (<=1kb)	51364569	51435251	70683	1	777789	NM_001078164	0	ENSBTAG00000016595	CYSTM1	cysteine rich transmembrane module containing 1
chr7	3015561	3016020	-1.36	0	0	Intron (NM_176653/338058, intron 1 of 4)	3001505	3019563	18059	2	338058	NM_176653	3543	ENSBTAG00000007725	ARF1	ADP ribosylation factor 1
chr7	40353401	40353720	1.15	1.15e-09	3.66e-08	Distal Intergenic	40360504	40370255	9752	1	540265	NM_001206165	-6784	ENSBTAG00000019646	TRIM41	tripartite motif containing 41
chr7	12418001	12418280	-1.22	1.02e-05	0.000122328	Distal Intergenic	12433855	12435630	1776	2	525380	NM_001075871	17350	ENSBTAG00000016354	IER2	immediate early response 2
chr7	40442021	40442340	1.09	5.19e-08	1.14e-06	Distal Intergenic	40459457	40475731	16275	2	521987	NM_001034545	33391	ENSBTAG00000015727	IFI47	interferon gamma inducible protein 47
chr7	60847221	60847620	-1.22	7.53e-08	1.6e-06	Distal Intergenic	60813550	60813637	88	1	790996	NR_030906	33672	ENSBTAG00000029857	MIR145	microRNA mir-145
chr7	36763641	36763940	1.37	5.79e-10	1.97e-08	Distal Intergenic	37382625	37446088	63464	1	516019	NM_001193209	-618685	ENSBTAG00000020489	SEMA6A	semaphorin 6A
chr7	39280341	39280720	1	5.69e-10	1.95e-08	Promoter (<=1kb)	39280575	39286710	6136	1	513410	NM_001040522	0	ENSBTAG00000013627	HNRNPAB	heterogeneous nuclear ribonucleoprotein A/B
chr7	62957361	62957700	1.03	1.65e-07	3.2e-06	Promoter (<=1kb)	62942178	62957525	15348	2	613998	NM_001130758	0	ENSBTAG00000008340	ATOX1	antioxidant 1 copper chaperone
chr7	19919701	19920040	-1.46	1.8e-08	4.44e-07	Intron (NM_001038071/510434, intron 3 of 10)	19909684	19930975	21292	1	510434	NM_001038071	10018	ENSBTAG00000024450	MAP2K2	mitogen-activated protein kinase kinase 2
chr7	15264421	15264880	-1.21	6.66e-12	3.32e-10	Intron (NM_001099369/511691, intron 7 of 19)	15283408	15283485	78	1	100498836	NR_036382	-18528	NA	MIR3604-1	microRNA mir-3604-1
chr7	60844201	60844820	-1.06	0	0	Distal Intergenic	60813550	60813637	88	1	790996	NR_030906	30652	ENSBTAG00000029857	MIR145	microRNA mir-145
chr7	61132481	61133020	-1.06	1.11e-16	1.09e-14	Distal Intergenic	61076253	61076318	66	1	100313042	NR_030898	56229	ENSBTAG00000029811	MIR378-1	microRNA mir-378-1
chr7	43251301	43251680	1.11	4.6e-11	1.95e-09	Distal Intergenic	43234029	43247499	13471	2	504757	NM_001205551	-3803	ENSBTAG00000015051	POLRMT	RNA polymerase mitochondrial
chr7	7873701	7874000	-1.08	5.89e-05	0.000570112	Distal Intergenic	7891255	7896003	4749	1	617882	NM_001193176	-17255	ENSBTAG00000020090	EPHX3	epoxide hydrolase 3
chr7	21482561	21482940	1.11	6.79e-13	4.02e-11	Distal Intergenic	21490059	21499623	9565	1	538519	NM_001205275	-7119	ENSBTAG00000018049	MKNK2	MAPK interacting serine/threonine kinase 2
chr7	38951401	38951740	-1.17	3.18e-06	4.4e-05	Promoter (<=1kb)	38952587	38953614	1028	1	538641	NM_001192059	-847	ENSBTAG00000011398	PRR7	proline rich 7, synaptic
chr7	44540241	44540700	1.16	1.11e-15	9.72e-14	Promoter (<=1kb)	44461006	44540159	79154	2	541306	NM_001191129	-83	ENSBTAG00000009482	AFF4	AF4/FMR2 family member 4
chr7	20036601	20036900	-1.49	1.11e-07	2.26e-06	3' UTR	20040349	20053593	13245	1	525506	NM_001101124	-3449	ENSBTAG00000020417	DAPK3	death associated protein kinase 3
chr7	101896621	101896860	1.46	2.34e-10	8.73e-09	Promoter (<=1kb)	101896935	102084447	187513	1	280890	NM_173948	-75	ENSBTAG00000012387	PAM	peptidylglycine alpha-amidating monooxygenase
chr7	55322001	55322380	-1.37	3.4e-09	9.79e-08	Intron (NM_001276369/527830, intron 1 of 1)	55312286	55622414	310129	1	527830	NM_001276369	9716	ENSBTAG00000019012	KCTD16	potassium channel tetramerization domain containing 16
chr7	43717281	43717620	-1.21	7.27e-06	9.12e-05	Distal Intergenic	43713177	43716027	2851	1	616355	NM_001206241	4105	ENSBTAG00000046542	FAM174C	family with sequence similarity 174 member C
chr7	31052501	31052780	1.08	1.51e-07	2.95e-06	Promoter (<=1kb)	30993857	31052612	58756	2	509769	NM_001038519	0	ENSBTAG00000025358	SNX2	sorting nexin 2
chr7	62635581	62635880	1.09	7.61e-08	1.61e-06	Distal Intergenic	62648038	62681653	33616	1	518759	NM_001192498	-12158	ENSBTAG00000016094	SLC36A1	solute carrier family 36 member 1
chr7	17966181	17966460	1.06	3.26e-07	5.85e-06	Promoter (<=1kb)	17963760	17966313	2554	2	521748	NM_001319902	0	ENSBTAG00000046266	TNFSF9	TNF superfamily member 9
chr7	38998521	38998960	-1.08	7.79e-10	2.58e-08	Distal Intergenic	38988476	38995584	7109	2	533851	NM_001017947	-2938	ENSBTAG00000011400	PDLIM7	PDZ and LIM domain 7
chr7	77218341	77218680	-1.02	8.65e-05	0.00079935	Distal Intergenic	77609486	77609560	75	1	114483728	NR_162189	-390806	NA	MIR8549	microRNA mir-8549
chr7	6444521	6444860	1.04	8.2e-08	1.72e-06	Intron (NM_001098888/506331, intron 1 of 2)	6412481	6453159	40679	1	506331	NM_001098888	32041	ENSBTAG00000005312	MED26	mediator complex subunit 26
chr7	70769881	70770220	-1.03	5.28e-05	0.000518581	Intron (NM_001102168/534282, intron 4 of 11)	70734078	70796784	62707	2	534282	NM_001102168	26564	ENSBTAG00000025099	RNF145	ring finger protein 145
chr7	107378401	107378620	-1.09	0.00041097	0.00309582	Distal Intergenic	107506093	107506172	80	2	100313444	NR_031002	127552	ENSBTAG00000045264	MIR2465	microRNA mir-2465
chr7	47228921	47229340	-1.27	3.39e-12	1.77e-10	Distal Intergenic	47266190	47309551	43362	1	515496	NM_001035309	-36850	ENSBTAG00000018287	SLC25A48	solute carrier family 25 member 48
chr7	61318381	61318720	1.22	2.28e-11	1.03e-09	Distal Intergenic	61297150	61300835	3686	1	513953	NM_001040525	21232	ENSBTAG00000014615	SLC26A2	solute carrier family 26 member 2
chr7	53288581	53288800	-1	0.000852732	0.00578567	Distal Intergenic	53339583	53351162	11580	2	504593	NM_001081512	62362	ENSBTAG00000008250	SPRY4	sprouty RTK signaling antagonist 4
chr7	51747981	51748180	-1.65	1.56e-06	2.33e-05	Distal Intergenic	51741252	51743127	1876	1	539354	NM_001079612	6730	ENSBTAG00000030584	SLC35A4	solute carrier family 35 member A4
chr7	53151541	53151740	1.39	1.26e-08	3.21e-07	Distal Intergenic	53066431	53077719	11289	2	522919	NM_001080287	-73823	ENSBTAG00000007865	GNPDA1	glucosamine-6-phosphate deaminase 1
chr7	42670461	42670680	1.07	1.62e-06	2.42e-05	Distal Intergenic	42630679	42638760	8082	2	507847	NM_001024496	-31702	ENSBTAG00000021115	ZNF692	zinc finger protein 692
chr7	106709621	106709820	-1	0.001271	0.00812105	Intron (NM_001076432/616742, intron 1 of 4)	106497216	106785221	288006	2	616742	NM_001076432	75401	ENSBTAG00000016515	EFNA5	ephrin A5
chr7	80389201	80389600	-1.19	3.24e-08	7.55e-07	Distal Intergenic	80356568	80356636	69	1	100313233	NR_031212	32634	ENSBTAG00000045238	MIR2462	microRNA mir-2462
chr7	49859701	49860040	-1.85	1.32e-10	5.22e-09	Exon (NM_001076254/541077, exon 8 of 10)	49858045	49885951	27907	2	541077	NM_001076254	25911	ENSBTAG00000011415	ETF1	eukaryotic translation termination factor 1
chr7	17847401	17847800	-2.1	0	0	Distal Intergenic	17839047	17843274	4228	1	505521	NM_001101855	8355	ENSBTAG00000012223	TNFSF14	TNF superfamily member 14
chr7	95497461	95497920	-1.29	8.88e-16	7.86e-14	Distal Intergenic	95212712	95286507	73796	2	782605	NM_001191146	-210955	ENSBTAG00000007214	ELL2	elongation factor for RNA polymerase II 2
chr7	26947541	26947920	1.47	0	0	Promoter (<=1kb)	26947807	27104265	156459	1	520348	NM_001077941	0	ENSBTAG00000006797	MARCHF3	membrane associated ring-CH-type finger 3
chr7	14771421	14771800	1.61	0	0	Promoter (<=1kb)	14771949	14781061	9113	1	507154	NM_001037450	-149	ENSBTAG00000001419	MRPL4	mitochondrial ribosomal protein L4
chr7	28276741	28277000	-1.21	4.84e-05	0.000480001	Distal Intergenic	29020390	29124841	104452	1	509992	NM_001206306	-743390	ENSBTAG00000016137	ZNF608	zinc finger protein 608
chr7	49699961	49700160	-1.46	1.14e-05	0.000134711	Downstream (1-2kb)	49677961	49695956	17996	2	540009	NM_001083747	-4006	ENSBTAG00000005288	GFRA3	GDNF family receptor alpha 3
chr7	108254341	108254720	-1.38	2.27e-09	6.79e-08	Intron (NM_001191336/536759, intron 16 of 18)	108442760	108512829	70070	2	511508	NM_001100340	258109	ENSBTAG00000021675	PJA2	praja ring finger ubiquitin ligase 2
chr7	61842201	61842660	-1.49	0	0	Intron (NM_001192361/514172, intron 2 of 15)	61815017	61899467	84451	1	514172	NM_001192361	27185	ENSBTAG00000001692	NDST1	N-deacetylase and N-sulfotransferase 1
chr7	11698541	11699080	-1.15	0	0	Distal Intergenic	11641168	11665060	23893	2	514529	NM_001098028	-33482	ENSBTAG00000016933	IL27RA	interleukin 27 receptor subunit alpha
chr7	12432341	12433120	-1.27	4.88e-15	3.97e-13	Downstream (<1kb)	12433855	12435630	1776	2	525380	NM_001075871	2510	ENSBTAG00000016354	IER2	immediate early response 2
chr8	55280141	55280340	1.4	3.14e-10	1.14e-08	Distal Intergenic	55576910	55729912	153003	1	508893	NM_001081583	-296570	ENSBTAG00000003532	TLE4	TLE family member 4, transcriptional corepressor
chr8	69607821	69608020	-1.01	0.00113493	0.00736273	Distal Intergenic	69558271	69564547	6277	1	508049	NM_001024499	49551	ENSBTAG00000010036	POLR3D	RNA polymerase III subunit D
chr8	101477121	101477420	-1.04	8.77e-05	0.000809157	Distal Intergenic	101283115	101320020	36906	1	514357	NM_001076850	194007	ENSBTAG00000016073	UGCG	UDP-glucose ceramide glucosyltransferase
chr8	73480341	73480620	1.09	1.13e-07	2.28e-06	Distal Intergenic	73543798	73620437	76640	1	508045	NM_001191533	-63178	ENSBTAG00000018317	PPP2R2A	protein phosphatase 2 regulatory subunit Balpha
chr8	75032961	75033180	1.08	6.65e-07	1.1e-05	Promoter (<=1kb)	75033192	75047112	13921	1	539781	NM_001034682	-12	ENSBTAG00000012383	CHMP5	charged multivesicular body protein 5
chr8	60566221	60566500	1.17	5.14e-09	1.43e-07	Distal Intergenic	60494277	60528253	33977	2	782201	NM_001191143	-37969	ENSBTAG00000001142	GNE	glucosamine (UDP-N-acetyl)-2-epimerase/N-acetylmannosamine kinase
chr8	49277641	49277880	-1.76	2.77e-07	5.07e-06	Distal Intergenic	49321701	49339582	17882	1	327662	NM_175784	-43821	ENSBTAG00000015978	ANXA1	annexin A1
chr8	109902781	109903160	-1.1	1.93e-06	2.82e-05	Intron (NM_001192169/508100, intron 18 of 37)	109828801	110012942	184142	2	508100	NM_001192169	109782	ENSBTAG00000006532	CDK5RAP2	CDK5 regulatory subunit associated protein 2
chr8	81634521	81634980	-1.15	9.18e-10	3e-08	Intron (NM_174316/281762, intron 21 of 21)	81617794	81617861	68	1	100313011	NR_031098	16728	NA	MIR24-1	microRNA mir-24-1
chr8	88460041	88460520	-1.36	7.44e-13	4.35e-11	Distal Intergenic	88508020	88509569	1550	2	504939	NM_001045901	49049	ENSBTAG00000003033	GADD45G	growth arrest and DNA damage inducible gamma
chr8	1020921	1021120	-1.17	0.000206856	0.0017044	Distal Intergenic	1050879	1050936	58	1	100313235	NR_031006	-29759	ENSBTAG00000044348	MIR2466	microRNA mir-2466
chr8	112107001	112107360	-1.08	2.02e-05	0.000223078	Distal Intergenic	111921667	112087409	165743	1	537684	NM_001078012	185335	ENSBTAG00000003540	MYT1L	myelin transcription factor 1 like
chr8	22472361	22472580	1.37	2.21e-09	6.61e-08	Distal Intergenic	22502362	22502455	94	1	791002	NR_049716	-29782	ENSBTAG00000047544	MIR31	microRNA mir-31
chr8	22196281	22196620	-1.62	9.2e-10	3e-08	Distal Intergenic	22082124	22087039	4916	1	527124	NM_001075894	114158	ENSBTAG00000051567	CDKN2B	cyclin dependent kinase inhibitor 2B
chr8	112191381	112191700	-1.27	1.45e-06	2.19e-05	Distal Intergenic	111921667	112087409	165743	1	537684	NM_001078012	269715	ENSBTAG00000003540	MYT1L	myelin transcription factor 1 like
chr8	69498201	69498460	1.19	2.1e-08	5.09e-07	Distal Intergenic	69475026	69477940	2915	1	282071	NM_174462	23176	ENSBTAG00000012560	SFTPC	surfactant protein C
chr8	5994321	5994580	-1.03	0.000493842	0.00362393	Distal Intergenic	5823335	5823407	73	1	100313236	NR_031007	170987	ENSBTAG00000044473	MIR2468	microRNA mir-2468
chr8	111337401	111337700	-1.68	2.54e-08	6.04e-07	Distal Intergenic	111093400	111160549	67150	1	613935	NM_001191328	244002	ENSBTAG00000018387	EIPR1	EARP complex and GARP complex interacting protein 1
chr8	63334901	63335460	-1.19	4.44e-16	4.06e-14	Intron (NM_001101981/513828, intron 5 of 12)	63315251	63357767	42517	2	513828	NM_001101981	22307	ENSBTAG00000019550	TBC1D2	TBC1 domain family member 2
chr8	51097741	51098180	1.02	9.53e-13	5.47e-11	Distal Intergenic	51153923	51214968	61046	1	281961	NM_174409	-55743	ENSBTAG00000002746	OSTF1	osteoclast stimulating factor 1
chr8	77176101	77176480	1.12	1.41e-10	5.52e-09	Distal Intergenic	77083429	77168917	85489	2	536335	NM_001206123	-7185	ENSBTAG00000020436	KIF27	kinesin family member 27
chr8	77229581	77229860	1.05	4.79e-08	1.07e-06	Promoter (<=1kb)	77218408	77229651	11244	2	528135	NM_001034562	0	ENSBTAG00000021131	HNRNPK	heterogeneous nuclear ribonucleoprotein K
chr8	82190241	82190720	-1.09	6.22e-09	1.7e-07	Distal Intergenic	82099900	82160601	60702	2	520994	NM_001205879	-29641	ENSBTAG00000009903	PTCH1	patched 1
chr8	109525781	109526100	-1.5	7.71e-08	1.63e-06	Distal Intergenic	109828801	110012942	184142	2	508100	NM_001192169	486842	ENSBTAG00000006532	CDK5RAP2	CDK5 regulatory subunit associated protein 2
chr8	94843101	94843380	-1.67	7.54e-08	1.6e-06	Distal Intergenic	94603862	94719841	115980	2	535379	NM_001024693	-123261	ENSBTAG00000020661	ABCA1	ATP binding cassette subfamily A member 1
chr8	62942801	62943340	-1.07	0	0	Distal Intergenic	62881103	62908520	27418	2	537958	NM_001038681	-34282	ENSBTAG00000009734	XPA	XPA, DNA damage recognition and repair factor
chr8	110297061	110297480	-1.3	1.56e-09	4.82e-08	Exon (NM_001192801/540944, exon 6 of 7)	110293213	110313235	20023	2	540944	NM_001192801	15755	ENSBTAG00000003012	TRAF1	TNF receptor associated factor 1
chr8	10293801	10295900	1.22	0	0	Distal Intergenic	10335575	10381074	45500	1	509082	NM_001192211	-39675	ENSBTAG00000000536	ZNF395	zinc finger protein 395
chr8	103391161	103391640	-1.17	5.09e-12	2.59e-10	Intron (NM_001206680/513668, intron 1 of 60)	103385604	103537042	151439	1	513668	NM_001206680	5558	ENSBTAG00000019807	COL27A1	collagen type XXVII alpha 1 chain
chr8	94814741	94815280	-1.01	0	0	Distal Intergenic	94603862	94719841	115980	2	535379	NM_001024693	-94901	ENSBTAG00000020661	ABCA1	ATP binding cassette subfamily A member 1
chr8	81621621	81623600	-1.17	0	0	Distal Intergenic	81617794	81617861	68	1	100313011	NR_031098	3828	NA	MIR24-1	microRNA mir-24-1
chr8	83558541	83558760	1.17	1.93e-07	3.68e-06	Promoter (<=1kb)	83553396	83558602	5207	2	281108	NM_174032	0	ENSBTAG00000017077	CTSV	cathepsin V
chr8	60003201	60003560	1.28	2.51e-12	1.35e-10	Distal Intergenic	60015695	60027821	12127	1	100125302	NM_001103335	-12135	ENSBTAG00000011445	TMEM8B	transmembrane protein 8B
chr8	63266801	63267220	-1.33	2.22e-10	8.3e-09	Intron (NM_001038220/617620, intron 2 of 11)	63246397	63310282	63886	2	617620	NM_001038220	43062	ENSBTAG00000007659	CORO2A	coronin 2A
chr8	60577621	60577880	-1.07	0.000278983	0.00221304	Distal Intergenic	60494277	60528253	33977	2	782201	NM_001191143	-49369	ENSBTAG00000001142	GNE	glucosamine (UDP-N-acetyl)-2-epimerase/N-acetylmannosamine kinase
chr8	34788821	34789140	2.01	0	0	Distal Intergenic	36026002	36026060	59	1	114482261	NR_162281	-1236862	NA	MIR2285BG	microRNA mir-2285bg
chr8	63481701	63482020	1.24	4.43e-10	1.55e-08	Distal Intergenic	63315251	63357767	42517	2	513828	NM_001101981	-123935	ENSBTAG00000019550	TBC1D2	TBC1 domain family member 2
chr8	75078201	75078580	-1.62	2.96e-11	1.31e-09	Exon (NM_001102029/515680, exon 5 of 24)	75058125	75124497	66373	1	515680	NM_001102029	20077	ENSBTAG00000012385	NFX1	nuclear transcription factor, X-box binding 1
chr8	97626061	97626320	-1.29	3.33e-06	4.58e-05	Distal Intergenic	97174495	97178551	4057	2	520842	NM_001105385	-447511	ENSBTAG00000020355	KLF4	Kruppel like factor 4
chr8	111148281	111148540	-1.54	5.3e-07	8.98e-06	Intron (NM_001191328/613935, intron 5 of 8)	111093400	111160549	67150	1	613935	NM_001191328	54882	ENSBTAG00000018387	EIPR1	EARP complex and GARP complex interacting protein 1
chr8	770001	770480	-1.57	3.33e-16	3.11e-14	Distal Intergenic	495871	571472	75602	1	505322	NM_001192058	274131	ENSBTAG00000004944	ANXA10	annexin A10
chr8	84122621	84123280	-1.11	4.44e-16	4.06e-14	Intron (NM_001105615/504630, intron 5 of 7)	84108463	84148223	39761	2	533916	NM_001034597	24943	ENSBTAG00000024081	ECM2	extracellular matrix protein 2
chr8	30034701	30034980	-1.81	4.43e-09	1.25e-07	Intron (NM_001076104/538474, intron 3 of 8)	29852454	30102734	250281	1	538474	NM_001076104	182248	ENSBTAG00000027442	NFIB	nuclear factor I B
chr8	111186381	111186760	-2.03	3.33e-16	3.11e-14	Distal Intergenic	111093400	111160549	67150	1	613935	NM_001191328	92982	ENSBTAG00000018387	EIPR1	EARP complex and GARP complex interacting protein 1
chr8	20418201	20418540	-1.07	1.83e-05	0.000204666	Distal Intergenic	19634212	19637417	3206	1	786878	NM_001105642	783990	ENSBTAG00000023412	IZUMO3	IZUMO family member 3
chr8	28082381	28082840	-2.17	0	0	Distal Intergenic	28792830	28833728	40899	1	282011	NM_001206476	-709990	ENSBTAG00000007872	PSIP1	PC4 and SFRS1 interacting protein 1
chr8	103436021	103436640	-1.06	0	0	Promoter (<=1kb)	103437398	103437486	89	1	791048	NR_030964	-758	ENSBTAG00000029902	MIR455	microRNA mir-455
chr8	111048021	111048220	-1.44	1.51e-05	0.000172579	Distal Intergenic	111039144	111045469	6326	1	615764	NM_001035468	8878	ENSBTAG00000005403	ADI1	acireductone dioxygenase 1
chr8	111473141	111473680	-1.17	0	0	Distal Intergenic	111093400	111160549	67150	1	613935	NM_001191328	379742	ENSBTAG00000018387	EIPR1	EARP complex and GARP complex interacting protein 1
chr8	63352041	63352520	-1.14	2.96e-13	1.86e-11	Intron (NM_001101981/513828, intron 2 of 12)	63315251	63357767	42517	2	513828	NM_001101981	5247	ENSBTAG00000019550	TBC1D2	TBC1 domain family member 2
chr8	112169621	112169900	-1.35	7.06e-06	8.89e-05	Distal Intergenic	111921667	112087409	165743	1	537684	NM_001078012	247955	ENSBTAG00000003540	MYT1L	myelin transcription factor 1 like
chr8	69511681	69511960	-1.45	5.44e-07	9.18e-06	Distal Intergenic	69531549	69543729	12181	2	616243	NM_001076415	31769	ENSBTAG00000015757	PHYHIP	phytanoyl-CoA 2-hydroxylase interacting protein
chr8	82703521	82703880	-1.06	3.14e-05	0.000327768	Intron (NM_001082606/508357, intron 18 of 18)	82558294	82712671	154378	1	508357	NM_001082606	145228	ENSBTAG00000020626	ERCC6L2	ERCC excision repair 6 like 2
chr8	1006881	1007820	-1.05	0	0	Distal Intergenic	1050879	1050936	58	1	100313235	NR_031006	-43059	ENSBTAG00000044348	MIR2466	microRNA mir-2466
chr8	96764841	96765280	-1.2	6.44e-15	5.16e-13	Distal Intergenic	96663552	96758923	95372	1	515561	NM_001205811	101290	ENSBTAG00000019187	ZNF462	zinc finger protein 462
chr8	102398341	102398760	-1.39	3.15e-13	1.97e-11	Distal Intergenic	102402632	102411011	8380	1	526609	NM_001034556	-3872	ENSBTAG00000005115	SLC31A2	solute carrier family 31 member 2
chr8	36697361	36697640	-1.06	0.000251422	0.00202258	Distal Intergenic	37095323	37096888	1566	1	767934	NM_001077007	-397683	ENSBTAG00000015963	DMAC1	distal membrane arm assembly complex 1
chr8	102594741	102595080	1	1.49e-08	3.75e-07	Distal Intergenic	102605225	102629725	24501	1	510681	NM_001206723	-10145	ENSBTAG00000044155	BSPRY	B-box and SPRY domain containing
chr8	43815761	43816220	-1.16	6.66e-16	5.97e-14	Distal Intergenic	43600802	43697170	96369	2	616245	NM_001078060	-118592	ENSBTAG00000033352	DMRT1	doublesex and mab-3 related transcription factor 1
chr8	97757561	97757840	1.02	2.86e-07	5.21e-06	Distal Intergenic	97174495	97178551	4057	2	520842	NM_001105385	-579011	ENSBTAG00000020355	KLF4	Kruppel like factor 4
chr8	109327621	109327900	-1.26	2.22e-05	0.000241781	Distal Intergenic	108637081	108834345	197265	2	538990	NM_001015669	-493277	ENSBTAG00000015936	BRINP1	BMP/retinoic acid inducible neural specific 1
chr8	101594381	101594580	1.02	7.67e-06	9.55e-05	Distal Intergenic	101688280	101721968	33689	2	534155	NM_001104988	127388	ENSBTAG00000038335	LOC534155	immunoglobulin (CD79A) binding protein 1-like
chr8	24875941	24876400	-1.25	2.22e-16	2.09e-14	Intron (NM_001192775/540732, intron 3 of 5)	24864803	24891661	26859	2	540732	NM_001192775	15261	ENSBTAG00000010821	ACER2	alkaline ceramidase 2
chr8	10295921	10297160	1.24	0	0	Distal Intergenic	10335575	10381074	45500	1	509082	NM_001192211	-38415	ENSBTAG00000000536	ZNF395	zinc finger protein 395
chr8	26520561	26520760	-1.01	0.00115762	0.00749371	Distal Intergenic	26598503	26825714	227212	2	512450	NM_001076840	304954	ENSBTAG00000014103	SH3GL2	SH3 domain containing GRB2 like 2, endophilin A1
chr8	98628941	98629340	-1.09	3.06e-07	5.53e-06	Promoter (<=1kb)	98629023	98629092	70	2	100313372	NR_031129	0	ENSBTAG00000029778	MIR32	microRNA mir-32
chr8	81589921	81590240	-1.1	3.34e-05	0.000347019	Intron (NM_001206980/531757, intron 13 of 16)	81616371	81616441	71	1	100313240	NR_030919	-26131	ENSBTAG00000053061	MIR2475	microRNA mir-2475
chr8	57537341	57537680	2.32	0	0	Distal Intergenic	57578659	57625491	46833	2	512888	NM_001098020	87811	NA	TLE1	transducin-like enhancer of split 1 (E(sp1) homolog, Drosophila)
chr8	84016241	84016640	1.1	1.35e-11	6.34e-10	Intron (NM_001105615/504630, intron 5 of 7)	84019267	84034853	15587	2	280884	NM_173946	18213	ENSBTAG00000011824	OGN	osteoglycin
chr8	10041661	10041860	1.28	1.69e-07	3.27e-06	Distal Intergenic	9980040	10017423	37384	2	783970	NM_001082473	-24239	ENSBTAG00000008844	EXTL3	exostosin like glycosyltransferase 3
chr8	52963821	52964080	-1.06	0.000492703	0.00361721	Distal Intergenic	52522641	52568603	45963	1	281778	NM_177510	441181	ENSBTAG00000012757	GCNT1	glucosaminyl (N-acetyl) transferase 1
chr8	99734601	99734940	-1.28	1.9e-07	3.62e-06	Distal Intergenic	99746345	99752613	6269	2	614478	NM_001206177	17673	ENSBTAG00000003240	C8H9orf152	chromosome 8 C9orf152 homolog
chr8	69860641	69860840	-1.01	0.00113493	0.00736273	Intron (NM_001045985/507914, intron 5 of 20)	69851788	69878598	26811	1	507914	NM_001045985	8854	ENSBTAG00000014401	SORBS3	sorbin and SH3 domain containing 3
chr8	41483141	41483440	-1.68	1.01e-08	2.63e-07	Distal Intergenic	41655032	41696336	41305	1	514957	NM_001098030	-171592	ENSBTAG00000013357	PUM3	pumilio RNA binding family member 3
chr8	106707321	106707740	-1.03	5.09e-07	8.67e-06	Distal Intergenic	107057826	107068837	11012	1	281536	NM_174198	-350086	ENSBTAG00000006240	TLR4	toll like receptor 4
chr8	65097581	65098040	-1.42	2.22e-16	2.09e-14	Intron (NM_001035032/506157, intron 1 of 11)	65039442	65136178	96737	2	506157	NM_001035032	38138	ENSBTAG00000009804	ERP44	endoplasmic reticulum protein 44
chr8	7573281	7573600	-1.3	4.09e-06	5.48e-05	Distal Intergenic	7578498	7586982	8485	1	281105	NM_174031	-4898	ENSBTAG00000012442	CTSB	cathepsin B
chr8	75736241	75736720	-1.07	0	0	Distal Intergenic	75724416	75735276	10861	1	768044	NM_001077102	11826	ENSBTAG00000031793	NUDT2	nudix hydrolase 2
chr8	10210401	10210600	3.12	0	0	Intron (NM_001192964/445419, intron 2 of 6)	10150817	10238530	87714	2	445419	NM_001192964	27930	ENSBTAG00000035084	FZD3	frizzled class receptor 3
chr9	101370321	101370520	1.92	2e-15	1.71e-13	Promoter (<=1kb)	101357089	101370413	13325	2	767977	NM_001077042	0	ENSBTAG00000027879	MPC1	mitochondrial pyruvate carrier 1
chr9	41229001	41229400	-1.01	1.41e-06	2.13e-05	Intron (NM_001075801/520151, intron 12 of 17)	41160344	41183441	23098	1	538226	NM_001101174	68658	ENSBTAG00000003015	SESN1	sestrin 1
chr9	82931421	82931660	1.47	1.11e-10	4.46e-09	Intron (NM_001099709/526888, intron 3 of 3)	82921413	83030362	108950	2	526888	NM_001099709	98702	ENSBTAG00000015181	EPM2A	EPM2A glucan phosphatase, laforin
chr9	22092921	22093220	1.72	3.33e-15	2.78e-13	Distal Intergenic	21998531	22080220	81690	2	540885	NM_001206040	-12702	ENSBTAG00000026716	IBTK	inhibitor of Bruton tyrosine kinase
chr9	69149081	69149340	1.26	2.44e-09	7.22e-08	Distal Intergenic	69203273	69325807	122535	1	613606	NM_001102266	-53933	ENSBTAG00000000240	AKAP7	A-kinase anchoring protein 7
chr9	81719201	81719520	-1.01	0.000409453	0.00308583	Intron (NM_001278561/534358, intron 1 of 73)	81658039	82208337	550299	1	534358	NM_001278561	61163	ENSBTAG00000009665	UTRN	utrophin
chr9	96305101	96305320	-2.22	1.31e-10	5.19e-09	Distal Intergenic	96309373	96346189	36817	1	519461	NM_001101098	-4053	ENSBTAG00000008540	SLC22A1	solute carrier family 22 member 1
chr9	27747501	27747700	-1.81	1.18e-07	2.38e-06	Distal Intergenic	27675568	27675644	77	2	100313447	NR_030930	-71858	ENSBTAG00000044981	MIR2478	microRNA mir-2478
chr9	10886621	10886980	1.72	0	0	Distal Intergenic	10532171	10532237	67	2	791053	NR_030969	-354385	ENSBTAG00000029804	MIR30A	microRNA mir-30a
chr9	99467341	99467720	-1.19	2.35e-07	4.38e-06	Distal Intergenic	98820764	98975050	154287	1	493722	NM_001007817	646578	ENSBTAG00000011593	QKI	QKI, KH domain containing RNA binding
chr9	14153561	14153880	1.48	4.44e-16	4.06e-14	Distal Intergenic	14661264	14776366	115103	2	359712	NM_001206497	622486	ENSBTAG00000020056	COL12A1	collagen type XII alpha 1 chain
chr9	29683401	29683700	-1.73	6.67e-10	2.25e-08	Distal Intergenic	29748656	29761667	13012	2	281193	NM_174068	77967	ENSBTAG00000001835	GJA1	gap junction protein alpha 1
chr9	12681	13040	1.04	1.01e-09	3.26e-08	Distal Intergenic	448438	458073	9636	1	613326	NM_001354592	-435398	ENSBTAG00000002275	PTP4A1	protein tyrosine phosphatase 4A1
chr9	56750921	56751320	1.07	6.41e-11	2.66e-09	Promoter (<=1kb)	56751309	56958697	207389	1	538797	NM_001192726	0	ENSBTAG00000021420	EPHA7	EPH receptor A7
chr9	70981521	70981720	-2.27	1.77e-09	5.41e-08	Distal Intergenic	70977043	70980384	3342	1	326582	NM_001014387	4479	ENSBTAG00000001360	RPS12	ribosomal protein S12
chr9	19702101	19702340	1.26	1.54e-09	4.75e-08	Promoter (1-2kb)	19703656	19745538	41883	1	524925	NM_001205913	-1316	ENSBTAG00000005456	TTK	TTK protein kinase
chr9	79086741	79087080	-2.07	4.39e-11	1.88e-09	Distal Intergenic	79578213	79586431	8219	2	539776	NM_001205710	499351	ENSBTAG00000043954	NMBR	neuromedin B receptor
chr9	25370001	25370500	-1.09	7.34e-12	3.62e-10	Distal Intergenic	25326266	25339865	13600	2	281817	NM_174341	-30137	ENSBTAG00000001956	HINT3	histidine triad nucleotide binding protein 3
chr9	54834721	54835060	1.07	2.3e-08	5.54e-07	Distal Intergenic	54296791	54379111	82321	2	512853	NM_001206725	-455611	ENSBTAG00000005026	MANEA	mannosidase endo-alpha
chr9	60037981	60038840	-1.12	0	0	Distal Intergenic	59679779	59744281	64503	1	529146	NM_001081595	358203	ENSBTAG00000002625	MAP3K7	mitogen-activated protein kinase kinase kinase 7
chr9	103716041	103716280	-1.26	3.4e-05	0.000352111	Distal Intergenic	103551504	103577184	25681	1	512804	NM_001105255	164538	ENSBTAG00000000918	ERMARD	ER membrane associated RNA degradation
chr9	81506301	81506740	-1.73	6.66e-16	5.97e-14	Distal Intergenic	81491291	81491963	673	2	574400	NM_001025350	-14339	ENSBTAG00000009795	SF3B5	splicing factor 3b subunit 5
chr9	42151661	42151860	1.02	3.73e-06	5.06e-05	Promoter (<=1kb)	42151796	42219435	67640	1	541040	NM_001192815	0	ENSBTAG00000016562	SEC63	SEC63 homolog, protein translocation regulator
chr9	43401981	43402340	-1	4.32e-05	0.000433589	Distal Intergenic	43329467	43381099	51633	1	506626	NM_001075275	72515	ENSBTAG00000017554	RTN4IP1	reticulon 4 interacting protein 1
chr9	60812301	60812520	1.41	4.18e-11	1.79e-09	Promoter (<=1kb)	60812716	60836958	24243	1	539754	NM_001206186	-196	ENSBTAG00000018436	UBE2J1	ubiquitin conjugating enzyme E2 J1
chr9	19803761	19804180	1	1.97e-10	7.47e-09	Promoter (<=1kb)	19804082	20074755	270674	1	282150	NM_174507	0	ENSBTAG00000012096	BCKDHB	branched chain keto acid dehydrogenase E1 subunit beta
chr9	103211381	103211700	1.01	3.47e-08	8.01e-07	Distal Intergenic	103154193	103185292	31100	2	338092	NM_176872	-26090	ENSBTAG00000018810	THBS2	thrombospondin 2
chr9	99781801	99782220	-1.27	3.88e-09	1.11e-07	Distal Intergenic	100424187	100448242	24056	2	515846	NM_001046213	666022	ENSBTAG00000015485	C9H6orf118	chromosome 9 C6orf118 homolog
chr9	15536381	15536740	-1.22	3.14e-06	4.35e-05	Exon (NM_001206072/535127, exon 28 of 35)	15429249	15556632	127384	1	535127	NM_001206072	107133	ENSBTAG00000016751	MYO6	myosin VI
chr9	102426901	102427160	-1.01	0.000314699	0.00245876	Distal Intergenic	102645195	102803014	157820	1	615490	NM_001098134	-218035	ENSBTAG00000013176	SMOC2	SPARC related modular calcium binding 2
chr9	66619561	66619880	1.06	5.27e-09	1.46e-07	Promoter (<=1kb)	66006739	66619640	612902	2	509657	NM_001191537	0	ENSBTAG00000020829	PTPRK	protein tyrosine phosphatase receptor type K
chr9	75125541	75126100	-1.03	0	0	Distal Intergenic	75081984	75106375	24392	2	508619	NM_001035063	-19167	ENSBTAG00000012544	IFNGR1	interferon gamma receptor 1
chr9	78045641	78045960	2.02	0	0	Distal Intergenic	77046163	77048572	2410	2	521378	NM_001075819	-997070	ENSBTAG00000011224	CITED2	Cbp/p300 interacting transactivator with Glu/Asp rich carboxy-terminal domain 2
chr9	12000621	12000980	-1.29	1.29e-07	2.57e-06	Distal Intergenic	12765347	12766525	1179	2	507401	NM_001077869	765545	ENSBTAG00000019600	OOEP	oocyte expressed protein
chr9	39476921	39477240	1.43	3.54e-13	2.2e-11	Promoter (<=1kb)	39477920	39644631	166712	1	511802	NM_001205707	-680	ENSBTAG00000007288	CDK19	cyclin dependent kinase 19
chr9	40037141	40037560	1.5	0	0	Promoter (<=1kb)	40037618	40108398	70781	1	531488	NM_001034017	-58	ENSBTAG00000016627	WASF1	WASP family member 1
chr9	50079501	50079820	-1.19	3.19e-05	0.00033247	Distal Intergenic	50197319	50205058	7740	2	510505	NM_001193010	125238	ENSBTAG00000006095	PRDM13	PR/SET domain 13
chr9	10401401	10401860	1.29	0	0	Distal Intergenic	10364232	10364290	59	2	114482558	NR_162373	-37112	NA	MIR2285CX	microRNA mir-2285cx
chr9	102417721	102417940	-1.43	1.28e-05	0.000149671	Distal Intergenic	102645195	102803014	157820	1	615490	NM_001098134	-227255	ENSBTAG00000013176	SMOC2	SPARC related modular calcium binding 2
chr9	102206641	102206920	1.26	1.44e-10	5.62e-09	Distal Intergenic	102000997	102029738	28742	2	613535	NM_001082457	-176904	ENSBTAG00000014498	UNC93A	unc-93 homolog A
chr9	69883341	69883700	-1.96	3.93e-14	2.81e-12	Distal Intergenic	69887200	69890431	3232	2	281103	NM_174030	6731	ENSBTAG00000006367	CCN2	cellular communication network factor 2
chr9	15496481	15496720	2.32	0	0	Intron (NM_001206072/535127, intron 13 of 34)	15429249	15556632	127384	1	535127	NM_001206072	67233	ENSBTAG00000016751	MYO6	myosin VI
chr9	25973481	25973680	-1.18	0.000208327	0.00171425	Intron (NM_001075401/509282, intron 4 of 5)	25978526	25978597	72	1	100313302	NR_030929	-4846	ENSBTAG00000044951	MIR2477	microRNA mir-2477
chr9	96303961	96304280	-1.5	6.02e-07	1e-05	Distal Intergenic	96309373	96346189	36817	1	519461	NM_001101098	-5093	ENSBTAG00000008540	SLC22A1	solute carrier family 22 member 1
chr9	13008261	13008880	-1.76	0	0	Downstream (2-3kb)	13011228	13017727	6500	2	282220	NM_174535	8847	ENSBTAG00000014534	EEF1A1	eukaryotic translation elongation factor 1 alpha 1
chr9	36773461	36773760	-1.17	2.01e-05	0.000221634	Distal Intergenic	36555312	36558112	2801	2	613548	NM_001076276	-215350	ENSBTAG00000002082	MARCKS	myristoylated alanine rich protein kinase C substrate
chr9	8739341	8739880	1.02	4.18e-13	2.57e-11	Promoter (<=1kb)	8607152	8739448	132297	2	510495	NM_001035092	0	ENSBTAG00000016164	LMBRD1	LMBR1 domain containing 1
chr9	39906621	39907060	-1.25	4.19e-11	1.8e-09	Intron (NM_001205452/785203, intron 2 of 4)	39853886	39979736	125851	1	785203	NM_001205452	52736	ENSBTAG00000033365	METTL24	methyltransferase like 24
chr9	95139861	95140440	-1.43	0	0	Distal Intergenic	95156279	95201305	45027	2	281574	NM_174217	60865	ENSBTAG00000010347	EZR	ezrin
chr9	39840081	39840600	-1.08	9.6e-10	3.12e-08	Distal Intergenic	39853886	39979736	125851	1	785203	NM_001205452	-13286	ENSBTAG00000033365	METTL24	methyltransferase like 24
chr9	102457001	102457380	-1.69	7.68e-12	3.77e-10	Distal Intergenic	102645195	102803014	157820	1	615490	NM_001098134	-187815	ENSBTAG00000013176	SMOC2	SPARC related modular calcium binding 2
chr9	56305241	56305640	-1	1.69e-07	3.27e-06	Distal Intergenic	56751309	56958697	207389	1	538797	NM_001192726	-445669	ENSBTAG00000021420	EPHA7	EPH receptor A7
chr9	41878521	41878880	-1.43	4.48e-08	1e-06	Intron (NM_001079778/528265, intron 1 of 3)	41870929	41918141	47213	1	528265	NM_001079778	7593	ENSBTAG00000018801	SNX3	sorting nexin 3
chr9	100887861	100888180	-1.05	9.05e-05	0.000831765	Distal Intergenic	101151142	101160469	9328	2	524443	NM_001192985	272289	ENSBTAG00000018681	TBXT	T-box transcription factor T
chr9	23115721	23116000	1.34	4.61e-12	2.36e-10	Promoter (<=1kb)	23089376	23115757	26382	2	505648	NM_001045922	0	ENSBTAG00000000679	PGM3	phosphoglucomutase 3
chr9	13007861	13008240	-1.68	1.15e-11	5.51e-10	Downstream (2-3kb)	13011228	13017727	6500	2	282220	NM_174535	9487	ENSBTAG00000014534	EEF1A1	eukaryotic translation elongation factor 1 alpha 1
chr9	13010381	13010780	-1.21	2.3e-08	5.53e-07	Downstream (<1kb)	13011228	13017727	6500	2	282220	NM_174535	6947	ENSBTAG00000014534	EEF1A1	eukaryotic translation elongation factor 1 alpha 1
chr9	52866941	52867220	1.31	7.49e-12	3.69e-10	Distal Intergenic	52882790	52891448	8659	1	615440	NM_001083516	-15570	ENSBTAG00000003174	NDUFAF4	NADH:ubiquinone oxidoreductase complex assembly factor 4
chr9	45449161	45449460	2.3	0	0	Distal Intergenic	45142839	45261156	118318	1	527565	NM_001192645	306323	ENSBTAG00000001533	HACE1	HECT domain and ankyrin repeat containing E3 ubiquitin protein ligase 1
chr9	93453581	93453860	1.41	8.23e-12	4.01e-10	Distal Intergenic	93861528	93861591	64	1	100313244	NR_031271	-407668	ENSBTAG00000045429	MIR2481	microRNA mir-2481
chr9	1537321	1537580	-1.24	3.02e-05	0.00031697	Distal Intergenic	576865	655877	79013	1	522928	NM_001192571	960457	ENSBTAG00000019139	PHF3	PHD finger protein 3
chr10	7704681	7705020	-1.04	0.000105772	0.000953149	Distal Intergenic	7846834	7854604	7771	2	512581	NM_001038533	149584	ENSBTAG00000000898	F2RL2	coagulation factor II thrombin receptor like 2
chr10	86493461	86494220	-1.07	4.55e-15	3.71e-13	Distal Intergenic	86488949	86492375	3427	1	280795	NM_182786	4513	ENSBTAG00000004322	FOS	Fos proto-oncogene, AP-1 transcription factor subunit
chr10	86750361	86750760	1.63	0	0	Distal Intergenic	86764532	86818617	54086	1	507318	NM_001192143	-13772	ENSBTAG00000040078	FLVCR2	feline leukemia virus subgroup C cellular receptor family, member 2
chr10	46990521	46992380	-1.16	0	0	Distal Intergenic	46999298	47022836	23539	2	281544	NM_001013590	30456	ENSBTAG00000005373	TPM1	tropomyosin 1
chr10	7863021	7863580	-1.53	0	0	Distal Intergenic	7846834	7854604	7771	2	512581	NM_001038533	-8418	ENSBTAG00000000898	F2RL2	coagulation factor II thrombin receptor like 2
chr10	7057281	7057700	-1.35	1.24e-10	4.91e-09	Distal Intergenic	7084698	7115695	30998	2	533555	NM_001102158	57995	ENSBTAG00000007114	POC5	POC5 centriolar protein
chr10	49816041	49816360	-1.25	1.2e-06	1.85e-05	Intron (NM_174716/282689, intron 3 of 12)	49800141	49844615	44475	1	282689	NM_174716	15901	ENSBTAG00000009615	ANXA2	annexin A2
chr10	16284241	16284560	-1.3	3.83e-06	5.18e-05	Distal Intergenic	16287677	16328200	40524	1	515748	NM_001098038	-3117	ENSBTAG00000009983	KIF23	kinesin family member 23
chr10	24807481	24807740	-1.29	1.95e-05	0.000216156	Distal Intergenic	25662315	25677144	14830	1	540339	NM_001102238	-854575	ENSBTAG00000015148	METTL3	methyltransferase like 3
chr10	76651661	76651920	1.17	9.39e-08	1.94e-06	Intron (NM_001193001/526903, intron 1 of 1)	76649277	76667221	17945	1	526903	NM_001193001	2385	ENSBTAG00000040551	ZBTB1	zinc finger and BTB domain containing 1
chr10	85818781	85819140	-1.27	1.38e-07	2.72e-06	Exon (NM_174385/281905, exon 13 of 36)	85783972	85785721	1750	1	613290	NM_001038683	34810	ENSBTAG00000021956	ISCA2	iron-sulfur cluster assembly 2
chr10	85816681	85817180	-1.17	6.66e-15	5.32e-13	Intron (NM_174385/281905, intron 15 of 35)	85783972	85785721	1750	1	613290	NM_001038683	32710	ENSBTAG00000021956	ISCA2	iron-sulfur cluster assembly 2
chr10	44135101	44135420	-1.08	3.85e-05	0.000392203	Distal Intergenic	44057645	44070733	13089	1	509037	NM_001075385	77457	ENSBTAG00000011225	TMX1	thioredoxin related transmembrane protein 1
chr10	19112981	19113480	-1.09	9.99e-16	8.83e-14	Distal Intergenic	19137913	19164576	26664	2	512571	NM_001205727	51096	ENSBTAG00000001601	PKM	pyruvate kinase M1/2
chr10	47007421	47009560	-1.75	0	0	Exon (NM_001013590/281544, exon 3 of 10)	46999298	47022836	23539	2	281544	NM_001013590	13276	ENSBTAG00000005373	TPM1	tropomyosin 1
chr10	29489821	29490180	-1.26	7.75e-08	1.64e-06	Distal Intergenic	29343304	29359943	16640	1	513290	NM_001075609	146518	ENSBTAG00000021414	TMCO5B	transmembrane and coiled-coil domains 5B
chr10	86383701	86384100	-1	1.56e-06	2.34e-05	Exon (NM_001040549/529761, exon 3 of 6)	86332450	86367622	35173	2	534652	NM_001206060	-16080	ENSBTAG00000016612	NEK9	NIMA related kinase 9
chr10	15561261	15561580	-1.14	8.08e-06	0.0001	Distal Intergenic	15613398	15652308	38911	2	538427	NM_001195019	90728	ENSBTAG00000012365	ANP32A	acidic nuclear phosphoprotein 32 family member A
chr10	102756401	102756600	-1.4	1.94e-05	0.000215091	Distal Intergenic	102772824	102861254	88431	1	540780	NM_001081737	-16224	ENSBTAG00000012545	GOLM2	golgi membrane protein 2
chr10	58366641	58367000	1.26	2.28e-12	1.23e-10	Distal Intergenic	58404147	58440220	36074	1	507524	NM_001082604	-37147	ENSBTAG00000013830	LEO1	LEO1 homolog, Paf1/RNA polymerase II complex component
chr10	51688521	51688840	-1.45	4.58e-08	1.02e-06	Distal Intergenic	51535794	51679930	144137	1	282132	NM_174496	152728	ENSBTAG00000005481	ADAM10	ADAM metallopeptidase domain 10
chr10	36972801	36973160	-1.21	4.61e-07	7.95e-06	Exon (NM_001191228/788224, exon 12 of 19)	36962200	36979417	17218	1	788224	NM_001191228	10602	ENSBTAG00000001694	TYRO3	TYRO3 protein tyrosine kinase
chr10	88822981	88823240	1.51	7.22e-13	4.24e-11	Downstream (<1kb)	88823317	88846498	23182	2	538733	NM_001102220	23258	ENSBTAG00000008133	ALKBH1	alkB homolog 1, histone H2A dioxygenase
chr10	82571601	82571920	2.07	0	0	Distal Intergenic	82375960	82454532	78573	2	538340	NM_001206852	-117070	ENSBTAG00000005700	MAP3K9	mitogen-activated protein kinase kinase kinase 9
chr10	940941	941160	-1.18	0.00014522	0.00125844	Intron (NM_001083523/616704, intron 12 of 16)	1030712	1043567	12856	2	539770	NM_001078023	102407	NA	DCP2	decapping mRNA 2
chr10	46995121	46997720	-1.16	0	0	Downstream (1-2kb)	46999298	47022836	23539	2	281544	NM_001013590	25116	ENSBTAG00000005373	TPM1	tropomyosin 1
chr10	46992741	46994760	-1.21	0	0	Distal Intergenic	46999298	47022836	23539	2	281544	NM_001013590	28076	ENSBTAG00000005373	TPM1	tropomyosin 1
chr10	68060281	68060760	-1.05	0	0	Intron (NM_001102205/537619, intron 8 of 41)	68006356	68119073	112718	1	537619	NM_001102205	53926	ENSBTAG00000017713	KTN1	kinectin 1
chr10	28820781	28821040	-1.07	0.000371639	0.00283759	Distal Intergenic	28758167	28758226	60	2	114482228	NR_162233	-62556	NA	MIR2285AS-1	microRNA mir-2285as-1
chr10	84970981	84971240	1.18	5.77e-09	1.59e-07	Promoter (<=1kb)	84971226	84978753	7528	1	511033	NM_001101938	0	ENSBTAG00000046814	ACOT2	acyl-CoA thioesterase 2
chr10	905101	905520	-1.28	4.61e-10	1.61e-08	Intron (NM_001083523/616704, intron 6 of 16)	1030712	1043567	12856	2	539770	NM_001078023	138047	NA	DCP2	decapping mRNA 2
chr10	80683841	80685060	-1.19	0	0	Intron (NM_001035351/524770, intron 11 of 20)	80614623	80620115	5493	2	614773	NM_001101234	-63727	ENSBTAG00000025434	ZFP36L1	ZFP36 ring finger protein like 1
chr10	7400621	7400960	1.35	5.11e-12	2.59e-10	Distal Intergenic	7411312	7574347	163036	1	538430	NM_001192019	-10352	ENSBTAG00000017507	SV2C	synaptic vesicle glycoprotein 2C
chr10	59289561	59289860	1.2	5.74e-10	1.96e-08	Distal Intergenic	59179025	59202357	23333	1	503858	NR_003052	110537	NA	LOC503858	aromatase cytochrome P450 pseudogene
chr10	85835701	85836800	-1.51	0	0	Intron (NM_174385/281905, intron 8 of 35)	85783972	85785721	1750	1	613290	NM_001038683	51730	ENSBTAG00000021956	ISCA2	iron-sulfur cluster assembly 2
chr10	80755301	80755920	-1.01	0	0	Intron (NM_001035351/524770, intron 1 of 20)	80672881	80770957	98077	2	524770	NM_001035351	15037	ENSBTAG00000018255	ACTN1	actinin alpha 1
chr10	85859041	85859720	-1.3	0	0	Intron (NM_174385/281905, intron 3 of 35)	85791017	85898441	107425	2	281905	NM_174385	38721	ENSBTAG00000021957	LTBP2	latent transforming growth factor beta binding protein 2
chr10	76868981	76869560	-1.23	0	0	Promoter (<=1kb)	76870226	76885380	15155	1	520027	NM_001037470	-666	ENSBTAG00000001551	PLEKHG3	pleckstrin homology and RhoGEF domain containing G3
chr10	47009701	47011760	-1.81	0	0	Intron (NM_001013590/281544, intron 2 of 9)	46999298	47022836	23539	2	281544	NM_001013590	11076	ENSBTAG00000005373	TPM1	tropomyosin 1
chr10	19732161	19732360	-2.23	2.66e-09	7.83e-08	Distal Intergenic	19545919	19578538	32620	2	518158	NM_001082438	-153624	ENSBTAG00000001578	ADPGK	ADP dependent glucokinase
chr10	79642521	79642740	1.95	7.77e-14	5.35e-12	Intron (NM_001205789/514402, intron 16 of 41)	79599601	79667530	67930	2	514402	NM_001205789	24790	ENSBTAG00000014334	ZFYVE26	zinc finger FYVE-type containing 26
chr10	30019781	30020120	-1	9.66e-05	0.000880861	Exon (NM_001045998/508224, exon 4 of 6)	29965711	29978633	12923	2	539079	NM_001082450	-41149	ENSBTAG00000050495	GREM1	gremlin 1, DAN family BMP antagonist
chr10	82364821	82365260	-1.06	7.15e-11	2.95e-09	Distal Intergenic	82375960	82454532	78573	2	538340	NM_001206852	89272	ENSBTAG00000005700	MAP3K9	mitogen-activated protein kinase kinase kinase 9
chr10	102954821	102955020	1.37	3.32e-09	9.59e-08	Promoter (<=1kb)	102954968	102973918	18951	1	539052	NM_001076143	0	ENSBTAG00000000359	EIF3J	eukaryotic translation initiation factor 3 subunit J
chr10	101052301	101052660	-2.12	1.34e-13	8.97e-12	Intron (NM_001206687/505469, intron 3 of 6)	100831726	101243029	411304	2	505469	NM_001206687	190369	ENSBTAG00000046684	FOXN3	forkhead box N3
chr10	85862581	85863500	-1.13	0	0	Intron (NM_174385/281905, intron 3 of 35)	85791017	85898441	107425	2	281905	NM_174385	34941	ENSBTAG00000021957	LTBP2	latent transforming growth factor beta binding protein 2
chr10	4559201	4559540	1.02	6.14e-08	1.33e-06	Distal Intergenic	4461906	4471313	9408	2	100125926	NM_001105496	-87889	ENSBTAG00000035030	TMED7	transmembrane p24 trafficking protein 7
chr10	13604981	13605500	-1.03	6.44e-15	5.16e-13	Intron (NM_001206145/511279, intron 3 of 3)	13544547	13621037	76491	1	511279	NM_001206145	60435	ENSBTAG00000000625	SMAD6	SMAD family member 6
chr10	22042421	22042700	1.07	1.02e-07	2.08e-06	Promoter (<=1kb)	22027168	22042470	15303	2	520335	NM_001035335	0	ENSBTAG00000014820	OXA1L	OXA1L mitochondrial inner membrane protein
chr10	86240621	86240960	-1.27	3.76e-07	6.63e-06	Distal Intergenic	86259540	86266555	7016	1	513958	NM_001015593	-18580	ENSBTAG00000008664	EIF2B2	eukaryotic translation initiation factor 2B subunit beta
chr10	80612221	80612600	-1.08	6.33e-07	1.05e-05	Downstream (2-3kb)	80614623	80620115	5493	2	614773	NM_001101234	7515	ENSBTAG00000025434	ZFP36L1	ZFP36 ring finger protein like 1
chr10	71602401	71602720	-1.1	0.000140258	0.00122055	Intron (NM_001081588/513742, intron 3 of 25)	71479374	71670967	191594	1	513742	NM_001081588	123028	ENSBTAG00000005984	DAAM1	dishevelled associated activator of morphogenesis 1
chr10	80743141	80743580	-1.06	3.73e-08	8.54e-07	Intron (NM_001035351/524770, intron 1 of 20)	80672881	80770957	98077	2	524770	NM_001035351	27377	ENSBTAG00000018255	ACTN1	actinin alpha 1
chr10	12172161	12172640	-1.2	5.37e-08	1.18e-06	Distal Intergenic	12203466	12228730	25265	2	506384	NM_001083379	56090	ENSBTAG00000012352	PARP16	poly(ADP-ribose) polymerase family member 16
chr10	51168301	51168720	-1.03	2.28e-07	4.27e-06	Distal Intergenic	51184636	51209336	24701	2	281668	NM_174264	40616	ENSBTAG00000005269	CCNB2	cyclin B2
chr10	21975001	21975280	-1.96	3.85e-09	1.1e-07	Intron (NM_174390/281915, intron 1 of 9)	21969250	21977729	8480	2	281915	NM_174390	2449	ENSBTAG00000014824	MMP14	matrix metallopeptidase 14
chr10	86917081	86917340	1.04	1.39e-06	2.11e-05	Promoter (<=1kb)	86908136	86916703	8568	2	539248	NM_001035423	-379	ENSBTAG00000011987	ERG28	ergosterol biosynthesis 28 homolog
chr10	7761621	7762180	-1.15	0	0	Distal Intergenic	7846834	7854604	7771	2	512581	NM_001038533	92424	ENSBTAG00000000898	F2RL2	coagulation factor II thrombin receptor like 2
chr10	47000601	47001980	-1.26	0	0	Exon (NM_001013590/281544, exon 9 of 10)	46999298	47022836	23539	2	281544	NM_001013590	20856	ENSBTAG00000005373	TPM1	tropomyosin 1
chr10	47015721	47016880	-1.09	0	0	Intron (NM_001013590/281544, intron 2 of 9)	46999298	47022836	23539	2	281544	NM_001013590	5956	ENSBTAG00000005373	TPM1	tropomyosin 1
chr10	16595381	16595580	-1.15	0.000303712	0.00238466	Distal Intergenic	16343828	16345976	2149	1	533285	NM_001025340	251554	ENSBTAG00000018320	RPLP1	ribosomal protein lateral stalk subunit P1
chr10	11990021	11990420	-1.03	2.96e-07	5.38e-06	Intron (NM_001077867/507185, intron 2 of 3)	11983354	11993942	10589	1	507185	NM_001077867	6668	ENSBTAG00000003737	SLC51B	solute carrier family 51 subunit beta
chr10	56627021	56627360	-1.59	3.06e-09	8.92e-08	Distal Intergenic	55635538	56320695	685158	2	100337128	NM_001206460	-306327	ENSBTAG00000025522	UNC13C	unc-13 homolog C
chr10	17896201	17896500	-1.37	1.63e-06	2.43e-05	Distal Intergenic	17737442	17895041	157600	1	511727	NM_001100343	158760	ENSBTAG00000010944	LRRC49	leucine rich repeat containing 49
chr10	81525441	81525680	-1.2	0.000104959	0.000947196	Promoter (1-2kb)	81503835	81526722	22888	2	532890	NM_001046339	1042	ENSBTAG00000001881	SLC10A1	solute carrier family 10 member 1
chr10	83449601	83450040	-2.26	0	0	Distal Intergenic	83129251	83129851	601	2	404133	NM_205797	-319751	ENSBTAG00000006963	RPL12	ribosomal protein L12
chr10	65131021	65131320	-1.15	2.72e-05	0.000288856	Distal Intergenic	65098687	65114701	16015	1	414732	NM_001045878	32335	ENSBTAG00000005586	GATM	glycine amidinotransferase
chr10	80638841	80639320	-1.31	0	0	Distal Intergenic	80614623	80620115	5493	2	614773	NM_001101234	-18727	ENSBTAG00000025434	ZFP36L1	ZFP36 ring finger protein like 1
chr10	80686141	80686700	-1.03	0	0	Intron (NM_001035351/524770, intron 10 of 20)	80614623	80620115	5493	2	614773	NM_001101234	-66027	ENSBTAG00000025434	ZFP36L1	ZFP36 ring finger protein like 1
chr10	67237081	67237480	-1.46	5.27e-13	3.19e-11	Intron (NM_001206853/540852, intron 3 of 11)	67073820	67073889	70	1	100313119	NR_030841	163262	ENSBTAG00000044921	MIR2292	microRNA mir-2292
chr10	13596841	13597320	-1.15	0	0	Intron (NM_001206145/511279, intron 3 of 3)	13544547	13621037	76491	1	511279	NM_001206145	52295	ENSBTAG00000000625	SMAD6	SMAD family member 6
chr10	37341161	37341360	1.95	1.49e-13	9.86e-12	Intron (NM_001192053/505206, intron 3 of 5)	37295621	37379520	83900	2	505206	NM_001192053	38160	ENSBTAG00000006792	EHD4	EH domain containing 4
chr10	47048521	47049900	-1.02	0	0	Promoter (<=1kb)	47047665	47047686	22	1	100313461	NR_031104	857	NA	MIR2284D	microRNA mir-2284d
chr10	76879721	76880300	-1.32	1.91e-13	1.24e-11	Exon (NM_001037470/520027, exon 12 of 14)	76870226	76885380	15155	1	520027	NM_001037470	9496	ENSBTAG00000001551	PLEKHG3	pleckstrin homology and RhoGEF domain containing G3
chr10	47006621	47007280	-1.3	0	0	Intron (NM_001013590/281544, intron 3 of 9)	46999298	47022836	23539	2	281544	NM_001013590	15556	ENSBTAG00000005373	TPM1	tropomyosin 1
chr10	47671481	47671720	-1.38	9.46e-06	0.000114608	Distal Intergenic	47902649	47904128	1480	1	529849	NM_001046307	-230929	ENSBTAG00000020814	C2CD4B	C2 calcium dependent domain containing 4B
chr10	13977441	13978040	-1.28	0	0	Intron (NM_001205805/515125, intron 1 of 8)	13895783	14018262	122480	1	515125	NM_001205805	81659	ENSBTAG00000012599	SMAD3	SMAD family member 3
chr10	13872301	13872720	-1.56	2.6e-12	1.39e-10	Distal Intergenic	13895783	14018262	122480	1	515125	NM_001205805	-23063	ENSBTAG00000012599	SMAD3	SMAD family member 3
chr10	86483221	86483560	-1.49	2.69e-07	4.94e-06	Distal Intergenic	86488949	86492375	3427	1	280795	NM_182786	-5389	ENSBTAG00000004322	FOS	Fos proto-oncogene, AP-1 transcription factor subunit
chr10	27902781	27903080	-2.08	2.98e-10	1.09e-08	Distal Intergenic	28033405	28034334	930	1	515694	NM_001206763	-130325	ENSBTAG00000054226	OR4F72	olfactory receptor family 4 subfamily F member 72
chr10	92734981	92735440	-1.38	0	0	Distal Intergenic	92548278	92676985	128708	2	785664	NM_001191218	-57997	ENSBTAG00000025308	STON2	stonin 2
chr10	100979521	100979900	-1.06	1.17e-06	1.8e-05	Intron (NM_001206687/505469, intron 4 of 6)	100831726	101243029	411304	2	505469	NM_001206687	263129	ENSBTAG00000046684	FOXN3	forkhead box N3
chr10	80753981	80754520	-1.23	0	0	Intron (NM_001035351/524770, intron 1 of 20)	80672881	80770957	98077	2	524770	NM_001035351	16437	ENSBTAG00000018255	ACTN1	actinin alpha 1
chr10	17398721	17399180	-1.11	1.34e-09	4.18e-08	Distal Intergenic	17381552	17381611	60	2	114483437	NR_162232	-17111	NA	MIR2285AR	microRNA mir-2285ar
chr10	35852441	35852940	-1.06	3.37e-11	1.47e-09	Distal Intergenic	35866771	35895685	28915	1	539224	NM_001192198	-13831	ENSBTAG00000019076	PAK6	p21 (RAC1) activated kinase 6
chr10	99726901	99727300	-1.07	1.81e-08	4.46e-07	Distal Intergenic	99667997	99724543	56547	2	533428	NM_001206020	-2359	ENSBTAG00000001124	GALC	galactosylceramidase
chr10	47003921	47006060	-1.58	0	0	Exon (NM_001013590/281544, exon 4 of 10)	46999298	47022836	23539	2	281544	NM_001013590	16776	ENSBTAG00000005373	TPM1	tropomyosin 1
chr10	88297841	88298160	1.33	6.83e-13	4.04e-11	Promoter (<=1kb)	88298760	88314448	15689	1	506130	NM_001075242	-600	ENSBTAG00000009923	CIPC	CLOCK interacting pacemaker
chr10	85146801	85147400	-1.15	0	0	Distal Intergenic	85120765	85123417	2653	2	538718	NM_001104991	-23385	ENSBTAG00000009271	PNMA1	PNMA family member 1
chr10	80729281	80729820	-1.5	0	0	Intron (NM_001035351/524770, intron 1 of 20)	80672881	80770957	98077	2	524770	NM_001035351	41137	ENSBTAG00000018255	ACTN1	actinin alpha 1
chr10	7098481	7098960	-2.86	0	0	Exon (NM_001102158/533555, exon 8 of 12)	7084698	7115695	30998	2	533555	NM_001102158	16735	ENSBTAG00000007114	POC5	POC5 centriolar protein
chr10	46999201	47000380	-1.06	0	0	3' UTR	46999298	47022836	23539	2	281544	NM_001013590	22456	ENSBTAG00000005373	TPM1	tropomyosin 1
chr10	101791041	101791380	-1.02	6.79e-05	0.000646148	Distal Intergenic	101862243	101874842	12600	1	506238	NM_001014855	-70863	ENSBTAG00000005426	PSMC1	proteasome 26S subunit, ATPase 1
chr10	44401341	44401720	-1.64	2.65e-11	1.18e-09	Intron (NM_001102133/530910, intron 2 of 15)	44297021	44564023	267003	1	530910	NM_001102133	104321	ENSBTAG00000031707	FRMD6	FERM domain containing 6
chr10	7668801	7669380	-1.49	0	0	Distal Intergenic	7846834	7854604	7771	2	512581	NM_001038533	185224	ENSBTAG00000000898	F2RL2	coagulation factor II thrombin receptor like 2
chr10	43741421	43741660	1.35	4.72e-10	1.65e-08	Distal Intergenic	43756754	43797386	40633	2	505472	NM_001075203	55726	ENSBTAG00000011494	PYGL	glycogen phosphorylase L
chr10	87724141	87724500	-1.22	2.67e-06	3.76e-05	Distal Intergenic	87459442	87514459	55018	1	509393	NM_001101912	264700	ENSBTAG00000003084	GPATCH2L	G-patch domain containing 2 like
chr10	20443821	20444140	1.62	0	0	Distal Intergenic	20373345	20437689	64345	2	540039	NM_001076199	-6133	ENSBTAG00000008218	NPTN	neuroplastin
chr10	99724401	99724800	1.34	3.55e-15	2.94e-13	Promoter (<=1kb)	99667997	99724543	56547	2	533428	NM_001206020	0	ENSBTAG00000001124	GALC	galactosylceramidase
chr10	88134741	88135080	1.06	5.2e-09	1.44e-07	Distal Intergenic	88017741	88039635	21895	1	615419	NM_001206803	117001	ENSBTAG00000008735	VASH1	vasohibin 1
chr10	26481721	26482240	1.03	4.87e-14	3.45e-12	Distal Intergenic	26401173	26413011	11839	2	783907	NM_001099396	-68711	ENSBTAG00000046668	ANG2	angiogenin 2
chr10	13473481	13473800	-1.17	3.65e-06	4.96e-05	Distal Intergenic	13404231	13420411	16181	2	518599	NM_001192493	-53071	ENSBTAG00000005214	LCTL	lactase like
chr10	45269181	45269560	1.17	3.2e-12	1.68e-10	Promoter (<=1kb)	45270353	45277413	7061	1	534330	NM_001206052	-793	ENSBTAG00000007638	PIF1	PIF1 5'-to-3' DNA helicase
chr10	52638361	52638860	-1.31	2.76e-13	1.75e-11	Distal Intergenic	52583384	52590587	7204	2	100125877	NM_001105477	-47775	ENSBTAG00000040384	POLR2M	RNA polymerase II subunit M
chr10	47250741	47251140	-1.25	2.1e-09	6.31e-08	Distal Intergenic	47265558	47265642	85	2	100313351	NR_031096	14502	ENSBTAG00000030049	MIR190A	microRNA mir-190a
chr10	86170461	86171020	-1	0	0	Exon (NM_001037472/530047, exon 3 of 10)	86158264	86174154	15891	2	530047	NM_001037472	3134	ENSBTAG00000006688	RPS6KL1	ribosomal protein S6 kinase like 1
chr11	103994841	103995040	-1.05	0.000800923	0.00548113	Distal Intergenic	104078014	104087184	9171	1	613671	NM_001078038	-82974	ENSBTAG00000030278	EGFL7	EGF like domain multiple 7
chr11	106357121	106357340	-1.5	3.38e-06	4.64e-05	Distal Intergenic	106405333	106414270	8938	1	523157	NM_001102075	-47993	ENSBTAG00000012121	NOXA1	NADPH oxidase activator 1
chr11	82927421	82927780	-1.08	1e-05	0.00012095	Intron (NM_001192550/521982, intron 19 of 46)	82923058	82924568	1511	2	615757	NM_001114517	-2854	ENSBTAG00000002046	COX8B	cytochrome c oxidase subunit VIII-H (heart/muscle)
chr11	12737961	12738240	-1.17	1.64e-05	0.000186072	Distal Intergenic	12377631	12393491	15861	1	540868	NM_001192793	360331	ENSBTAG00000012212	CYP26B1	cytochrome P450, family 26, subfamily B, polypeptide 1
chr11	97088241	97088600	-1.06	1.08e-05	0.00012916	Distal Intergenic	97584412	97610512	26101	1	509462	NM_001024503	-495812	ENSBTAG00000003438	ZBTB43	zinc finger and BTB domain containing 43
chr11	98643841	98644080	1.17	2.42e-08	5.78e-07	Promoter (<=1kb)	98609415	98642865	33451	2	615907	NM_001193094	-977	ENSBTAG00000023851	FAM102A	family with sequence similarity 102 member A
chr11	103137741	103137940	-1.97	4.25e-08	9.6e-07	Exon (NM_001076509/618517, exon 7 of 9)	103082833	103132073	49241	2	513723	NM_001101978	-5669	ENSBTAG00000004194	RALGDS	ral guanine nucleotide dissociation stimulator
chr11	71334441	71334780	-1.29	5.38e-07	9.09e-06	Distal Intergenic	71340649	71360069	19421	2	509889	NM_001192950	25289	ENSBTAG00000023929	FOSL2	FOS like 2, AP-1 transcription factor subunit
chr11	104139501	104139860	-1.29	1.3e-07	2.58e-06	Distal Intergenic	104087838	104100209	12372	2	512112	NM_001080264	-39293	ENSBTAG00000025161	AGPAT2	1-acylglycerol-3-phosphate O-acyltransferase 2
chr11	21735901	21736260	1.15	4.93e-10	1.71e-08	Promoter (<=1kb)	21553748	21735837	182090	2	507624	NM_001191162	-65	ENSBTAG00000016442	MAP4K3	mitogen-activated protein kinase kinase kinase kinase 3
chr11	105100481	105100800	-1.79	2.02e-10	7.67e-09	Intron (NM_001304343/507554, intron 3 of 8)	105086960	105114880	27921	1	507554	NM_001304343	13522	ENSBTAG00000017851	RXRA	retinoid X receptor alpha
chr11	99629161	99629500	1.12	4.33e-10	1.52e-08	Promoter (<=1kb)	99627595	99629173	1579	2	782019	NM_001206835	0	ENSBTAG00000030521	IER5L	immediate early response 5 like
chr11	73541181	73541380	1.74	4.64e-11	1.97e-09	Distal Intergenic	73459671	73495509	35839	1	777770	NM_001078155	81511	ENSBTAG00000019138	KIF3C	kinesin family member 3C
chr11	9330901	9331380	-1.22	2.55e-15	2.17e-13	Distal Intergenic	9268664	9316088	47425	2	510008	NM_001046046	-14814	ENSBTAG00000001086	FHL2	four and a half LIM domains 2
chr11	98501001	98501240	-1.26	2.74e-05	0.000291016	Exon (NM_001076397/615844, exon 12 of 15)	98485954	98496940	10987	1	505809	NM_001024480	15048	ENSBTAG00000008994	FPGS	folylpolyglutamate synthase
chr11	105298401	105298720	-1.14	2.48e-05	0.000266935	Distal Intergenic	105441661	105450278	8618	2	497016	NM_001010996	151558	ENSBTAG00000048155	FCN1	ficolin 1
chr11	104744821	104745020	-1.45	1.05e-05	0.000125614	Distal Intergenic	104804412	104838104	33693	2	525051	NM_001076873	93084	ENSBTAG00000010582	BRD3	bromodomain containing 3
chr11	71339981	71340360	-1.03	2.51e-06	3.56e-05	Downstream (<1kb)	71340649	71360069	19421	2	509889	NM_001192950	19709	ENSBTAG00000023929	FOSL2	FOS like 2, AP-1 transcription factor subunit
chr11	5457121	5457520	1.22	2.68e-12	1.42e-10	Distal Intergenic	5501106	5520350	19245	2	511215	NM_001098011	62830	ENSBTAG00000004328	CHST10	carbohydrate sulfotransferase 10
chr11	104694641	104695200	-1.52	0	0	Distal Intergenic	104522793	104581977	59185	2	614603	NM_001193041	-112665	ENSBTAG00000004510	SARDH	sarcosine dehydrogenase
chr11	101679761	101680180	-1.19	6.66e-10	2.25e-08	Distal Intergenic	101639652	101645059	5408	2	519697	NM_001075792	-34703	ENSBTAG00000010810	UCK1	uridine-cytidine kinase 1
chr11	79246021	79246240	-1.55	3.72e-06	5.04e-05	Distal Intergenic	79406010	79413111	7102	1	539430	NM_001076916	-159770	ENSBTAG00000008113	OSR1	odd-skipped related transcription factor 1
chr11	68177561	68177760	1.62	1.45e-11	6.77e-10	Promoter (<=1kb)	68176875	68232651	55777	1	513934	NM_001101983	687	ENSBTAG00000001108	GMCL1	germ cell-less 1, spermatogenesis associated
chr11	49732481	49732700	-1.45	1.08e-05	0.000128993	Distal Intergenic	49642200	49656929	14730	1	614455	NM_001102279	90282	ENSBTAG00000021934	RETSAT	retinol saturase
chr11	21742081	21742620	-1.25	4.44e-15	3.63e-13	Distal Intergenic	21553748	21735837	182090	2	507624	NM_001191162	-6245	ENSBTAG00000016442	MAP4K3	mitogen-activated protein kinase kinase kinase kinase 3
chr11	104704041	104704280	-1.65	3.83e-07	6.75e-06	Distal Intergenic	104522793	104581977	59185	2	614603	NM_001193041	-122065	ENSBTAG00000004510	SARDH	sarcosine dehydrogenase
chr11	104406941	104407200	-1.44	1.87e-06	2.75e-05	Promoter (<=1kb)	104400006	104408077	8072	2	614755	NM_001193046	877	ENSBTAG00000013242	MYMK	myomaker, myoblast fusion factor
chr11	9282341	9282900	-1.09	0	0	Intron (NM_001046046/510008, intron 1 of 5)	9256368	9266831	10464	1	540024	NM_001081539	25974	ENSBTAG00000012332	C11H2orf49	chromosome 11 C2orf49 homolog
chr11	84987001	84987200	-1.56	3.86e-06	5.21e-05	Distal Intergenic	85237104	85265219	28116	2	352960	NM_178317	278019	ENSBTAG00000016045	TRIB2	tribbles pseudokinase 2
chr11	6519141	6519700	-1.47	0	0	Distal Intergenic	6670965	7161257	490293	1	114483291	NR_162326	-151265	NA	MIR2285CE	microRNA mir-2285ce
chr11	105896001	105896420	-1.08	5.59e-08	1.22e-06	Promoter (<=1kb)	105895740	105897520	1781	1	514305	NM_001034462	262	ENSBTAG00000013889	TMEM141	transmembrane protein 141
chr11	104862841	104863320	-1.12	6.02e-11	2.51e-09	Distal Intergenic	104869397	104883126	13730	1	100125836	NM_001105475	-6077	ENSBTAG00000047031	WDR5	WD repeat domain 5
chr11	106074881	106075160	-1.19	2.71e-05	0.00028791	Exon (NM_001105489/100125919, exon 3 of 9)	106073482	106079275	5794	2	100125919	NM_001105489	4115	ENSBTAG00000046140	NPDC1	neural proliferation, differentiation and control 1
chr11	101543401	101543680	-1.59	1.07e-07	2.18e-06	Distal Intergenic	101477749	101492970	15222	1	768245	NM_001078118	65653	ENSBTAG00000050974	PLPP7	phospholipid phosphatase 7 (inactive)
chr11	1093201	1093660	-1.12	3.33e-16	3.11e-14	Distal Intergenic	1189719	1232573	42855	2	507390	NM_001075310	138913	ENSBTAG00000024105	BCL2L11	BCL2 like 11
chr11	25143221	25143580	-1.06	2e-06	2.91e-05	Distal Intergenic	25110230	25124544	14315	2	510602	NM_001075458	-18678	ENSBTAG00000004674	HAAO	3-hydroxyanthranilate 3,4-dioxygenase
chr11	72388801	72389280	-1	2.33e-15	1.99e-13	Distal Intergenic	72359157	72376229	17073	2	616608	NM_001076429	-12573	ENSBTAG00000018262	DNAJC5G	DnaJ heat shock protein family (Hsp40) member C5 gamma
chr11	99196941	99197300	-1.57	9.72e-11	3.94e-09	Distal Intergenic	99200794	99206516	5723	1	538444	NM_001038564	-3494	ENSBTAG00000020959	SET	SET nuclear proto-oncogene
chr11	51131241	51131620	-1.05	2.35e-06	3.37e-05	Distal Intergenic	50516911	50551411	34501	1	509983	NM_001035082	614331	ENSBTAG00000006075	SUCLG1	succinate-CoA ligase GDP/ADP-forming subunit alpha
chr11	104685981	104686660	-1.18	0	0	Distal Intergenic	104522793	104581977	59185	2	614603	NM_001193041	-104005	ENSBTAG00000004510	SARDH	sarcosine dehydrogenase
chr11	105360381	105360840	-1.51	8.43e-13	4.88e-11	Distal Intergenic	105441661	105450278	8618	2	497016	NM_001010996	89438	ENSBTAG00000048155	FCN1	ficolin 1
chr11	80597821	80598280	-1.41	0	0	Distal Intergenic	80695948	80697581	1634	2	541460	NM_001013606	99301	NA	KCNS3	potassium voltage-gated channel modifier subfamily S member 3
chr11	104797861	104798260	-1.09	2.93e-08	6.87e-07	Distal Intergenic	104804412	104838104	33693	2	525051	NM_001076873	39844	ENSBTAG00000010582	BRD3	bromodomain containing 3
chr11	105303761	105304160	-1.44	1.16e-12	6.57e-11	Distal Intergenic	105441661	105450278	8618	2	497016	NM_001010996	146118	ENSBTAG00000048155	FCN1	ficolin 1
chr11	24750361	24751140	-1.44	0	0	Distal Intergenic	24756891	24769249	12359	2	540225	NM_001034695	18109	ENSBTAG00000000705	COX7A2L	cytochrome c oxidase subunit 7A2 like
chr11	6382521	6382720	-1.04	0.000679518	0.00477386	Distal Intergenic	5978170	6119338	141169	2	527162	NM_001206142	-263184	ENSBTAG00000025898	TBC1D8	TBC1 domain family member 8
chr11	2431701	2432100	-1.09	6.54e-08	1.4e-06	Promoter (1-2kb)	2433855	2467296	33442	1	504477	NM_001034213	-1755	ENSBTAG00000012925	NCAPH	non-SMC condensin I complex subunit H
chr11	88607201	88607520	1.1	1.51e-08	3.77e-07	Promoter (<=1kb)	88604892	88607196	2305	2	505025	NM_001034231	-6	ENSBTAG00000021187	ID2	inhibitor of DNA binding 2
chr11	28050501	28050740	1.06	4.56e-07	7.88e-06	Distal Intergenic	27806038	28048099	242062	2	513877	NM_001205772	-2403	ENSBTAG00000007508	SRBD1	S1 RNA binding domain 1
chr11	20102421	20102740	-1.45	7.28e-08	1.55e-06	Intron (NM_001046444/538967, intron 1 of 1)	20086108	20111391	25284	2	538967	NM_001046444	8651	ENSBTAG00000023736	CDC42EP3	CDC42 effector protein 3
chr11	45240701	45240920	-1.19	0.000110068	0.000985389	Distal Intergenic	45013215	45034289	21075	2	512311	NM_001046116	-206413	ENSBTAG00000004352	SLC5A7	solute carrier family 5 member 7
chr11	106131301	106131520	-1.58	1.08e-06	1.68e-05	Exon (NM_001105043/100125760, exon 10 of 13)	106130452	106134589	4138	2	100125760	NM_001105043	3069	ENSBTAG00000047958	DPP7	dipeptidyl peptidase 7
chr11	87504301	87504700	-1.4	3.8e-10	1.35e-08	Distal Intergenic	87488673	87495961	7289	2	508167	NM_001244182	-8341	ENSBTAG00000008216	RRM2	ribonucleotide reductase regulatory subunit M2
chr11	72555701	72556260	-1.7	0	0	Intron (NM_001192434/540451, intron 4 of 8)	72550809	72558774	7966	2	540451	NM_001192434	2514	ENSBTAG00000011324	EMILIN1	elastin microfibril interfacer 1
chr11	98141381	98141760	1.02	1.95e-10	7.41e-09	Distal Intergenic	98149418	98158448	9031	1	282867	NM_201528	-7658	ENSBTAG00000006957	SLC2A8	solute carrier family 2 member 8
chr11	106686561	106686880	-1.39	1.31e-06	2e-05	Exon (NM_001099041/528606, exon 26 of 27)	106722392	106933168	210777	1	282410	NM_174632	-35512	ENSBTAG00000007882	CACNA1B	calcium voltage-gated channel subunit alpha1 B
chr11	9785101	9785400	-1.26	1.12e-05	0.000132991	Distal Intergenic	9706386	9717914	11529	2	613730	NM_001101225	-67188	ENSBTAG00000017189	POLE4	DNA polymerase epsilon 4, accessory subunit
chr11	78743981	78744640	-1.19	0	0	Distal Intergenic	78796769	78814735	17967	1	404135	NM_205799	-52129	ENSBTAG00000020894	LAPTM4A	lysosomal protein transmembrane 4 alpha
chr11	103421341	103421840	-1.03	0	0	Intron (NM_001192096/506553, intron 3 of 16)	103394881	103437594	42714	2	506553	NM_001192096	15754	ENSBTAG00000006008	CAMSAP1	calmodulin regulated spectrin associated protein 1
chr11	98130021	98130400	-1.15	4.7e-07	8.09e-06	Intron (NM_001077872/507761, intron 21 of 22)	98149418	98158448	9031	1	282867	NM_201528	-19018	ENSBTAG00000006957	SLC2A8	solute carrier family 2 member 8
chr11	103878921	103879300	-1.02	8.62e-06	0.000105918	Exon (NM_001192090/506349, exon 4 of 10)	103877002	103884957	7956	2	506349	NM_001192090	5657	ENSBTAG00000001354	INPP5E	inositol polyphosphate-5-phosphatase E
chr11	5665841	5666200	-1.34	9.52e-08	1.96e-06	Distal Intergenic	5581311	5592470	11160	1	514033	NM_001075645	84531	ENSBTAG00000009962	PDCL3	phosducin like 3
chr11	105362561	105362920	-1.75	7.01e-12	3.47e-10	Distal Intergenic	105441661	105450278	8618	2	497016	NM_001010996	87358	ENSBTAG00000048155	FCN1	ficolin 1
chr11	45135881	45136220	-1.1	1.11e-05	0.000132122	Distal Intergenic	45013215	45034289	21075	2	512311	NM_001046116	-101593	ENSBTAG00000004352	SLC5A7	solute carrier family 5 member 7
chr11	98650181	98650740	1.22	2.22e-16	2.09e-14	Distal Intergenic	98609415	98642865	33451	2	615907	NM_001193094	-7317	ENSBTAG00000023851	FAM102A	family with sequence similarity 102 member A
chr11	87484481	87484980	-2.31	0	0	Distal Intergenic	87488673	87495961	7289	2	508167	NM_001244181	10981	ENSBTAG00000008216	RRM2	ribonucleotide reductase regulatory subunit M2
chr11	10248961	10249440	-1.2	0	0	Intron (NM_001098934/511045, intron 1 of 27)	10238630	10268439	29810	1	511045	NM_001098934	10332	ENSBTAG00000004887	DCTN1	dynactin subunit 1
chr11	79304061	79304300	-1.61	1.91e-06	2.8e-05	Distal Intergenic	79406010	79413111	7102	1	539430	NM_001076916	-101710	ENSBTAG00000008113	OSR1	odd-skipped related transcription factor 1
chr11	94676521	94676780	-1.23	7.26e-05	0.000685556	Intron (NM_001193014/514134, intron 13 of 21)	94282529	94420533	138005	2	516282	NM_001075739	-255989	ENSBTAG00000021921	STRBP	spermatid perinuclear RNA binding protein
chr11	99014461	99014900	-1.46	6.66e-16	5.97e-14	Intron (NM_001102035/516122, intron 9 of 12)	99005557	99017658	12102	1	516122	NM_001102035	8905	ENSBTAG00000038139	CERCAM	cerebral endothelial cell adhesion molecule
chr11	44435781	44436160	-1.22	3.92e-08	8.93e-07	Distal Intergenic	44267491	44323708	56218	1	514603	NM_001046176	168291	ENSBTAG00000022461	SEPTIN10	septin 10
chr11	103385401	103385800	-1.28	1.58e-08	3.94e-07	Distal Intergenic	103394881	103437594	42714	2	506553	NM_001192096	51794	ENSBTAG00000006008	CAMSAP1	calmodulin regulated spectrin associated protein 1
chr11	105575641	105575920	-1.57	9.4e-08	1.94e-06	Intron (NM_001101879/507002, intron 2 of 3)	105560462	105581642	21181	1	507002	NM_001101879	15180	ENSBTAG00000038584	OLFM1	olfactomedin 1
chr11	104894001	104894320	-1.02	0.000129651	0.00113853	Distal Intergenic	104869397	104883126	13730	1	100125836	NM_001105475	24605	ENSBTAG00000047031	WDR5	WD repeat domain 5
chr11	105400321	105400540	-1.63	6.22e-07	1.03e-05	Distal Intergenic	105441661	105450278	8618	2	497016	NM_001010996	49738	ENSBTAG00000048155	FCN1	ficolin 1
chr11	104942301	104942520	-1.49	2.2e-06	3.17e-05	Distal Intergenic	104869397	104883126	13730	1	100125836	NM_001105475	72905	ENSBTAG00000047031	WDR5	WD repeat domain 5
chr11	38995561	38995860	-1.08	0.000124027	0.00109508	Intron (NM_001102095/525800, intron 2 of 3)	38850456	39075744	225289	1	525800	NM_001102095	145106	ENSBTAG00000012394	CCDC85A	coiled-coil domain containing 85A
chr11	10130381	10130720	1.04	1.85e-08	4.55e-07	Promoter (<=1kb)	10130561	10132864	2304	1	539040	NM_001046447	0	ENSBTAG00000016606	PCGF1	polycomb group ring finger 1
chr11	99135801	99136300	-1.31	0	0	Intron (NM_001114156/540108, intron 26 of 54)	99111380	99159307	47928	1	540108	NM_001114156	24422	ENSBTAG00000015327	SPTAN1	spectrin alpha, non-erythrocytic 1
chr11	79615221	79615760	-1.08	2.36e-11	1.06e-09	Distal Intergenic	79406010	79413111	7102	1	539430	NM_001076916	209212	ENSBTAG00000008113	OSR1	odd-skipped related transcription factor 1
chr11	105859741	105860080	-2.33	4.44e-16	4.06e-14	Distal Intergenic	105895740	105897520	1781	1	514305	NM_001034462	-35660	ENSBTAG00000013889	TMEM141	transmembrane protein 141
chr11	79671701	79672160	-1.03	7.68e-14	5.29e-12	Distal Intergenic	79406010	79413111	7102	1	539430	NM_001076916	265692	ENSBTAG00000008113	OSR1	odd-skipped related transcription factor 1
chr11	103593901	103594160	-1.06	0.000133451	0.00116684	Distal Intergenic	103518768	103553637	34870	2	528023	NM_001192649	-40265	ENSBTAG00000020490	NACC2	NACC family member 2
chr11	20268641	20268840	-1.42	1.84e-05	0.000205703	Distal Intergenic	20358649	20426535	67887	1	506362	NM_001352124	-89809	ENSBTAG00000032905	RMDN2	regulator of microtubule dynamics 2
chr11	78892461	78892700	-1.57	9.52e-07	1.51e-05	Distal Intergenic	78904244	78910954	6711	1	525750	NM_001206132	-11544	ENSBTAG00000015587	TTC32	tetratricopeptide repeat domain 32
chr11	74983101	74983540	-1.14	1.2e-09	3.81e-08	Promoter (<=1kb)	74983559	74989608	6050	1	508875	NM_001075378	-19	ENSBTAG00000003405	TP53I3	tumor protein p53 inducible protein 3
chr11	11295221	11295480	-1.51	1.74e-06	2.58e-05	Distal Intergenic	11326325	11369717	43393	1	535992	NM_001192869	-30845	ENSBTAG00000006162	RAB11FIP5	RAB11 family interacting protein 5
chr11	86405661	86406060	-1.58	2.03e-13	1.31e-11	Distal Intergenic	86379649	86401983	22335	1	514085	NM_001076848	26013	ENSBTAG00000048286	E2F6	E2F transcription factor 6
chr11	12759841	12760240	-1.28	2.02e-09	6.09e-08	Distal Intergenic	12899569	13123869	224301	2	508157	NM_001102490	363629	ENSBTAG00000013290	DYSF	dysferlin
chr11	66001981	66002280	1.27	1.5e-11	6.97e-10	Distal Intergenic	65838871	65852332	13462	1	282224	NM_001075128	163111	ENSBTAG00000011727	ETAA1	ETAA1 activator of ATR kinase
chr11	60840421	60841200	-1.35	0	0	Distal Intergenic	60724002	60756541	32540	1	515585	NM_001102497	116420	ENSBTAG00000018046	B3GNT2	UDP-GlcNAc:betaGal beta-1,3-N-acetylglucosaminyltransferase 2
chr11	106229741	106230000	-1.52	2.33e-06	3.34e-05	Exon (NM_001046158/513873, exon 4 of 14)	106224783	106233382	8600	1	513873	NM_001046158	4959	ENSBTAG00000047061	NDOR1	NADPH dependent diflavin oxidoreductase 1
chr11	104006361	104006620	-2.01	1.96e-09	5.93e-08	Distal Intergenic	104078014	104087184	9171	1	613671	NM_001078038	-71394	ENSBTAG00000030278	EGFL7	EGF like domain multiple 7
chr11	101733801	101734100	-1.11	2.27e-05	0.000246882	Intron (NM_001205872/520454, intron 10 of 23)	101698360	101808698	110339	2	520454	NM_001205872	74598	ENSBTAG00000020791	RAPGEF1	Rap guanine nucleotide exchange factor 1
chr11	47362261	47362800	-1.03	0	0	Intron (NM_001035433/613376, intron 3 of 8)	47351601	47386164	34564	2	613376	NM_001035433	23364	ENSBTAG00000002866	RPIA	ribose 5-phosphate isomerase A
chr11	104150201	104150520	1.4	2.47e-11	1.11e-09	Distal Intergenic	104087838	104100209	12372	2	512112	NM_001080264	-49993	ENSBTAG00000025161	AGPAT2	1-acylglycerol-3-phosphate O-acyltransferase 2
chr11	103814761	103815140	-1.85	8.33e-13	4.83e-11	Distal Intergenic	103824069	103831134	7066	2	768054	NM_001077111	15994	ENSBTAG00000006572	CARD9	caspase recruitment domain family member 9
chr11	92636681	92636940	-1.02	0.000433616	0.00324316	Intron (NM_001144082/541268, intron 7 of 19)	92549308	92685530	136223	1	541268	NM_001144082	87374	ENSBTAG00000008232	DAB2IP	DAB2 interacting protein
chr11	1526101	1526600	-1.27	6.32e-12	3.15e-10	Distal Intergenic	1585412	1618579	33168	1	514777	NM_001102011	-58812	ENSBTAG00000021181	BUB1	BUB1 mitotic checkpoint serine/threonine kinase
chr11	90859821	90860600	-1.05	0	0	Distal Intergenic	90038987	90056291	17305	2	506415	NM_001045941	-803531	ENSBTAG00000016061	RSAD2	radical S-adenosyl methionine domain containing 2
chr11	87483761	87484000	-1.92	3.49e-09	1e-07	Distal Intergenic	87488673	87495961	7289	2	508167	NM_001244181	11961	ENSBTAG00000008216	RRM2	ribonucleotide reductase regulatory subunit M2
chr11	105112301	105112740	-1.85	7.99e-15	6.32e-13	3' UTR	105086960	105114880	27921	1	507554	NM_001304343	25342	ENSBTAG00000017851	RXRA	retinoid X receptor alpha
chr11	104752941	104753560	-1.64	0	0	Distal Intergenic	104804412	104838104	33693	2	525051	NM_001076873	84544	ENSBTAG00000010582	BRD3	bromodomain containing 3
chr11	72073001	72073320	1.22	6.09e-11	2.53e-09	Downstream (2-3kb)	72043662	72067357	23696	2	508522	NM_001083392	-5645	ENSBTAG00000003904	GPN1	GPN-loop GTPase 1
chr11	6518341	6518740	-1.05	1.01e-08	2.64e-07	Distal Intergenic	6670965	7161257	490293	1	114483291	NR_162326	-152225	NA	MIR2285CE	microRNA mir-2285ce
chr11	74433341	74433580	1.1	8.77e-07	1.4e-05	Promoter (<=1kb)	74433238	74436983	3746	1	617088	NM_001035491	104	ENSBTAG00000015012	PTRHD1	peptidyl-tRNA hydrolase domain containing 1
chr11	106101921	106102260	1.05	4.29e-08	9.67e-07	Distal Intergenic	106080957	106086455	5499	2	100126045	NM_001105648	-15467	ENSBTAG00000048125	ENTPD2	ectonucleoside triphosphate diphosphohydrolase 2
chr11	105033801	105034140	-1.96	5.41e-13	3.26e-11	Distal Intergenic	105086960	105114880	27921	1	507554	NM_001304343	-52820	ENSBTAG00000017851	RXRA	retinoid X receptor alpha
chr11	100214821	100215040	1.85	1.87e-14	1.4e-12	Promoter (<=1kb)	100215024	100259217	44194	1	505839	NM_001105333	0	ENSBTAG00000020311	USP20	ubiquitin specific peptidase 20
chr11	69298941	69299400	-1.88	0	0	Distal Intergenic	69068510	69144510	76001	1	526038	NM_001035360	230432	ENSBTAG00000008946	CAPN13	calpain 13
chr11	103368541	103368740	-1.36	2.46e-05	0.000264389	Distal Intergenic	103394881	103437594	42714	2	506553	NM_001192096	68854	ENSBTAG00000006008	CAMSAP1	calmodulin regulated spectrin associated protein 1
chr11	5978761	5979100	-1.21	5.12e-06	6.69e-05	Exon (NM_001206142/527162, exon 20 of 20)	5972225	5977576	5352	1	534279	NM_001025341	6537	NA	RPL31	ribosomal protein L31
chr11	100787481	100787760	-1.62	7.27e-08	1.55e-06	Intron (NM_173892/280726, intron 4 of 14)	100770227	100822223	51997	1	280726	NM_173892	17255	ENSBTAG00000020747	ASS1	argininosuccinate synthase 1
chr11	98789701	98790020	1.32	7.71e-11	3.16e-09	Promoter (<=1kb)	98789901	98793301	3401	1	616015	NM_001195050	0	ENSBTAG00000014150	C11H9orf16	chromosome 11 C9orf16 homolog
chr11	101173361	101173600	-2.53	1.59e-11	7.37e-10	Distal Intergenic	101136448	101136852	405	2	379045	NM_198222	-36510	ENSBTAG00000017980	QRFP	pyroglutamylated RFamide peptide
chr11	105972321	105972600	-2.15	1.3e-10	5.16e-09	Distal Intergenic	105981080	105985321	4242	2	517357	NM_001192469	12721	ENSBTAG00000010515	FBXW5	F-box and WD repeat domain containing 5
chr11	104142441	104142760	1.22	7.73e-12	3.78e-10	Distal Intergenic	104087838	104100209	12372	2	512112	NM_001080264	-42233	ENSBTAG00000025161	AGPAT2	1-acylglycerol-3-phosphate O-acyltransferase 2
chr11	71974601	71975020	-1.02	2.22e-06	3.19e-05	Distal Intergenic	71932404	71940793	8390	2	614711	NM_001113308	-33809	ENSBTAG00000055077	MRPL33	mitochondrial ribosomal protein L33
chr11	18839301	18839780	-1.08	3.03e-11	1.34e-09	Intron (NM_001205298/506264, intron 1 of 16)	18813366	19022665	209300	1	506264	NM_001205298	25936	ENSBTAG00000009020	CRIM1	cysteine rich transmembrane BMP regulator 1
chr11	99774081	99774500	-1.48	2.05e-12	1.11e-10	Distal Intergenic	99627595	99629173	1579	2	782019	NM_001206835	-144909	ENSBTAG00000030521	IER5L	immediate early response 5 like
chr11	104523281	104523520	-1.2	7.73e-05	0.000724799	Intron (NM_001193041/614603, intron 21 of 21)	104498730	104516525	17796	1	280758	NM_180995	24552	ENSBTAG00000004508	DBH	dopamine beta-hydroxylase
chr11	104362521	104362940	-1.55	1.38e-11	6.46e-10	Intron (NM_001080256/510658, intron 9 of 9)	104361570	104368819	7250	2	510658	NM_001080256	5879	ENSBTAG00000001824	SLC2A6	solute carrier family 2 member 6
chr11	87145201	87145420	-1.27	5.45e-05	0.000532865	Distal Intergenic	87200208	87204613	4406	1	281365	NM_174130	-54788	ENSBTAG00000004256	ODC1	ornithine decarboxylase 1
chr11	103308481	103308760	-1.66	5.71e-09	1.57e-07	Distal Intergenic	103271491	103279630	8140	2	529958	NM_001075928	-28852	ENSBTAG00000020249	GLT6D1	glycosyltransferase 6 domain containing 1
chr11	101294481	101295100	-1.11	0	0	Promoter (1-2kb)	101296774	101321916	25143	1	617493	NM_001078079	-1674	ENSBTAG00000052140	AIF1L	allograft inflammatory factor 1 like
chr11	99985081	99985380	-1.37	1.23e-06	1.89e-05	Distal Intergenic	100021354	100029017	7664	1	617042	NM_001038217	-35974	ENSBTAG00000015437	NTMT1	N-terminal Xaa-Pro-Lys N-methyltransferase 1
chr11	86464061	86464360	1.07	4.96e-09	1.38e-07	Distal Intergenic	86489520	86616168	126649	1	282041	NM_174452	-25160	ENSBTAG00000005847	ROCK2	Rho associated coiled-coil containing protein kinase 2
chr11	103877541	103877780	-1.14	8.99e-05	0.000827072	Exon (NM_001192090/506349, exon 9 of 10)	103877002	103884957	7956	2	506349	NM_001192090	7177	ENSBTAG00000001354	INPP5E	inositol polyphosphate-5-phosphatase E
chr11	106356741	106357080	-1.55	1.01e-09	3.26e-08	Distal Intergenic	106405333	106414270	8938	1	523157	NM_001102075	-48253	ENSBTAG00000012121	NOXA1	NADPH oxidase activator 1
chr11	29461441	29461680	-1.09	0.000205748	0.00169648	Intron (NM_001205500/616640, intron 8 of 19)	29405121	29525964	120844	1	616640	NM_001205500	56321	ENSBTAG00000032558	TTC7A	tetratricopeptide repeat domain 7A
chr11	104747701	104747980	-1.18	3.1e-05	0.000323918	Distal Intergenic	104804412	104838104	33693	2	525051	NM_001076873	90124	ENSBTAG00000010582	BRD3	bromodomain containing 3
chr11	49394201	49394600	1.38	0	0	Promoter (<=1kb)	49357793	49394328	36536	2	532985	NM_001101145	0	ENSBTAG00000010691	USP39	ubiquitin specific peptidase 39
chr11	45951641	45951880	-1.81	4.25e-08	9.6e-07	Intron (NM_001099036/526430, intron 1 of 3)	45918920	45968187	49268	2	526430	NM_001099036	16307	ENSBTAG00000015205	NCK2	NCK adaptor protein 2
chr11	46368361	46368600	-1.5	3.28e-06	4.52e-05	Distal Intergenic	46352538	46365946	13409	1	514255	NM_001191185	15824	ENSBTAG00000007895	SLC20A1	solute carrier family 20 member 1
chr11	92323841	92324160	-1.28	4.58e-07	7.91e-06	Intron (NM_177511/281780, intron 7 of 8)	92281915	92299694	17780	2	527409	NM_001077974	-24148	ENSBTAG00000039186	LOC527409	glycoprotein galactosyltransferase alpha 1, 3-like
chr11	1988561	1988820	1.05	1.3e-06	1.99e-05	Distal Intergenic	1980172	1985587	5416	1	539022	NM_001046446	8390	ENSBTAG00000048358	ZNF2	zinc finger protein 2
chr11	92538501	92538940	-1.22	0	0	Distal Intergenic	92549308	92685530	136223	1	541268	NM_001144082	-10368	ENSBTAG00000008232	DAB2IP	DAB2 interacting protein
chr11	68332901	68333160	1.49	2.01e-10	7.6e-09	Distal Intergenic	68259932	68282676	22745	1	514626	NM_001192380	72970	ENSBTAG00000001042	MXD1	MAX dimerization protein 1
chr11	81303841	81304100	-1.04	0.000414448	0.00311999	Distal Intergenic	80940126	81060773	120648	2	282124	NM_174490	-243069	ENSBTAG00000017158	VSNL1	visinin like 1
chr11	6897361	6897680	1.09	1.15e-09	3.67e-08	Exon (NM_001206735/515640, exon 6 of 12)	6876056	6915249	39194	1	515640	NM_001206735	21306	ENSBTAG00000005273	IL1R1	interleukin 1 receptor type 1
chr11	106343981	106344180	-1.75	4.1e-07	7.17e-06	Distal Intergenic	106405333	106414270	8938	1	523157	NM_001102075	-61153	ENSBTAG00000012121	NOXA1	NADPH oxidase activator 1
chr11	46985681	46986060	-1.03	5.43e-06	7.05e-05	Distal Intergenic	46830420	46837406	6987	1	281860	NM_174357	155262	ENSBTAG00000019665	IL1RN	interleukin 1 receptor antagonist
chr11	7536781	7537200	-1.1	2.17e-08	5.25e-07	Distal Intergenic	7459624	7502939	43316	1	618298	NM_001083784	77158	ENSBTAG00000038462	TMEM182	transmembrane protein 182
chr11	46485401	46485660	1.04	9.05e-07	1.44e-05	Intron (NM_174092/281250, intron 6 of 6)	46482553	46493533	10981	2	281250	NM_174092	7873	ENSBTAG00000010349	IL1A	interleukin 1 alpha
chr11	44377961	44378340	-1.22	1.22e-07	2.45e-06	Distal Intergenic	44267491	44323708	56218	1	514603	NM_001046176	110471	ENSBTAG00000022461	SEPTIN10	septin 10
chr11	92322561	92322840	-1.34	2.34e-06	3.35e-05	Intron (NM_177511/281780, intron 8 of 8)	92281915	92299694	17780	2	527409	NM_001077974	-22868	ENSBTAG00000039186	LOC527409	glycoprotein galactosyltransferase alpha 1, 3-like
chr11	100121461	100121920	-1.22	1.37e-14	1.05e-12	Downstream (<1kb)	100121988	100133425	11438	2	282019	NM_174443	11505	ENSBTAG00000019453	PTGES	prostaglandin E synthase
chr11	105053481	105053900	-1.18	3.15e-08	7.35e-07	Distal Intergenic	105086960	105114880	27921	1	507554	NM_001304343	-33060	ENSBTAG00000017851	RXRA	retinoid X receptor alpha
chr11	63627441	63627820	-1.11	2.63e-07	4.86e-06	Exon (NM_001102213/538486, exon 8 of 9)	63594845	63632512	37668	1	538486	NM_001102213	32597	ENSBTAG00000009761	ACTR2	actin related protein 2
chr11	99495001	99495300	-1.47	3.28e-07	5.88e-06	Intron (NM_001076802/504750, intron 5 of 10)	99489805	99506851	17047	2	504750	NM_001076802	11551	ENSBTAG00000010626	SH3GLB2	SH3 domain containing GRB2 like, endophilin B2
chr11	44735081	44735900	-1.15	0	0	Intron (NM_001083495/540281, intron 1 of 9)	44646694	44708488	61795	2	785768	NM_174592	-26594	ENSBTAG00000000152	RANBP2	RAN binding protein 2
chr11	72161861	72162200	-1.1	5.73e-06	7.4e-05	Distal Intergenic	72190119	72192915	2797	1	781806	NM_001102324	-27919	ENSBTAG00000018164	FNDC4	fibronectin type III domain containing 4
chr11	98763941	98764240	1.26	3.04e-11	1.34e-09	Promoter (<=1kb)	98758686	98764051	5366	2	493639	NM_001166554	0	ENSBTAG00000016218	PTGES2	prostaglandin E synthase 2
chr11	104665041	104665700	-1.19	0	0	Distal Intergenic	104522793	104581977	59185	2	614603	NM_001193041	-83065	ENSBTAG00000004510	SARDH	sarcosine dehydrogenase
chr11	104306301	104306500	-1.15	0.000303712	0.00238466	Distal Intergenic	104267122	104278746	11625	2	526045	NM_001102509	-27556	ENSBTAG00000051352	SURF4	surfeit 4
chr11	104615201	104615540	-1.01	7.6e-05	0.000713965	Distal Intergenic	104522793	104581977	59185	2	614603	NM_001193041	-33225	ENSBTAG00000004510	SARDH	sarcosine dehydrogenase
chr11	105339081	105339540	-1.26	6.06e-09	1.66e-07	Distal Intergenic	105441661	105450278	8618	2	497016	NM_001010996	110738	ENSBTAG00000048155	FCN1	ficolin 1
chr11	3773661	3774080	-1.08	1.23e-10	4.89e-09	Distal Intergenic	3790082	3824582	34501	2	614794	NM_001195024	50502	ENSBTAG00000014873	COA5	cytochrome c oxidase assembly factor 5
chr11	103369341	103369600	-1.42	3.63e-06	4.94e-05	Distal Intergenic	103394881	103437594	42714	2	506553	NM_001192096	67994	ENSBTAG00000006008	CAMSAP1	calmodulin regulated spectrin associated protein 1
chr11	101710121	101710700	-1.04	1.08e-13	7.29e-12	Intron (NM_001205872/520454, intron 13 of 23)	101639652	101645059	5408	2	519697	NM_001075792	-65063	ENSBTAG00000010810	UCK1	uridine-cytidine kinase 1
chr11	105364321	105364720	-1.81	2.66e-15	2.25e-13	Distal Intergenic	105441661	105450278	8618	2	497016	NM_001010996	85558	ENSBTAG00000048155	FCN1	ficolin 1
chr11	104507761	104508280	-1.7	0	0	Intron (NM_180995/280758, intron 6 of 12)	104498730	104516525	17796	1	280758	NM_180995	9032	ENSBTAG00000004508	DBH	dopamine beta-hydroxylase
chr11	43478541	43479800	1.56	0	0	Distal Intergenic	43514061	43544032	29972	1	529071	NM_001098066	-34261	ENSBTAG00000007414	PAPOLG	poly(A) polymerase gamma
chr12	86824081	86824640	-1.38	0	0	Distal Intergenic	86752867	86766529	13663	1	281457	NM_174173	71215	ENSBTAG00000019963	GRK1	G protein-coupled receptor kinase 1
chr12	10003541	10003760	1.34	3.7e-08	8.47e-07	Distal Intergenic	10909872	10914329	4458	1	513346	NM_001192348	-906112	ENSBTAG00000018179	PCDH8	protocadherin 8
chr12	71231841	71232240	-2.18	0	0	Distal Intergenic	72904648	73009452	104805	1	506545	NM_001105609	-1672408	ENSBTAG00000003568	CLDN10	claudin 10
chr12	86448861	86449240	-1.24	5.61e-08	1.22e-06	Distal Intergenic	86491673	86497955	6283	1	617960	NM_001034806	-42433	ENSBTAG00000007411	F7	coagulation factor VII
chr12	75579661	75579880	1.37	1.22e-09	3.87e-08	Distal Intergenic	75461369	75554654	93286	2	100101492	NM_001099950	-25008	ENSBTAG00000032234	STK24	serine/threonine kinase 24
chr12	28227461	28227680	1.22	3.14e-08	7.33e-07	Distal Intergenic	28052266	28088332	36067	2	784635	NM_001191195	-139130	ENSBTAG00000013984	KL	klotho
chr12	85474021	85474420	-1.2	1.89e-08	4.63e-07	Intron (NM_001293096/524352, intron 1 of 17)	85435193	85529458	94266	1	524352	NM_001293096	38829	ENSBTAG00000020726	ARHGEF7	Rho guanine nucleotide exchange factor 7
chr12	86805581	86806400	-1.64	0	0	Distal Intergenic	86752867	86766529	13663	1	281457	NM_174173	52715	ENSBTAG00000019963	GRK1	G protein-coupled receptor kinase 1
chr12	11675981	11676420	-1.31	6.99e-12	3.46e-10	Distal Intergenic	11594895	11610167	15273	1	614348	NM_001102276	81087	ENSBTAG00000034885	RGCC	regulator of cell cycle
chr12	86088741	86089200	-1.61	0	0	Distal Intergenic	86167315	86183236	15922	1	781940	NM_001207045	-78115	ENSBTAG00000054563	SPACA7	sperm acrosome associated 7
chr12	11642461	11642660	-1.17	0.000249789	0.00201224	Distal Intergenic	11594895	11610167	15273	1	614348	NM_001102276	47567	ENSBTAG00000034885	RGCC	regulator of cell cycle
chr12	86486581	86487360	-1.35	2.22e-16	2.09e-14	Distal Intergenic	86491673	86497955	6283	1	617960	NM_001034806	-4313	ENSBTAG00000007411	F7	coagulation factor VII
chr12	76702961	76703260	1.29	6.47e-10	2.19e-08	Distal Intergenic	76738408	76742913	4506	1	514433	NM_001206366	-35148	ENSBTAG00000025246	ZIC2	Zic family member 2
chr12	14472761	14473260	-2.04	0	0	Distal Intergenic	14620269	14645489	25221	1	613627	NM_001113721	-147009	ENSBTAG00000051524	SERP2	stress associated endoplasmic reticulum protein family member 2
chr12	15415981	15416400	-1.17	9.81e-09	2.56e-07	Intron (NM_001038064/509259, intron 7 of 7)	15472248	15475791	3544	2	326599	NM_001014388	59391	ENSBTAG00000010156	TPT1	tumor protein, translationally-controlled 1
chr12	15157041	15157360	1.24	4.72e-11	2e-09	Promoter (<=1kb)	15118007	15157140	39134	2	509599	NM_001192226	0	ENSBTAG00000009415	NUFIP1	nuclear FMR1 interacting protein 1
chr12	86837281	86837840	-1.15	0	0	Distal Intergenic	86895141	86907629	12489	2	767974	NM_001077039	69789	ENSBTAG00000025192	C12H13orf46	chromosome 12 C13orf46 homolog
chr12	32513621	32513880	1.58	1.39e-11	6.52e-10	Distal Intergenic	32485688	32495663	9976	2	100135054	NM_001113572	-17959	ENSBTAG00000012600	GTF3A	general transcription factor IIIA
chr12	35458481	35458680	1.87	9.55e-15	7.49e-13	Promoter (<=1kb)	35458671	35512371	53701	1	512525	NM_001083416	0	ENSBTAG00000015943	MICU2	mitochondrial calcium uptake 2
chr12	16276401	16276680	-1.24	2.56e-05	0.000274263	Distal Intergenic	16209181	16273628	64448	2	540990	NM_001034720	-2774	ENSBTAG00000007079	LCP1	lymphocyte cytosolic protein 1
chr12	35816081	35816600	-1.11	0	0	Exon (NM_001080349/783374, exon 4 of 5)	35797720	35817784	20065	1	783374	NM_001080349	18362	ENSBTAG00000008296	EEF1AKMT1	EEF1A lysine methyltransferase 1
chr12	85117381	85117640	-1.78	3.55e-08	8.16e-07	Distal Intergenic	85170093	85200359	30267	2	615760	NM_001193089	82719	ENSBTAG00000049416	RAB20	RAB20, member RAS oncogene family
chr12	86293921	86294120	-1.21	0.000151613	0.00130297	Distal Intergenic	86186310	86222088	35779	2	526529	NM_001192632	-71834	ENSBTAG00000044184	TUBGCP3	tubulin gamma complex associated protein 3
chr12	33059101	33059300	1.78	3.61e-13	2.24e-11	Distal Intergenic	33169752	33179027	9276	1	527056	NM_001098062	-110452	ENSBTAG00000005318	RNF6	ring finger protein 6
chr12	36395101	36395520	1.08	5.59e-11	2.34e-09	Distal Intergenic	36270996	36321796	50801	1	506696	NM_001075277	124106	ENSBTAG00000003934	PSPC1	paraspeckle component 1
chr12	28524241	28524540	1.17	7.78e-09	2.08e-07	Distal Intergenic	28591661	28614271	22611	1	616069	NM_001046574	-67121	ENSBTAG00000000993	N4BP2L1	NEDD4 binding protein 2 like 1
chr12	11276281	11276580	1.14	2.85e-08	6.72e-07	Promoter (<=1kb)	11277083	11299447	22365	1	506275	NM_001075251	-503	ENSBTAG00000016637	WBP4	WW domain binding protein 4
chr12	86829281	86829800	-1.21	2.22e-12	1.2e-10	Distal Intergenic	86752867	86766529	13663	1	281457	NM_174173	76415	ENSBTAG00000019963	GRK1	G protein-coupled receptor kinase 1
chr12	30014601	30014940	1.57	3.44e-15	2.86e-13	Promoter (<=1kb)	29997122	30014621	17500	2	510187	NM_001083660	0	ENSBTAG00000008271	MEDAG	mesenteric estrogen dependent adipogenesis
chr12	85502761	85503220	-1.01	2.22e-16	2.09e-14	Intron (NM_001293096/524352, intron 7 of 17)	85542292	85552388	10097	1	617473	NM_001076461	-39072	ENSBTAG00000007298	TEX29	testis expressed 29
chr12	69632661	69633040	1.5	0	0	Distal Intergenic	69099238	69124784	25547	1	537630	NM_001164031	533424	ENSBTAG00000005310	GPR180	G protein-coupled receptor 180
chr12	86385021	86385300	-1.26	4.91e-06	6.46e-05	Distal Intergenic	86491673	86497955	6283	1	617960	NM_001034806	-106373	ENSBTAG00000007411	F7	coagulation factor VII
chr12	85148121	85148380	-1.86	1.39e-08	3.51e-07	Distal Intergenic	85170093	85200359	30267	2	615760	NM_001193089	51979	ENSBTAG00000049416	RAB20	RAB20, member RAS oncogene family
chr12	32989781	32989980	1.43	2.2e-10	8.23e-09	Distal Intergenic	32915852	32945502	29651	2	540674	NM_001193013	-44280	ENSBTAG00000014619	WASF3	WASP family member 3
chr12	36024141	36024600	-1.04	4.42e-13	2.7e-11	Distal Intergenic	36052303	36059946	7644	1	508454	NM_001160177	-27703	ENSBTAG00000038662	GJB6	gap junction protein beta 6
chr12	86438801	86439120	-1.43	5.05e-07	8.6e-06	Distal Intergenic	86491673	86497955	6283	1	617960	NM_001034806	-52553	ENSBTAG00000007411	F7	coagulation factor VII
chr12	19339701	19340080	1.26	1.33e-12	7.48e-11	Promoter (<=1kb)	19241567	19339402	97836	2	540719	NM_001192773	-300	ENSBTAG00000004850	KPNA3	karyopherin subunit alpha 3
chr12	84929321	84929620	-1.3	1.08e-06	1.68e-05	Intron (NM_001166511/282191, intron 2 of 51)	84863917	84995777	131861	2	282191	NM_001166511	66157	ENSBTAG00000012849	COL4A1	collagen type IV alpha 1 chain
chr12	86480541	86480800	-2.63	7.78e-14	5.35e-12	Distal Intergenic	86491673	86497955	6283	1	617960	NM_001034806	-10873	ENSBTAG00000007411	F7	coagulation factor VII
chr12	27877061	27877340	1.09	1.37e-07	2.7e-06	Intron (NM_001192070/538697, intron 1 of 13)	27845170	28012399	167230	1	538697	NM_001192070	31892	ENSBTAG00000021815	STARD13	StAR related lipid transfer domain containing 13
chr12	54616021	54616340	-1.07	4e-05	0.000405291	Intron (NM_001205720/512310, intron 2 of 7)	54578637	54649182	70546	1	512310	NM_001205720	37385	ENSBTAG00000014227	NDFIP2	Nedd4 family interacting protein 2
chr12	84898881	84899260	-1.04	3.91e-06	5.28e-05	Exon (NM_001166511/282191, exon 22 of 52)	84863917	84995777	131861	2	282191	NM_001166511	96517	ENSBTAG00000012849	COL4A1	collagen type IV alpha 1 chain
chr12	50471321	50471680	-1.2	1.3e-05	0.000151888	Intron (NM_001206310/534649, intron 1 of 20)	50330163	50540017	209855	2	534649	NM_001206310	68337	ENSBTAG00000005760	TBC1D4	TBC1 domain family member 4
chr12	86486021	86486340	-1.54	5.61e-09	1.55e-07	Distal Intergenic	86491673	86497955	6283	1	617960	NM_001034806	-5333	ENSBTAG00000007411	F7	coagulation factor VII
chr12	75839441	75839820	1.52	0	0	Intron (NM_001193099/616045, intron 7 of 52)	75720835	75894298	173464	2	616045	NM_001193099	54478	ENSBTAG00000010395	DOCK9	dedicator of cytokinesis 9
chr12	30611061	30611460	-1.09	2.41e-07	4.48e-06	Distal Intergenic	30494916	30533274	38359	1	537739	NM_001192918	116146	ENSBTAG00000009340	KATNAL1	katanin catalytic subunit A1 like 1
chr12	75628761	75629120	-1.09	3.78e-06	5.12e-05	Distal Intergenic	75634635	75681318	46684	2	521181	NM_001099378	52198	ENSBTAG00000004440	SLC15A1	solute carrier family 15 member 1
chr12	15552481	15552740	1.49	1.9e-11	8.7e-10	Intron (NM_001098895/507021, intron 2 of 9)	15541390	15565521	24132	1	507021	NM_001098895	11092	ENSBTAG00000016529	SLC25A30	solute carrier family 25 member 30
chr12	75215081	75215500	-1.66	1.33e-15	1.16e-13	Distal Intergenic	75219905	75458745	238841	1	531927	NM_001192712	-4405	ENSBTAG00000000146	FARP1	FERM, ARH/RhoGEF and pleckstrin domain protein 1
chr12	32512061	32512340	1.14	2.86e-08	6.73e-07	Distal Intergenic	32485688	32495663	9976	2	100135054	NM_001113572	-16399	ENSBTAG00000012600	GTF3A	general transcription factor IIIA
chr12	86636181	86636400	-1.22	4.5e-05	0.00044987	Distal Intergenic	86644694	86644769	76	2	100313405	NR_031039	8369	ENSBTAG00000045250	MIR2302	microRNA mir-2302
chr12	69138441	69138660	1.88	1.53e-13	1.01e-11	Distal Intergenic	69099238	69124784	25547	1	537630	NM_001164031	39204	ENSBTAG00000005310	GPR180	G protein-coupled receptor 180
chr12	10260061	10260300	2.95	0	0	Distal Intergenic	10909872	10914329	4458	1	513346	NM_001192348	-649572	ENSBTAG00000018179	PCDH8	protocadherin 8
chr12	55092201	55092440	1.6	1.8e-12	9.87e-11	Distal Intergenic	55341980	55343875	1896	2	539090	NM_001076147	251435	ENSBTAG00000001774	SPRY2	sprouty RTK signaling antagonist 2
chr12	30968521	30968760	1.03	1.58e-06	2.36e-05	Distal Intergenic	30977358	30991889	14532	1	539465	NM_001135792	-8598	ENSBTAG00000018577	SLC7A1	solute carrier family 7 member 1
chr12	35247421	35247760	-1.41	1.1e-07	2.23e-06	Distal Intergenic	35379638	35405463	25826	2	613731	NM_001245926	157703	ENSBTAG00000048237	FGF9	fibroblast growth factor 9
chr12	14957521	14957780	-1.11	0.000237348	0.00192585	Distal Intergenic	15118007	15157140	39134	2	509599	NM_001192226	199360	ENSBTAG00000009415	NUFIP1	nuclear FMR1 interacting protein 1
chr12	35610901	35611240	1.04	4.42e-08	9.93e-07	Promoter (<=1kb)	35603042	35610875	7834	2	615692	NM_001035467	-27	ENSBTAG00000018631	SAP18	Sin3A associated protein 18
chr12	50608341	50608820	-2.52	0	0	Intron (NM_001040541/520170, intron 2 of 8)	50599728	50648822	49095	1	520170	NM_001040541	8614	ENSBTAG00000008024	UCHL3	ubiquitin C-terminal hydrolase L3
chr13	58512021	58512480	-1.44	3.56e-12	1.86e-10	Intron (NM_001078078/617469, intron 2 of 4)	58487491	58540801	53311	1	617469	NM_001078078	24531	ENSBTAG00000054628	PMEPA1	prostate transmembrane protein, androgen induced 1
chr13	20000661	20001020	-1.06	8.17e-06	0.000100915	Intron (NM_174368/281876, intron 9 of 15)	19971378	20013364	41987	1	281876	NM_174368	29284	ENSBTAG00000015910	ITGB1	integrin subunit beta 1
chr13	59422381	59422820	-1.58	7.55e-15	5.99e-13	Distal Intergenic	59442365	59443937	1573	2	784495	NM_001105639	21117	ENSBTAG00000031462	FAM209A	family with sequence similarity 209, member A
chr13	77856481	77857100	-1.48	1.11e-15	9.72e-14	Distal Intergenic	77982558	77993066	10509	2	529745	NM_001192680	135966	ENSBTAG00000018063	SPATA2	spermatogenesis associated 2
chr13	54351321	54351580	-1.03	0.000394441	0.00298576	Distal Intergenic	54355340	54355426	87	2	100313252	NR_030796	3846	ENSBTAG00000029962	MIR124B	microRNA mir-124b
chr13	60694761	60694980	1.14	1.4e-07	2.77e-06	Distal Intergenic	60670296	60676670	6375	2	617951	NM_001101269	-18092	ENSBTAG00000027387	NRSN2	neurensin 2
chr13	29253441	29254060	-1.07	4e-15	3.29e-13	Intron (NM_001046393/535023, intron 1 of 3)	29216133	29292558	76426	2	535023	NM_001046393	38498	ENSBTAG00000010023	FAM107B	family with sequence similarity 107 member B
chr13	26788001	26788340	1	6.34e-09	1.73e-07	Distal Intergenic	26666170	26728037	61868	1	512459	NM_001205723	121832	ENSBTAG00000008056	GAD2	glutamate decarboxylase 2
chr13	29426961	29427160	-1.07	0.000524654	0.00381645	Distal Intergenic	29470661	29492325	21665	2	513798	NM_001205769	65165	ENSBTAG00000016450	CDNF	cerebral dopamine neurotrophic factor
chr13	18240261	18240460	-1.19	0.000195182	0.00162126	Intron (NM_001034710/540605, intron 7 of 9)	18226486	18292830	66345	2	540605	NM_001034710	52370	ENSBTAG00000016060	CREM	cAMP responsive element modulator
chr13	76018041	76018260	-1.73	1.18e-07	2.37e-06	Distal Intergenic	75774880	75890049	115170	2	506031	NM_001191171	-127993	ENSBTAG00000013114	ZMYND8	zinc finger MYND-type containing 8
chr13	44596881	44597220	1.01	1.12e-08	2.91e-07	Promoter (<=1kb)	44597302	44604381	7080	1	505884	NM_001035271	-82	ENSBTAG00000015188	KLF6	Kruppel like factor 6
chr13	72148981	72149240	-1.5	7.53e-07	1.23e-05	Distal Intergenic	72156148	72175597	19450	1	517909	NM_001075760	-6908	ENSBTAG00000021033	SGK2	serum/glucocorticoid regulated kinase 2
chr13	9304781	9305040	-1.34	7.82e-06	9.72e-05	Intron (NM_001105029/100125389, intron 8 of 18)	8491616	8491696	81	1	102465262	NR_107749	813166	ENSBTAG00000049060	MIR2285N-2	microRNA mir-2285n-2
chr13	53191641	53192060	-1.29	1.41e-13	9.37e-12	Distal Intergenic	53198344	53240035	41692	2	327666	NM_175788	47975	ENSBTAG00000007213	SIRPA	signal regulatory protein alpha
chr13	78809061	78809500	-1.34	0	0	Distal Intergenic	78821802	78821896	95	2	102465291	NR_107796	12396	ENSBTAG00000052697	MIR6527	microRNA mir-6527
chr13	13370981	13371420	-1.1	1.01e-12	5.77e-11	Distal Intergenic	12976713	13184863	208151	2	777790	NM_001078165	-186119	NA	CELF2	CUGBP Elav-like family member 2
chr13	74686521	74686940	1.17	6.69e-14	4.65e-12	Promoter (<=1kb)	74686117	74698084	11968	1	535479	NM_001103099	405	ENSBTAG00000010126	PCIF1	phosphorylated CTD interacting factor 1
chr13	24387381	24387760	1.06	1.04e-10	4.21e-09	Distal Intergenic	24116088	24140974	24887	1	613475	NM_001206130	271294	ENSBTAG00000044112	MSRB2	methionine sulfoxide reductase B2
chr13	73069501	73069880	-1.49	3.88e-10	1.38e-08	Distal Intergenic	73028617	73052069	23453	2	280712	NM_173887	-17433	ENSBTAG00000005280	ADA	adenosine deaminase
chr13	65635241	65635700	-1.31	1.6e-13	1.05e-11	Distal Intergenic	65647900	65655870	7971	1	505964	NM_001075234	-12200	ENSBTAG00000011473	MYL9	myosin light chain 9
chr13	44581041	44581360	1.08	1.49e-07	2.92e-06	Distal Intergenic	44597302	44604381	7080	1	505884	NM_001035271	-15942	ENSBTAG00000015188	KLF6	Kruppel like factor 6
chr13	31664041	31664520	-1.16	1.82e-10	6.99e-09	Distal Intergenic	31653816	31661745	7930	1	280955	NM_173969	10226	ENSBTAG00000018463	VIM	vimentin
chr13	10731921	10732240	-1.32	6.16e-06	7.87e-05	Distal Intergenic	10697338	10705523	8186	1	516539	NM_001105377	34584	ENSBTAG00000000686	NANP	N-acetylneuraminic acid phosphatase
chr13	72805661	72805880	-1.26	7.08e-05	0.000671038	Distal Intergenic	72825806	72855373	29568	1	509200	NM_001015557	-19926	ENSBTAG00000012116	HNF4A	hepatocyte nuclear factor 4 alpha
chr13	63349641	63350140	-1.51	0	0	Distal Intergenic	63374875	63464846	89972	1	504640	NM_001014847	-24735	ENSBTAG00000016524	RALY	RALY heterogeneous nuclear ribonucleoprotein
chr13	58504301	58505280	-1.55	0	0	Intron (NM_001078078/617469, intron 2 of 4)	58487491	58540801	53311	1	617469	NM_001078078	16811	ENSBTAG00000054628	PMEPA1	prostate transmembrane protein, androgen induced 1
chr13	61966021	61966360	-1.44	1.7e-07	3.28e-06	Distal Intergenic	62102420	62130564	28145	2	514295	NM_001035291	164204	ENSBTAG00000016427	COMMD7	COMM domain containing 7
chr13	74228661	74229080	-1.91	0	0	Distal Intergenic	74243034	74247175	4142	2	404103	NM_205786	18095	ENSBTAG00000049782	LOC404103	spleen trypsin inhibitor
chr13	62886361	62886640	1.05	8.38e-07	1.35e-05	Downstream (2-3kb)	62849098	62883927	34830	2	514086	NM_001075646	-2435	ENSBTAG00000018535	CDK5RAP1	CDK5 regulatory subunit associated protein 1
chr13	25739881	25740160	1.02	6.76e-07	1.11e-05	Distal Intergenic	25808009	25844085	36077	2	516469	NM_001192445	103925	ENSBTAG00000015569	ENKUR	enkurin, TRPC channel interacting protein
chr13	46049421	46049800	-1.23	6.89e-08	1.47e-06	Intron (NM_001192588/524061, intron 1 of 9)	46039693	46272683	232991	1	524061	NM_001192588	9729	ENSBTAG00000014194	ADARB2	adenosine deaminase RNA specific B2 (inactive)
chr13	61222341	61222700	-1.24	2.26e-07	4.23e-06	Intron (NM_001077486/282152, intron 2 of 2)	61200127	61205419	5293	1	618339	NM_001193186	22215	ENSBTAG00000016171	COX4I2	cytochrome c oxidase subunit 4I2
chr13	39564621	39565000	-1.1	1.52e-06	2.28e-05	Intron (NM_001102204/537459, intron 9 of 10)	39584307	39602877	18571	1	540212	NM_001206829	-19307	ENSBTAG00000001144	NAA20	N-alpha-acetyltransferase 20, NatB catalytic subunit
chr13	78036201	78036460	1.5	4.28e-12	2.21e-10	Promoter (<=1kb)	78036445	78042572	6128	1	504492	NM_001112708	0	ENSBTAG00000014554	SNAI1	snail family transcriptional repressor 1
chr13	363801	364600	1.7	0	0	Distal Intergenic	680566	739284	58719	2	618015	NM_001099170	374684	ENSBTAG00000035323	TMX4	thioredoxin related transmembrane protein 4
chr13	33232841	33233380	-1.23	0	0	Distal Intergenic	33160117	33226260	66144	1	534386	NM_001192810	72725	ENSBTAG00000001552	EPC1	enhancer of polycomb homolog 1
chr13	61259101	61259640	-1.02	0	0	Intron (NM_001077486/282152, intron 2 of 2)	61220110	61271367	51258	2	282152	NM_001077486	11727	ENSBTAG00000006526	BCL2L1	BCL2 like 1
chr13	27854341	27854760	1.01	4.83e-11	2.05e-09	Distal Intergenic	27897057	27904337	7281	2	615924	NM_001206226	49577	ENSBTAG00000054631	UCMA	upper zone of growth plate and cartilage matrix associated
chr13	58521321	58521620	-1.22	6.07e-06	7.78e-05	Intron (NM_001078078/617469, intron 2 of 4)	58487491	58540801	53311	1	617469	NM_001078078	33831	ENSBTAG00000054628	PMEPA1	prostate transmembrane protein, androgen induced 1
chr13	54907321	54907520	-1.33	4.69e-05	0.000466599	Distal Intergenic	54882259	54882337	79	1	100313128	NR_031118	25063	ENSBTAG00000045225	MIR2306	microRNA mir-2306
chr13	75350721	75351140	-1.43	2.92e-11	1.3e-09	Distal Intergenic	75255219	75338465	83247	2	526291	NM_001080288	-12257	ENSBTAG00000000873	SLC13A3	solute carrier family 13 member 3
chr13	343501	344500	1.35	0	0	Distal Intergenic	680566	739284	58719	2	618015	NM_001099170	394784	ENSBTAG00000035323	TMX4	thioredoxin related transmembrane protein 4
chr13	42025101	42025300	-1.24	0.000104187	0.0009418	Distal Intergenic	42019553	42022430	2878	1	520351	NM_001075805	5549	ENSBTAG00000004993	NXT1	nuclear transport factor 2 like export factor 1
chr13	65576181	65576680	-1.32	0	0	Distal Intergenic	65647900	65655870	7971	1	505964	NM_001075234	-71220	ENSBTAG00000011473	MYL9	myosin light chain 9
chr13	48116141	48116620	-1.02	7.4e-12	3.65e-10	Intron (NM_001038040/505816, intron 2 of 10)	48110220	48120755	10536	2	505816	NM_001038040	4135	ENSBTAG00000001314	TRMT6	tRNA methyltransferase 6
chr13	6948181	6948480	-1.2	1.95e-05	0.000216107	Distal Intergenic	6817233	6909116	91884	1	506902	NM_001163935	130949	ENSBTAG00000017188	ISM1	isthmin 1
chr13	78609801	78610160	-1.33	8.39e-08	1.75e-06	Distal Intergenic	78534187	78594858	60672	1	508658	NM_001100326	75615	ENSBTAG00000006616	PTPN1	protein tyrosine phosphatase non-receptor type 1
chr13	13393881	13394240	-1.23	4.76e-07	8.18e-06	Distal Intergenic	12976713	13184863	208151	2	777790	NM_001078165	-209019	NA	CELF2	CUGBP Elav-like family member 2
chr13	3970701	3971340	-1.32	0	0	Intron (NM_001191178/783681, intron 3 of 25)	3939809	3984202	44394	2	783681	NM_001191178	12862	ENSBTAG00000012817	JAG1	jagged canonical Notch ligand 1
chr13	54196901	54197100	-1.55	3.72e-06	5.04e-05	Distal Intergenic	54152019	54159693	7675	1	515233	NM_001037464	44883	ENSBTAG00000021685	EEF1A2	eukaryotic translation elongation factor 1 alpha 2
chr13	78596421	78596740	-1.17	2.73e-06	3.84e-05	Distal Intergenic	78534187	78594858	60672	1	508658	NM_001100326	62235	ENSBTAG00000006616	PTPN1	protein tyrosine phosphatase non-receptor type 1
chr13	55025601	55025880	1.09	1.92e-08	4.71e-07	Promoter (<=1kb)	55018299	55025069	6771	2	508880	NM_001014874	-533	ENSBTAG00000014442	MTG2	mitochondrial ribosome associated GTPase 2
chr13	61836901	61837480	-1.67	0	0	Distal Intergenic	61747783	61787771	39989	1	508404	NM_001110788	89119	ENSBTAG00000003215	KIF3B	kinesin family member 3B
chr13	66391341	66391720	-1.06	1.12e-06	1.74e-05	Distal Intergenic	66329744	66348650	18907	1	535742	NM_001110804	61598	ENSBTAG00000008938	SRC	SRC proto-oncogene, non-receptor tyrosine kinase
chr13	27800581	27800880	1.42	1.55e-13	1.02e-11	Promoter (<=1kb)	27800797	27839665	38869	1	534150	NM_001034602	0	ENSBTAG00000016401	OPTN	optineurin
chr13	54917981	54918340	-1.31	6.03e-08	1.31e-06	Distal Intergenic	54939446	54945182	5737	2	519729	NM_001080282	26842	ENSBTAG00000003058	ADRM1	adhesion regulating molecule 1
chr13	55036461	55036700	-1.17	8.48e-05	0.00078564	Exon (NM_001078095/768207, exon 6 of 11)	55018299	55025069	6771	2	508880	NM_001014874	-11393	ENSBTAG00000014442	MTG2	mitochondrial ribosome associated GTPase 2
chr13	46813121	46813540	-1.29	1.59e-11	7.37e-10	Exon (NM_001206073/535136, exon 35 of 37)	46729069	46729149	81	2	102466164	NR_107752	-83973	ENSBTAG00000053954	MIR2285M-2	microRNA mir-2285m-2
chr13	360861	361080	1.25	2.13e-08	5.15e-07	Distal Intergenic	680566	739284	58719	2	618015	NM_001099170	378204	ENSBTAG00000035323	TMX4	thioredoxin related transmembrane protein 4
chr13	58520761	58521180	-1.48	8.09e-12	3.95e-10	Intron (NM_001078078/617469, intron 2 of 4)	58487491	58540801	53311	1	617469	NM_001078078	33271	ENSBTAG00000054628	PMEPA1	prostate transmembrane protein, androgen induced 1
chr13	63929701	63930380	-1.1	0	0	Distal Intergenic	63918996	63920647	1652	1	514547	NM_001046175	10706	ENSBTAG00000006135	MAP1LC3A	microtubule associated protein 1 light chain 3 alpha
chr13	46853801	46854080	-1.35	1.26e-06	1.93e-05	Intron (NM_001045940/506325, intron 2 of 12)	46836951	46897518	60568	2	506325	NM_001045940	43438	ENSBTAG00000002578	ZMYND11	zinc finger MYND-type containing 11
chr13	63393361	63393700	-2.04	3.35e-12	1.75e-10	Intron (NM_001014847/504640, intron 1 of 8)	63374875	63464846	89972	1	504640	NM_001014847	18487	ENSBTAG00000016524	RALY	RALY heterogeneous nuclear ribonucleoprotein
chr13	59583021	59583360	1.24	1.27e-11	6.01e-10	Promoter (<=1kb)	59572279	59582949	10671	2	516545	NM_001080278	-73	ENSBTAG00000013007	FAM210B	family with sequence similarity 210 member B
chr13	35530201	35530560	-1.56	3.83e-10	1.36e-08	Distal Intergenic	35474945	35490959	16015	2	512087	NM_001077910	-39243	ENSBTAG00000010330	LYZL1	lysozyme-like 1
chr13	72026321	72026560	-1.49	3.33e-06	4.58e-05	Distal Intergenic	72096726	72102391	5666	1	507828	NM_001035272	-70166	ENSBTAG00000008527	SRSF6	serine and arginine rich splicing factor 6
chr13	77194241	77194640	1.03	1.57e-10	6.1e-09	Promoter (<=1kb)	77194000	77229847	35848	1	518622	NM_001014933	242	ENSBTAG00000005957	CSE1L	chromosome segregation 1 like
chr13	58502421	58502980	-1.24	0	0	Intron (NM_001078078/617469, intron 2 of 4)	58487491	58540801	53311	1	617469	NM_001078078	14931	ENSBTAG00000054628	PMEPA1	prostate transmembrane protein, androgen induced 1
chr13	44294541	44294840	1.38	9.16e-13	5.27e-11	Distal Intergenic	44597302	44604381	7080	1	505884	NM_001035271	-302462	ENSBTAG00000015188	KLF6	Kruppel like factor 6
chr13	364841	365060	2.37	0	0	Distal Intergenic	680566	739284	58719	2	618015	NM_001099170	374224	ENSBTAG00000035323	TMX4	thioredoxin related transmembrane protein 4
chr13	63918601	63919060	1.06	8.28e-13	4.81e-11	Promoter (<=1kb)	63918996	63920647	1652	1	514547	NM_001046175	0	ENSBTAG00000006135	MAP1LC3A	microtubule associated protein 1 light chain 3 alpha
chr13	51160901	51161240	1.05	1.42e-08	3.58e-07	Promoter (<=1kb)	51161049	51267556	106508	1	767991	NM_001077052	0	ENSBTAG00000007922	RNF24	ring finger protein 24
chr13	54915501	54915800	-1.54	1.75e-07	3.37e-06	Distal Intergenic	54939446	54945182	5737	2	519729	NM_001080282	29382	ENSBTAG00000003058	ADRM1	adhesion regulating molecule 1
chr13	25027281	25027540	-1.18	6.29e-05	0.000604438	Distal Intergenic	25808009	25844085	36077	2	516469	NM_001192445	816545	ENSBTAG00000015569	ENKUR	enkurin, TRPC channel interacting protein
chr13	70570761	70571040	-1.44	3.81e-06	5.16e-05	Distal Intergenic	70033055	70232258	199204	2	524776	NM_001243300	-338504	ENSBTAG00000005733	CHD6	chromodomain helicase DNA binding protein 6
chr13	37956961	37957380	-1.24	2.77e-09	8.14e-08	Intron (NM_001015586/513267, intron 1 of 3)	37954770	37979552	24783	1	513267	NM_001015586	2192	ENSBTAG00000015434	DSTN	destrin, actin depolymerizing factor
chr13	58767421	58767720	-2.2	2.27e-13	1.45e-11	Intron (NM_001206023/533516, intron 3 of 3)	58757866	58773500	15635	2	533516	NM_001206023	5780	ENSBTAG00000008105	RBM38	RNA binding motif protein 38
chr13	360521	360780	1.43	1.18e-10	4.7e-09	Distal Intergenic	680566	739284	58719	2	618015	NM_001099170	378504	ENSBTAG00000035323	TMX4	thioredoxin related transmembrane protein 4
chr13	24982381	24982840	-1.05	1.5e-10	5.85e-09	Distal Intergenic	25808009	25844085	36077	2	516469	NM_001192445	861245	ENSBTAG00000015569	ENKUR	enkurin, TRPC channel interacting protein
chr13	77500021	77500300	-1.11	6.48e-05	0.000620129	Intron (NM_001192269/539528, intron 1 of 1)	77465721	77576217	110497	2	539528	NM_001192269	75917	ENSBTAG00000027320	KCNB1	potassium voltage-gated channel subfamily B member 1
chr13	61892701	61893080	-1.5	1.7e-10	6.56e-09	Distal Intergenic	61747783	61787771	39989	1	508404	NM_001110788	144919	ENSBTAG00000003215	KIF3B	kinesin family member 3B
chr13	73781181	73781620	-1.2	2.44e-10	9.04e-09	Distal Intergenic	73786383	73797126	10744	1	100196900	NM_001143748	-4763	ENSBTAG00000046614	LOC100196900	uncharacterized LOC100196900
chr13	44954901	44955360	-1.21	1.11e-16	1.09e-14	Distal Intergenic	45107875	45160801	52927	2	507119	NM_001193220	205441	ENSBTAG00000002683	PFKP	phosphofructokinase, platelet
chr13	65659801	65660300	-1.19	6.44e-14	4.49e-12	Distal Intergenic	65647900	65655870	7971	1	505964	NM_001075234	11902	ENSBTAG00000011473	MYL9	myosin light chain 9
chr13	18513741	18514100	-1.92	3.64e-13	2.25e-11	Distal Intergenic	18322136	18393467	71332	1	535219	NM_001076909	191606	ENSBTAG00000007133	CUL2	cullin 2
chr13	12397781	12398140	-1.87	1.2e-12	6.82e-11	Distal Intergenic	12436965	12479175	42211	2	781700	NM_001102526	81035	ENSBTAG00000039571	PROSER2	proline and serine rich 2
chr13	71321421	71321700	-1.74	1.71e-08	4.23e-07	Distal Intergenic	72096726	72102391	5666	1	507828	NM_001035272	-775026	ENSBTAG00000008527	SRSF6	serine and arginine rich splicing factor 6
chr13	81110721	81111120	-1.01	2.45e-06	3.49e-05	Distal Intergenic	81425069	81490883	65815	2	504895	NM_001077850	379763	NA	BCAS1	brain enriched myelin associated protein 1
chr13	362541	363680	1.69	0	0	Distal Intergenic	680566	739284	58719	2	618015	NM_001099170	375604	ENSBTAG00000035323	TMX4	thioredoxin related transmembrane protein 4
chr13	51268961	51269320	-1.72	7.51e-11	3.09e-09	Distal Intergenic	51282163	51282238	76	2	100170928	NR_031387	12918	ENSBTAG00000029793	MIR103-2	microRNA mir-103-2
chr13	54940201	54940680	-1.42	1.42e-13	9.42e-12	Exon (NM_001080282/519729, exon 7 of 10)	54939446	54945182	5737	2	519729	NM_001080282	4502	ENSBTAG00000003058	ADRM1	adhesion regulating molecule 1
chr13	37722361	37722740	-1.05	8.16e-06	0.000100818	Intron (NM_174413/281968, intron 8 of 12)	37756663	37789222	32560	2	515755	NM_001102032	66482	ENSBTAG00000006043	LOC515755	solute carrier family 6 (neurotransmitter transporter, glycine), member 9-like
chr13	45105121	45105660	-1.05	0	0	Downstream (2-3kb)	45107875	45160801	52927	2	507119	NM_001193220	55141	ENSBTAG00000002683	PFKP	phosphofructokinase, platelet
chr13	34485601	34485800	-1.66	1.32e-06	2.01e-05	Distal Intergenic	34569531	34679863	110333	2	281509	NM_174190	194063	ENSBTAG00000027444	SVIL	supervillin
chr13	78533761	78534220	1.32	0	0	Promoter (<=1kb)	78534187	78594858	60672	1	508658	NM_001100326	0	ENSBTAG00000006616	PTPN1	protein tyrosine phosphatase non-receptor type 1
chr13	54824061	54824400	-1.18	1.04e-05	0.000124713	Distal Intergenic	54799159	54809123	9965	1	504784	NM_001034221	24903	ENSBTAG00000047944	GATA5	GATA binding protein 5
chr13	22517361	22517640	-1.56	4.88e-07	8.36e-06	Distal Intergenic	22617865	22617934	70	2	100313325	NR_031114	100294	ENSBTAG00000046646	MIR2285D	microRNA mir-2285d
chr13	11549841	11550340	-1.4	0	0	Intron (NM_001172375/509875, intron 2 of 2)	11479616	11570660	91045	1	509875	NM_001172375	70226	ENSBTAG00000040490	CCDC3	coiled-coil domain containing 3
chr13	359581	359860	2.63	0	0	Distal Intergenic	680566	739284	58719	2	618015	NM_001099170	379424	ENSBTAG00000035323	TMX4	thioredoxin related transmembrane protein 4
chr14	450121	450500	-1.3	1.42e-08	3.58e-07	Promoter (1-2kb)	443246	448420	5175	2	508701	NM_001193251	-1702	ENSBTAG00000007834	PPP1R16A	protein phosphatase 1 regulatory subunit 16A
chr14	81950881	81951220	1.2	2.03e-12	1.11e-10	Distal Intergenic	81787034	81863369	76336	1	617904	NM_001193177	163848	ENSBTAG00000006770	MTBP	MDM2 binding protein
chr14	31452841	31453240	-1.64	7.08e-14	4.91e-12	Intron (NM_173997/281022, intron 1 of 38)	31327957	31456543	128587	2	281022	NM_173997	3303	ENSBTAG00000014691	ARFGEF1	ADP ribosylation factor guanine nucleotide exchange factor 1
chr14	16919281	16919800	1.19	0	0	Distal Intergenic	16772152	16792577	20426	2	515040	NM_001206406	-126705	ENSBTAG00000026309	ZHX2	zinc fingers and homeoboxes 2
chr14	1264841	1265160	-1.3	3.05e-07	5.52e-06	Distal Intergenic	1361059	1363513	2455	1	618749	NM_001079636	-95899	ENSBTAG00000011939	LY6H	lymphocyte antigen 6 family member H
chr14	19805721	19805920	-1.99	3.44e-08	7.94e-07	Distal Intergenic	19820554	19828802	8249	2	505272	NM_001037585	22882	ENSBTAG00000008693	EFCAB1	EF-hand calcium binding domain 1
chr14	81737661	81738060	1.52	0	0	Distal Intergenic	81745768	81786691	40924	2	617901	NM_001034805	48631	ENSBTAG00000006767	MRPL13	mitochondrial ribosomal protein L13
chr14	1935381	1935700	-1.12	8.5e-06	0.000104514	Intron (NM_001082446/535306, intron 1 of 13)	1902552	2019964	117413	1	535306	NM_001082446	32830	ENSBTAG00000009974	TSNARE1	t-SNARE domain containing 1
chr14	23980841	23981320	-1.03	0	0	Distal Intergenic	23867151	23883121	15971	2	532797	NM_001046335	-97721	ENSBTAG00000015637	BPNT2	3'(2'), 5'-bisphosphate nucleotidase 2
chr14	3077221	3077540	-1.61	3.12e-09	9.07e-08	Intron (NM_205794/404130, intron 1 of 18)	3056112	3138228	82117	1	404130	NM_205794	21110	ENSBTAG00000001579	AGO2	argonaute RISC catalytic component 2
chr14	2718381	2718640	1.14	4.7e-08	1.05e-06	Distal Intergenic	2844183	3037069	192887	1	506270	NM_001075250	-125543	ENSBTAG00000009578	PTK2	protein tyrosine kinase 2
chr14	30457981	30458360	1.11	6.07e-11	2.53e-09	Distal Intergenic	30469091	30516186	47096	1	616362	NM_001205502	-10731	ENSBTAG00000021009	TRIM55	tripartite motif containing 55
chr14	81116061	81116320	-1.41	7.01e-06	8.84e-05	Distal Intergenic	80982686	81078207	95522	2	532663	NM_001080293	-37855	ENSBTAG00000013165	ENPP2	ectonucleotide pyrophosphatase/phosphodiesterase 2
chr14	12502081	12502840	-1.66	0	0	Distal Intergenic	12653171	12658366	5196	2	511077	NM_001046074	155526	ENSBTAG00000008409	MYC	MYC proto-oncogene, bHLH transcription factor
chr14	69395761	69396020	1.12	4.13e-09	1.17e-07	Distal Intergenic	69402489	69412215	9727	1	782667	NM_001205423	-6469	ENSBTAG00000055158	TP53INP1	tumor protein p53 inducible nuclear protein 1
chr14	45908121	45908400	1.1	9.46e-08	1.95e-06	Intron (NM_001191180/783254, intron 4 of 4)	45940448	45940525	78	1	100313407	NR_031041	-32048	ENSBTAG00000044458	MIR2489	microRNA mir-2489
chr14	2639201	2639560	-1.44	1.15e-08	2.98e-07	Distal Intergenic	2553480	2561149	7670	2	100137722	NM_001083766	-78053	ENSBTAG00000046467	PTP4A3	protein tyrosine phosphatase 4A3
chr14	19174201	19174680	-1.01	4e-15	3.29e-13	Distal Intergenic	19128179	19129773	1595	1	281678	NM_174267	46023	ENSBTAG00000046307	CEBPD	CCAAT enhancer binding protein delta
chr14	3550081	3550400	-1.49	1.37e-08	3.48e-07	Intron (NM_001037474/533451, intron 20 of 21)	3615508	3712832	97325	1	539586	NM_001206824	-65108	ENSBTAG00000047488	KCNK9	potassium two pore domain channel subfamily K member 9
chr14	81716941	81717320	1.08	1.27e-11	6e-10	Distal Intergenic	81745768	81786691	40924	2	617901	NM_001034805	69371	ENSBTAG00000006767	MRPL13	mitochondrial ribosomal protein L13
chr14	3052221	3052640	-1.04	1.34e-08	3.4e-07	Distal Intergenic	3056112	3138228	82117	1	404130	NM_205794	-3472	ENSBTAG00000001579	AGO2	argonaute RISC catalytic component 2
chr14	81591341	81591680	-1.79	1.34e-11	6.31e-10	Distal Intergenic	81745768	81786691	40924	2	617901	NM_001034805	195011	ENSBTAG00000006767	MRPL13	mitochondrial ribosomal protein L13
chr14	26800761	26801080	-1.03	0.000158017	0.00135154	Distal Intergenic	26854867	27012590	157724	1	532808	NM_001206009	-53787	ENSBTAG00000043978	CLVS1	clavesin 1
chr14	8325201	8325480	-1.16	0.000123247	0.00108927	Intron (NM_173883/280706, intron 40 of 47)	8279282	8315789	36508	1	513589	NM_001024533	45920	ENSBTAG00000007828	SLA	Src like adaptor
chr14	36798981	36799260	1.01	1.01e-06	1.59e-05	Promoter (1-2kb)	36801062	36801134	73	1	100313326	NR_031042	-1802	ENSBTAG00000045269	MIR2284L	microRNA mir-2284l
chr14	10785221	10785700	-1.01	0	0	Distal Intergenic	10799445	10814847	15403	2	508492	NM_001046004	29147	ENSBTAG00000017478	GSDMC	gasdermin C
chr14	4364761	4365080	-1.7	1.5e-08	3.75e-07	Distal Intergenic	4388017	4612389	224373	1	618755	NM_001078091	-22937	ENSBTAG00000018218	FAM135B	family with sequence similarity 135 member B
chr14	80762761	80763180	1.5	0	0	Distal Intergenic	80824596	80853922	29327	2	507572	NM_001045976	90742	ENSBTAG00000004792	CHMP4C	charged multivesicular body protein 4C
chr14	1808381	1808740	-1.59	1.23e-09	3.89e-08	Intron (NM_001191541/524070, intron 23 of 29)	1797345	1862330	64986	2	524070	NM_001191541	53590	ENSBTAG00000006385	ADGRB1	adhesion G protein-coupled receptor B1
chr14	1818301	1818860	-1.46	4.57e-13	2.78e-11	Exon (NM_001191541/524070, exon 18 of 30)	1797345	1862330	64986	2	524070	NM_001191541	43470	ENSBTAG00000006385	ADGRB1	adhesion G protein-coupled receptor B1
chr14	4264901	4265300	-1.13	1.31e-07	2.61e-06	Distal Intergenic	4388017	4612389	224373	1	618755	NM_001078091	-122717	ENSBTAG00000018218	FAM135B	family with sequence similarity 135 member B
chr14	11648961	11649480	-1.57	0	0	Distal Intergenic	10799445	10814847	15403	2	508492	NM_001046004	-834115	ENSBTAG00000017478	GSDMC	gasdermin C
chr14	2568441	2568760	-1.87	2.53e-11	1.13e-09	Distal Intergenic	2553480	2561149	7670	2	100137722	NM_001083766	-7293	ENSBTAG00000046467	PTP4A3	protein tyrosine phosphatase 4A3
chr14	17264601	17265120	-1.22	6.02e-12	3.02e-10	Distal Intergenic	16772152	16792577	20426	2	515040	NM_001206406	-472025	ENSBTAG00000026309	ZHX2	zinc fingers and homeoboxes 2
chr14	25234061	25234440	-1.48	1.52e-09	4.7e-08	Intron (NM_001102096/525888, intron 1 of 9)	24946881	25258596	311716	2	525888	NM_001102096	24156	ENSBTAG00000004954	TOX	thymocyte selection associated high mobility group box
chr14	2931541	2932060	-1.02	0	0	Intron (NM_001075250/506270, intron 5 of 33)	3002376	3002444	69	1	790978	NR_031270	-70316	ENSBTAG00000029865	MIR151	microRNA mir-151
chr14	7788501	7788920	-1.82	0	0	Distal Intergenic	7936775	7951923	15149	1	282351	NM_001097983	-147855	ENSBTAG00000001156	ST3GAL1	ST3 beta-galactoside alpha-2,3-sialyltransferase 1
chr14	45051961	45052480	1.09	8.88e-16	7.86e-14	Distal Intergenic	44987022	45020255	33234	2	511940	NM_001081719	-31707	ENSBTAG00000011779	MAL2	mal, T cell differentiation protein 2
chr14	81949221	81949480	1.12	8.97e-08	1.86e-06	Distal Intergenic	81787034	81863369	76336	1	617904	NM_001193177	162188	ENSBTAG00000006770	MTBP	MDM2 binding protein
chr14	63820621	63821300	-1	0	0	Intron (NM_001034619/534898, intron 1 of 4)	63800505	63841742	41238	1	534898	NM_001034619	20117	ENSBTAG00000001254	ANKRD46	ankyrin repeat domain 46
chr14	2558681	2558960	-1.4	6.64e-07	1.1e-05	Intron (NM_001083766/100137722, intron 1 of 4)	2553480	2561149	7670	2	100137722	NM_001083766	2189	ENSBTAG00000046467	PTP4A3	protein tyrosine phosphatase 4A3
chr14	37214581	37214860	1.15	1.78e-09	5.43e-08	Intron (NM_001046493/540859, intron 1 of 3)	37196547	37219976	23430	2	540859	NM_001046493	5116	ENSBTAG00000050514	ELOC	elongin C
chr14	2548121	2548940	-1.2	0	0	Distal Intergenic	2553480	2561149	7670	2	100137722	NM_001083766	12209	ENSBTAG00000046467	PTP4A3	protein tyrosine phosphatase 4A3
chr14	76362521	76362800	1.71	2.55e-15	2.17e-13	Distal Intergenic	76218264	76335199	116936	2	513789	NM_001037463	-27323	ENSBTAG00000015720	WWP1	WW domain containing E3 ubiquitin protein ligase 1
chr14	36759021	36759280	1.15	2.72e-08	6.44e-07	Downstream (<1kb)	36801062	36801134	73	1	100313326	NR_031042	-41782	ENSBTAG00000045269	MIR2284L	microRNA mir-2284l
chr14	64137401	64137660	1.46	1.45e-10	5.67e-09	Distal Intergenic	64216924	64220642	3719	2	614776	NM_001037623	82982	ENSBTAG00000022539	POLR2K	RNA polymerase II, I and III subunit K
chr14	42610081	42610540	-1.93	0	0	Distal Intergenic	42811857	42870107	58251	1	534991	NM_001034622	-201317	ENSBTAG00000020099	STMN2	stathmin 2
chr14	877861	878420	-1.13	0	0	Promoter (<=1kb)	879199	879273	75	1	100313130	NR_031044	-779	ENSBTAG00000044263	MIR2309	microRNA mir-2309
chr14	44572181	44572500	1.38	5.75e-12	2.89e-10	Distal Intergenic	44644666	44649809	5144	2	506062	NM_001075239	77309	ENSBTAG00000000071	PMP2	peripheral myelin protein 2
chr14	16025301	16025580	-1.2	1.17e-05	0.000137709	Distal Intergenic	16143324	16159206	15883	1	614415	NM_001105435	-117744	ENSBTAG00000048822	ANXA13	annexin A13
chr14	30819341	30819640	-1.21	8.21e-06	0.000101311	Distal Intergenic	30827960	30862263	34304	2	338034	NM_176635	42623	ENSBTAG00000011981	MYBL1	MYB proto-oncogene like 1
chr14	10692061	10692460	-1.03	5.5e-07	9.27e-06	Intron (NM_001046047/510019, intron 2 of 12)	10631381	10779140	147760	1	510019	NM_001046047	60681	ENSBTAG00000020801	CYRIB	CYFIP related Rac1 interactor B
chr14	77312081	77312420	-1.08	8.54e-06	0.000105035	Distal Intergenic	77391690	77396791	5102	1	510007	NM_001110068	-79270	ENSBTAG00000032227	RBIS	ribosomal biogenesis factor
chr14	70329561	70329900	-1.07	6.48e-05	0.00062033	Distal Intergenic	70358934	70367406	8473	2	280891	NM_001206353	37506	ENSBTAG00000000199	PDP1	pyruvate dehyrogenase phosphatase catalytic subunit 1
chr14	45738481	45738880	-1.16	2.34e-07	4.37e-06	Intron (NM_001191180/783254, intron 2 of 4)	45625089	46066195	441107	1	783254	NM_001191180	113393	ENSBTAG00000043996	SAMD12	sterile alpha motif domain containing 12
chr14	21543421	21543680	1.33	1.2e-09	3.8e-08	Distal Intergenic	21493003	21522084	29082	2	539858	NM_001114155	-21338	ENSBTAG00000000878	RB1CC1	RB1 inducible coiled-coil 1
chr14	1843081	1843420	-1.19	5.06e-06	6.62e-05	Exon (NM_001191541/524070, exon 15 of 30)	1797345	1862330	64986	2	524070	NM_001191541	18910	ENSBTAG00000006385	ADGRB1	adhesion G protein-coupled receptor B1
chr14	1802481	1802680	-1.07	0.000643489	0.00455316	Exon (NM_001191541/524070, exon 26 of 30)	1797345	1862330	64986	2	524070	NM_001191541	59650	ENSBTAG00000006385	ADGRB1	adhesion G protein-coupled receptor B1
chr14	12506241	12507240	-1.94	0	0	Distal Intergenic	12653171	12658366	5196	2	511077	NM_001046074	151126	ENSBTAG00000008409	MYC	MYC proto-oncogene, bHLH transcription factor
chr14	36373221	36373700	-1.08	4.72e-13	2.87e-11	Distal Intergenic	36382268	36425376	43109	1	519474	NM_001076865	-8568	ENSBTAG00000032982	TERF1	telomeric repeat binding factor 1
chr14	44206661	44207140	1	3.77e-15	3.12e-13	Distal Intergenic	43837811	44026405	188595	2	513243	NM_001205753	-180257	ENSBTAG00000021743	ZNF704	zinc finger protein 704
chr14	3452961	3453480	-1.02	0	0	Intron (NM_001037474/533451, intron 18 of 21)	3310118	3310175	58	1	114482831	NR_162389	142844	NA	MIR12027	microRNA mir-12027
chr14	445021	445380	-1.33	1.61e-07	3.13e-06	Exon (NM_001193251/508701, exon 4 of 10)	443246	448420	5175	2	508701	NM_001193251	3040	ENSBTAG00000007834	PPP1R16A	protein phosphatase 1 regulatory subunit 16A
chr14	3586861	3587160	-1.11	3.68e-05	0.000377923	3' UTR	3615508	3712832	97325	1	539586	NM_001206824	-28348	ENSBTAG00000047488	KCNK9	potassium two pore domain channel subfamily K member 9
chr14	772781	773000	-1.71	3.63e-07	6.44e-06	Exon (NM_001001173/408006, exon 21 of 26)	765437	774582	9146	1	408006	NM_001001173	7345	ENSBTAG00000017281	OPLAH	5-oxoprolinase, ATP-hydrolysing
chr15	80924081	80924480	-1.57	1.19e-12	6.75e-11	Exon (NM_001192763/533250, exon 3 of 11)	80912886	80931167	18282	1	533250	NM_001192763	11196	ENSBTAG00000002381	ZDHHC5	zinc finger DHHC-type palmitoyltransferase 5
chr15	24995481	24996280	-1.1	0	0	Distal Intergenic	24957716	24968465	10750	1	540139	NM_001081735	37766	ENSBTAG00000005843	REXO2	RNA exonuclease 2
chr15	38984961	38985520	-1.65	0	0	Distal Intergenic	39058438	39058509	72	2	100313134	NR_031162	72989	ENSBTAG00000045299	MIR2285B-1	microRNA mir-2285b-1
chr15	56153041	56153340	-1.3	8.11e-06	0.000100331	Distal Intergenic	56179611	56193003	13393	1	529661	NM_001103268	-26271	ENSBTAG00000001537	TSKU	tsukushi, small leucine rich proteoglycan
chr15	75210961	75211220	-1.03	0.000208642	0.00171667	Distal Intergenic	75297582	75339698	42117	2	540545	NM_001098115	128478	ENSBTAG00000001703	SYT13	synaptotagmin 13
chr15	52285241	52285580	-1.31	5.16e-07	8.77e-06	Distal Intergenic	52302299	52329988	27690	2	514624	NM_001192379	44408	ENSBTAG00000015182	STARD10	StAR related lipid transfer domain containing 10
chr15	40719081	40719320	-1.1	0.000145638	0.0012614	Intron (NM_001100306/506627, intron 4 of 7)	40685311	40735281	49971	1	506627	NM_001100306	33771	ENSBTAG00000004275	DKK3	dickkopf WNT signaling pathway inhibitor 3
chr15	65521821	65522140	-1.14	3.23e-05	0.000336545	Distal Intergenic	65460271	65460348	78	1	100313478	NR_031105	61551	ENSBTAG00000044322	MIR1343	microRNA mir-1343
chr15	21249941	21250300	1.01	3.38e-09	9.75e-08	Distal Intergenic	21353061	21353120	60	2	114482935	NR_162269	102820	NA	MIR2285BA-2	microRNA mir-2285ba-2
chr15	43506101	43506380	-1.45	7.56e-06	9.43e-05	Distal Intergenic	43584874	43612624	27751	1	538608	NM_001102218	-78494	ENSBTAG00000013366	NRIP3	nuclear receptor interacting protein 3
chr15	51953421	51953720	-1.01	0.000144102	0.00125037	Intron (NM_001015625/520639, intron 4 of 15)	51880710	52022920	142211	2	520639	NM_001015625	69200	ENSBTAG00000001280	CLPB	caseinolytic mitochondrial matrix peptidase chaperone subunit B
chr15	40580961	40581300	-1.72	2.27e-09	6.79e-08	Distal Intergenic	40685311	40735281	49971	1	506627	NM_001100306	-104011	ENSBTAG00000004275	DKK3	dickkopf WNT signaling pathway inhibitor 3
chr15	38354181	38354500	1	3.6e-07	6.39e-06	Distal Intergenic	38367194	38444339	77146	1	519269	NM_001099010	-12694	ENSBTAG00000011905	RRAS2	RAS related 2
chr15	23602641	23603020	-1.3	5.38e-09	1.49e-07	Intron (NM_174399/281941, intron 1 of 18)	23472421	23832233	359813	1	281941	NM_174399	130221	ENSBTAG00000005710	NCAM1	neural cell adhesion molecule 1
chr15	14211201	14211540	-1.12	1.79e-05	0.00020002	Intron (NM_001098050/521194, intron 2 of 4)	14329208	14447600	118393	1	536810	NM_001102194	-117668	ENSBTAG00000016557	MTMR2	myotubularin related protein 2
chr15	43380161	43380520	-1.19	4.4e-06	5.84e-05	Distal Intergenic	43311264	43339037	27774	1	616372	NM_001099156	68898	ENSBTAG00000001607	TMEM41B	transmembrane protein 41B
chr15	22258421	22258860	1	6.7e-12	3.34e-10	Distal Intergenic	22246658	22247988	1331	1	508671	NM_001098380	11764	ENSBTAG00000000440	HSPB2	heat shock protein family B (small) member 2
chr15	42320361	42320820	-1.13	6.18e-13	3.69e-11	Distal Intergenic	42378016	42378103	88	1	102465266	NR_107755	-57196	ENSBTAG00000053652	MIR6518	microRNA mir-6518
chr15	65381061	65381500	1.02	1.81e-13	1.18e-11	Distal Intergenic	65403009	65427122	24114	2	508345	NM_001075352	45622	ENSBTAG00000018257	APIP	APAF1 interacting protein
chr15	1407201	1407600	-1	1.11e-06	1.72e-05	Distal Intergenic	1437975	1508799	70825	2	525093	NM_001192605	101199	ENSBTAG00000008925	MRE11	MRE11 homolog, double strand break repair nuclease
chr15	43718881	43719280	-1.01	8.71e-07	1.4e-05	Distal Intergenic	43744838	43870871	126034	1	537907	NM_001098093	-25558	ENSBTAG00000005356	DENND2B	DENN domain containing 2B
chr15	51846601	51846900	-1.14	3.02e-05	0.000317041	Promoter (<=1kb)	51842812	51847286	4475	2	507670	NM_001192157	386	ENSBTAG00000019168	PHOX2A	paired like homeobox 2A
chr15	32832881	32833180	1.13	4.28e-09	1.21e-07	Distal Intergenic	32818528	32818603	76	2	100313483	NR_031124	-14279	ENSBTAG00000036369	MIR100	microRNA mir-100
chr15	66847081	66847300	-1.21	0.000140655	0.0012236	Intron (NM_001015519/505048, intron 1 of 8)	66840117	66918824	78708	1	505048	NM_001015519	6965	ENSBTAG00000021029	PRR5L	proline rich 5 like
chr15	65158341	65158660	-1	7.6e-05	0.000713964	Distal Intergenic	65191776	65226452	34677	1	505422	NM_001038036	-33116	ENSBTAG00000017150	EHF	ETS homologous factor
chr15	82286961	82287500	-1.1	3.85e-11	1.66e-09	Distal Intergenic	82243220	82258716	15497	1	509351	NM_001205654	43742	ENSBTAG00000036016	FAM111B	family with sequence similarity 111 member B
chr15	18580781	18581020	-1.91	7.38e-09	1.98e-07	Intron (NM_001076881/528483, intron 16 of 17)	18358203	18664976	306774	1	528483	NM_001076881	222579	ENSBTAG00000002382	DDX10	DEAD-box helicase 10
chr15	1711861	1712220	-1.44	2.91e-08	6.82e-07	Distal Intergenic	1765992	1776401	10410	1	511226	NM_001046078	-53772	ENSBTAG00000023989	MSANTD4	Myb/SANT DNA binding domain containing 4 with coiled-coils
chr15	22397281	22397520	1.28	2.92e-09	8.53e-08	Promoter (<=1kb)	22397488	22409057	11570	1	281481	NM_174179	0	ENSBTAG00000016266	SDHD	succinate dehydrogenase complex subunit D
chr15	40510321	40510920	-1.01	0	0	Distal Intergenic	40169481	40347128	177648	2	615430	NM_001099144	-163194	ENSBTAG00000000700	PARVA	parvin alpha
chr15	26070921	26071240	1	4.89e-07	8.38e-06	Promoter (<=1kb)	25720940	26071057	350118	2	529873	NM_001038558	0	ENSBTAG00000000977	CADM1	cell adhesion molecule 1
chr15	15304101	15304520	-1	1.41e-08	3.56e-07	Distal Intergenic	15326368	15361768	35401	2	538618	NM_001102519	57248	ENSBTAG00000024803	ENDOD1	endonuclease domain containing 1
chr15	76368301	76368660	-1.49	1.61e-08	4.01e-07	Exon (NM_001278652/511887, exon 17 of 32)	76375930	76377899	1970	1	280852	NM_173935	-7270	ENSBTAG00000007740	MDK	midkine
chr15	24765841	24766240	-1.02	1.19e-06	1.84e-05	Intron (NM_001037476/534401, intron 4 of 6)	24920578	24927874	7297	1	515307	NM_001034487	-154338	ENSBTAG00000008219	RBM7	RNA binding motif protein 7
chr15	43106241	43106640	-1.02	5.02e-07	8.57e-06	Distal Intergenic	43077351	43089489	12139	2	540322	NM_001101205	-16753	ENSBTAG00000005278	WEE1	WEE1 G2 checkpoint kinase
chr15	54719641	54720020	-1.08	1.77e-06	2.62e-05	Distal Intergenic	54615543	54706361	90819	2	532719	NM_001101141	-13281	ENSBTAG00000031777	GDPD5	glycerophosphodiester phosphodiesterase domain containing 5
chr15	77603241	77603820	-1.06	5.3e-08	1.17e-06	Distal Intergenic	77526746	77570322	43577	2	540111	NM_001105630	-32920	ENSBTAG00000021125	NUP160	nucleoporin 160
chr15	76913361	76913860	-1.55	0	0	Intron (NM_001038037/505437, intron 2 of 8)	76852635	77063232	210598	1	505437	NM_001038037	60727	ENSBTAG00000009573	C15H11orf49	chromosome 15 C11orf49 homolog
chr15	65594621	65594920	1.09	6.69e-08	1.43e-06	Distal Intergenic	65649552	65737464	87913	1	281057	NM_174013	-54632	ENSBTAG00000011578	CD44	CD44 molecule
chr15	75002461	75002840	-1.66	4.5e-11	1.92e-09	3' UTR	75004237	75021831	17595	2	515682	NM_001075725	18991	ENSBTAG00000017228	TP53I11	tumor protein p53 inducible protein 11
chr15	30425261	30425620	-1.51	5.98e-09	1.64e-07	Distal Intergenic	30213687	30281883	68197	2	533492	NM_001206022	-143379	ENSBTAG00000015939	NECTIN1	nectin cell adhesion molecule 1
chr15	27650121	27650320	-1.59	2.25e-06	3.23e-05	Distal Intergenic	27503555	27505442	1888	2	281631	NM_174242	-144680	ENSBTAG00000002258	APOA1	apolipoprotein A1
chr15	43783701	43784160	-1.63	0	0	Intron (NM_001098093/537907, intron 1 of 19)	43744838	43870871	126034	1	537907	NM_001098093	38864	ENSBTAG00000005356	DENND2B	DENN domain containing 2B
chr15	51905841	51906460	-1.25	0	0	Intron (NM_001015625/520639, intron 6 of 15)	51842812	51847286	4475	2	507670	NM_001192157	-58556	ENSBTAG00000019168	PHOX2A	paired like homeobox 2A
chr15	38213541	38213900	1.18	1.49e-11	6.92e-10	Promoter (<=1kb)	38213868	38226751	12884	1	515503	NM_001035310	0	ENSBTAG00000006564	PSMA1	proteasome 20S subunit alpha 1
chr15	55449721	55449920	1.31	6.3e-09	1.72e-07	Intron (NM_001193026/614285, intron 12 of 14)	55605313	55624948	19636	2	613288	NM_001082456	175028	ENSBTAG00000010820	WNT11	Wnt family member 11
chr15	83668781	83669260	-1.47	4.31e-12	2.22e-10	Distal Intergenic	83677476	83683985	6510	2	541596	NM_001014393	14725	ENSBTAG00000027477	B3GAT1	beta-1,3-glucuronyltransferase 1
chr15	41260021	41260360	-1.06	1.52e-05	0.000172983	Intron (NM_001076316/614203, intron 3 of 10)	41064404	41419990	355587	1	614203	NM_001076316	195618	ENSBTAG00000002914	GALNT18	polypeptide N-acetylgalactosaminyltransferase 18
chr15	29932761	29933040	-1.09	0.000171265	0.00144786	Distal Intergenic	29922657	29927990	5334	2	522979	NM_001205900	-4772	ENSBTAG00000009748	MFRP	membrane frizzled-related protein
chr15	80724821	80725300	-1.3	8.84e-10	2.9e-08	Distal Intergenic	80673387	80692457	19071	2	516840	NM_001038126	-32365	ENSBTAG00000010060	SLC43A3	solute carrier family 43 member 3
chr15	67435101	67435360	1.27	5.13e-10	1.77e-08	Distal Intergenic	67019951	67027721	7771	2	782387	NM_001082469	-407381	ENSBTAG00000031309	RAG2	recombination activating 2
chr15	83777621	83777940	-1.56	8.25e-09	2.19e-07	Distal Intergenic	83677476	83683985	6510	2	541596	NM_001014393	-93637	ENSBTAG00000027477	B3GAT1	beta-1,3-glucuronyltransferase 1
chr15	75211881	75212420	-1.1	5.8e-10	1.98e-08	Distal Intergenic	75297582	75339698	42117	2	540545	NM_001098115	127278	ENSBTAG00000001703	SYT13	synaptotagmin 13
chr15	44442061	44442360	-1.2	1.58e-05	0.000179528	Exon (NM_001192160/539051, exon 6 of 12)	44437018	44457846	20829	2	539051	NM_001192160	15486	ENSBTAG00000004862	TUB	TUB bipartite transcription factor
chr15	57647041	57647560	-1.21	1.19e-14	9.23e-13	Distal Intergenic	57703872	57707596	3725	1	507975	NM_001015541	-56312	ENSBTAG00000006676	FIBIN	fin bud initiation factor homolog
chr15	22565481	22565820	-1.38	8.74e-07	1.4e-05	Intron (NM_001101987/514135, intron 8 of 11)	22587086	22595236	8151	1	506860	NM_001113537	-21266	ENSBTAG00000049973	PTS	6-pyruvoyltetrahydropterin synthase
chr15	34080461	34080660	-1.35	3.9e-05	0.000397057	Intron (NM_001191419/517332, intron 1 of 19)	34091139	34091212	74	1	100313327	NR_031161	-10479	NA	MIR2313	microRNA mir-2313
chr15	77250201	77250660	-1.06	3.3e-09	9.54e-08	3' UTR	77250375	77256487	6113	2	508448	NM_001192184	5827	ENSBTAG00000021744	PSMC3	proteasome 26S subunit, ATPase 3
chr15	40015021	40015400	1.04	3.91e-10	1.38e-08	Distal Intergenic	39802379	39802439	61	2	100313135	NR_031163	-212583	ENSBTAG00000044661	MIR2314	microRNA mir-2314
chr15	77867461	77867720	-1.03	0.000429313	0.00321603	Distal Intergenic	77950829	77951758	930	1	510452	NM_001075450	-83109	ENSBTAG00000031026	OR4X5	olfactory receptor family 4 subfamily X member 5
chr15	43724381	43724740	-1.03	9.56e-06	0.000115597	Distal Intergenic	43744838	43870871	126034	1	537907	NM_001098093	-20098	ENSBTAG00000005356	DENND2B	DENN domain containing 2B
chr15	41185481	41185760	-1.51	6.1e-07	1.02e-05	Intron (NM_001076316/614203, intron 1 of 10)	41064404	41419990	355587	1	614203	NM_001076316	121078	ENSBTAG00000002914	GALNT18	polypeptide N-acetylgalactosaminyltransferase 18
chr15	15571481	15571760	-1.63	7.73e-08	1.63e-06	Distal Intergenic	15447722	15456212	8491	1	535258	NM_001046399	123760	ENSBTAG00000007913	CWC15	CWC15 spliceosome associated protein homolog
chr15	65663761	65664280	-1.2	0	0	Intron (NM_174013/281057, intron 1 of 8)	65649552	65737464	87913	1	281057	NM_174013	14210	ENSBTAG00000011578	CD44	CD44 molecule
chr15	44893621	44893940	-1.65	2.16e-08	5.23e-07	Distal Intergenic	44782407	44783351	945	2	783210	NM_001206666	-110271	ENSBTAG00000052769	OR5P1E	olfactory receptor family 5 subfamily P member 1E
chr15	77183001	77183200	-1.29	7.21e-05	0.00068222	Exon (NM_001076536/767614, exon 29 of 33)	77181629	77199362	17734	2	767614	NM_001076536	16162	ENSBTAG00000021707	MYBPC3	myosin binding protein C3
chr15	27778181	27778540	1.17	8.13e-10	2.69e-08	Distal Intergenic	27831374	27858164	26791	1	282514	NM_174664	-52834	ENSBTAG00000005627	PAFAH1B2	platelet activating factor acetylhydrolase 1b catalytic subunit 2
chr15	39507461	39507960	-1.6	0	0	Distal Intergenic	39286454	39394430	107977	2	530705	NR_110397	-113032	ENSBTAG00000013029	ARNTL	aryl hydrocarbon receptor nuclear translocator like
chr15	77685381	77685780	-1.13	9.38e-08	1.94e-06	Distal Intergenic	77526746	77570322	43577	2	540111	NM_001105630	-115060	ENSBTAG00000021125	NUP160	nucleoporin 160
chr15	74176601	74177000	-1.24	1.96e-09	5.93e-08	Promoter (<=1kb)	74175892	74196851	20960	1	505649	NM_001015526	710	ENSBTAG00000008465	ACCS	1-aminocyclopropane-1-carboxylate synthase homolog (inactive)
chr15	54549421	54549880	-1	8.89e-09	2.34e-07	Intron (NM_174243/281637, intron 1 of 15)	54480120	54552707	72588	2	281637	NM_174243	2827	ENSBTAG00000020485	ARRB1	arrestin beta 1
chr15	22724241	22724660	-1.36	5.49e-11	2.3e-09	Distal Intergenic	22642076	22654185	12110	2	505518	NM_001113538	-70057	ENSBTAG00000015810	C15H11orf34	chromosome 15 open reading frame, human C11orf34
chr15	30425701	30426100	-1.4	2.43e-12	1.3e-10	Distal Intergenic	30213687	30281883	68197	2	533492	NM_001206022	-143819	ENSBTAG00000015939	NECTIN1	nectin cell adhesion molecule 1
chr15	65644141	65644440	2.19	0	0	Distal Intergenic	65649552	65737464	87913	1	281057	NM_174013	-5112	ENSBTAG00000011578	CD44	CD44 molecule
chr15	45138641	45139120	-2.01	0	0	Distal Intergenic	45220565	45250906	30342	2	531068	NM_001035385	111786	ENSBTAG00000021483	OLFML1	olfactomedin like 1
chr15	77785361	77785740	-1.2	1.75e-07	3.37e-06	Distal Intergenic	77950829	77951758	930	1	510452	NM_001075450	-165089	ENSBTAG00000031026	OR4X5	olfactory receptor family 4 subfamily X member 5
chr15	30253381	30253760	-1.06	2.03e-06	2.95e-05	Intron (NM_001206022/533492, intron 1 of 5)	30213687	30281883	68197	2	533492	NM_001206022	28123	ENSBTAG00000015939	NECTIN1	nectin cell adhesion molecule 1
chr15	64974881	64975360	1.4	0	0	Promoter (<=1kb)	64975290	65011234	35945	1	531682	NM_001035386	0	ENSBTAG00000020980	CAT	catalase
chr15	52330101	52330580	-1.02	2.84e-11	1.26e-09	Promoter (<=1kb)	52302299	52329988	27690	2	514624	NM_001192379	-114	ENSBTAG00000015182	STARD10	StAR related lipid transfer domain containing 10
chr15	65552341	65552680	1.02	8.65e-08	1.8e-06	Distal Intergenic	65460271	65460348	78	1	100313478	NR_031105	92071	ENSBTAG00000044322	MIR1343	microRNA mir-1343
chr15	23536261	23536780	-1.5	0	0	Intron (NM_174399/281941, intron 1 of 18)	23472421	23832233	359813	1	281941	NM_174399	63841	ENSBTAG00000005710	NCAM1	neural cell adhesion molecule 1
chr15	80779561	80779940	-1.18	2.36e-07	4.4e-06	Distal Intergenic	80743589	80773253	29665	2	614153	NM_001206598	-6309	ENSBTAG00000051230	SLC43A1	solute carrier family 43 member 1
chr16	80334841	80335220	-1.14	1.77e-06	2.62e-05	Distal Intergenic	80305103	80309733	4631	1	505314	NM_001038034	29739	ENSBTAG00000004790	UBE2T	ubiquitin conjugating enzyme E2 T
chr16	42422901	42423220	-1.11	3.61e-05	0.000370835	Distal Intergenic	42447039	42453123	6085	2	512698	NM_001014909	29903	ENSBTAG00000015340	ANGPTL7	angiopoietin like 7
chr16	2167261	2167600	1.03	6.17e-09	1.69e-07	Distal Intergenic	2255641	2292887	37247	1	514225	NM_001046169	-88041	ENSBTAG00000006255	MDM4	MDM4 regulator of p53
chr16	41681801	41682320	-1.21	4.51e-14	3.2e-12	Downstream (1-2kb)	41661865	41672056	10192	2	614193	NM_001206173	-9746	ENSBTAG00000019556	MIIP	migration and invasion inhibitory protein
chr16	47124361	47124680	-1.03	8.23e-05	0.000766707	Intron (NM_001078057/616057, intron 16 of 17)	47120163	47137137	16975	2	616057	NM_001078057	12457	ENSBTAG00000009075	RNF207	ring finger protein 207
chr16	70639581	70639800	1.05	2.6e-06	3.68e-05	Promoter (<=1kb)	70636107	70639618	3512	2	539085	NM_001079611	0	NA	VASH2	vasohibin 2
chr16	42965741	42966000	-1.06	0.000156783	0.0013417	Downstream (<1kb)	42966087	43108454	142368	2	507393	NM_001080237	142454	ENSBTAG00000013538	PEX14	peroxisomal biogenesis factor 14
chr16	64630481	64630860	-1.26	1.42e-08	3.58e-07	Intron (NM_174120/281346, intron 2 of 15)	64605942	64638735	32794	2	281346	NM_174120	7875	ENSBTAG00000008004	NCF2	neutrophil cytosolic factor 2
chr16	4480581	4481180	-1.06	0	0	Distal Intergenic	4423704	4433850	10147	1	505149	NM_001100298	56878	ENSBTAG00000013294	DYRK3	dual specificity tyrosine phosphorylation regulated kinase 3
chr16	47301761	47302120	-1.2	6.15e-07	1.02e-05	Distal Intergenic	47231900	47287875	55976	2	541597	NM_001014384	-13887	ENSBTAG00000008125	KCNAB2	potassium voltage-gated channel subfamily A regulatory beta subunit 2
chr16	56394741	56395020	-1.51	8.96e-07	1.43e-05	Distal Intergenic	56325447	56386531	61085	1	517433	NM_001205841	69295	ENSBTAG00000015650	TNN	tenascin N
chr16	64268601	64269200	-1.14	0	0	Distal Intergenic	64296835	64459001	162167	2	511042	NM_001075486	189801	ENSBTAG00000000795	NMNAT2	nicotinamide nucleotide adenylyltransferase 2
chr16	42533421	42533820	-1.01	7.96e-07	1.29e-05	Exon (NM_001102186/535340, exon 13 of 24)	42522478	42544956	22479	1	535340	NM_001102186	10944	ENSBTAG00000002590	EXOSC10	exosome component 10
chr16	79829581	79829780	-1.46	6.36e-06	8.09e-05	Distal Intergenic	79860466	79865628	5163	1	516287	NM_001034518	-30686	ENSBTAG00000019927	CYB5R1	cytochrome b5 reductase 1
chr16	4844001	4844280	-1	0.000233894	0.00190213	Promoter (<=1kb)	4833635	4845097	11463	2	539441	NM_001098464	817	ENSBTAG00000018143	C16H1orf116	chromosome 16 C1orf116 homolog
chr16	53809421	53809840	-1.19	4.86e-11	2.06e-09	Distal Intergenic	53601131	53601187	57	2	114482548	NR_162369	-208235	NA	MIR2285CV-2	microRNA mir-2285cv-2
chr16	80506421	80506760	-1.29	1.4e-06	2.12e-05	Promoter (<=1kb)	80502941	80507103	4163	2	508503	NM_001098909	343	ENSBTAG00000008756	ELF3	E74 like ETS transcription factor 3
chr16	28849641	28850000	1.08	3.2e-10	1.16e-08	Intron (NM_001034629/535293, intron 1 of 8)	28833630	28870961	37332	1	535293	NM_001034629	16012	ENSBTAG00000000140	EPHX1	epoxide hydrolase 1
chr16	51194581	51194920	-1.27	5.97e-07	9.98e-06	Downstream (2-3kb)	51197665	51201525	3861	2	505009	NM_001075182	6605	ENSBTAG00000007623	CPTP	ceramide-1-phosphate transfer protein
chr16	80869061	80870100	-1.72	0	0	Distal Intergenic	80847188	80867560	20373	1	615329	NM_001083771	21874	ENSBTAG00000016057	CSRP1	cysteine and glycine rich protein 1
chr16	50828241	50828500	-1.31	3.21e-06	4.44e-05	Distal Intergenic	50856300	50933401	77102	1	281201	NM_175777	-27800	ENSBTAG00000000215	GNB1	G protein subunit beta 1
chr16	73558061	73558340	1.16	3.9e-09	1.11e-07	Distal Intergenic	73527229	73547811	20583	2	505371	NM_001024476	-10251	ENSBTAG00000002846	TRAF3IP3	TRAF3 interacting protein 3
chr16	75174861	75175340	-1.13	1.67e-10	6.47e-09	Intron (NM_001206657/407770, intron 2 of 30)	75196717	75196779	63	1	102466614	NR_107741	-21377	ENSBTAG00000054210	MIR6121	microRNA mir-6121
chr16	2286921	2287220	1.46	1.58e-12	8.74e-11	Intron (NM_001046169/514225, intron 7 of 10)	2255641	2292887	37247	1	514225	NM_001046169	31281	ENSBTAG00000006255	MDM4	MDM4 regulator of p53
chr16	78844301	78844600	-1.09	3.92e-05	0.000398609	Intron (NM_001206816/541305, intron 2 of 7)	78829189	78957232	128044	1	541305	NM_001206816	15113	ENSBTAG00000009265	NR5A2	nuclear receptor subfamily 5 group A member 2
chr16	46818081	46818700	-1.67	0	0	Exon (NM_001192979/534608, exon 3 of 10)	46815302	46823390	8089	2	534608	NM_001192979	4690	ENSBTAG00000016735	ZBTB48	zinc finger and BTB domain containing 48
chr16	41285481	41286280	-1.17	0	0	Intron (NM_001192767/540683, intron 63 of 67)	41110223	41160245	50023	1	281482	NM_174180	175259	ENSBTAG00000024493	DHRS3	dehydrogenase/reductase 3
chr16	80809641	80810040	-1.19	7.63e-08	1.61e-06	Distal Intergenic	80847188	80867560	20373	1	615329	NM_001083771	-37148	ENSBTAG00000016057	CSRP1	cysteine and glycine rich protein 1
chr16	79835861	79836200	-1.35	4.68e-07	8.06e-06	Distal Intergenic	79860466	79865628	5163	1	516287	NM_001034518	-24266	ENSBTAG00000019927	CYB5R1	cytochrome b5 reductase 1
chr16	79610561	79610840	-1.46	3.03e-07	5.48e-06	Distal Intergenic	79675967	79688109	12143	2	100125921	NM_001105491	77269	ENSBTAG00000051448	TMEM9	transmembrane protein 9
chr16	73980601	73981060	-1.19	6.31e-13	3.76e-11	Distal Intergenic	73900707	73900775	69	2	790999	NR_030909	-79827	ENSBTAG00000029854	MIR205	microRNA mir-205
chr16	51780661	51780900	1.44	6.58e-10	2.23e-08	Intron (NM_001076955/767833, intron 7 of 7)	51777675	51799339	21665	2	767833	NM_001076955	18439	ENSBTAG00000018725	FBLIM1	filamin binding LIM protein 1
chr16	73898421	73899080	-2.34	0	0	Promoter (1-2kb)	73900707	73900775	69	2	790999	NR_030909	1695	ENSBTAG00000029854	MIR205	microRNA mir-205
chr16	44354161	44354560	-1.16	5.82e-08	1.26e-06	Distal Intergenic	44379763	44407094	27332	1	282868	NM_001101042	-25203	ENSBTAG00000007302	SLC2A5	solute carrier family 2 (facilitated glucose/fructose transporter), member 5
chr16	51116961	51117740	-1.26	0	0	Downstream (1-2kb)	51109184	51114414	5231	2	505917	NM_001103230	-2548	ENSBTAG00000021294	VWA1	von Willebrand factor A domain containing 1
chr16	79770821	79771060	-1.4	1.03e-05	0.000123958	Distal Intergenic	79787223	79824967	37745	1	281405	NM_174145	-16163	ENSBTAG00000046350	PKP1	plakophilin 1
chr16	63478461	63478740	1.02	2.65e-07	4.87e-06	Promoter (<=1kb)	63468052	63478623	10572	2	281199	NM_001040474	0	ENSBTAG00000013631	GLUL	glutamate-ammonia ligase
chr16	60633061	60633400	1.04	3.17e-09	9.19e-08	Promoter (<=1kb)	60633331	60693192	59862	1	504287	NM_001034206	0	ENSBTAG00000004059	SOAT1	sterol O-acyltransferase 1
chr16	4361061	4361520	-1.19	8.88e-16	7.86e-14	Intron (NM_001113760/539767, intron 3 of 5)	4369660	4391074	21415	2	511844	NM_001035104	29554	ENSBTAG00000010432	EIF2D	eukaryotic translation initiation factor 2D
chr16	4670581	4670860	-1.1	0.000143309	0.00124429	Distal Intergenic	4713347	4730901	17555	2	281401	NM_174143	60041	ENSBTAG00000019798	PIGR	polymeric immunoglobulin receptor
chr16	72948241	72948540	1.02	3.71e-07	6.56e-06	Distal Intergenic	73094210	73105682	11473	2	614583	NM_001354327	157142	ENSBTAG00000010850	SERTAD4	SERTA domain containing 4
chr16	828841	829280	1.23	0	0	Distal Intergenic	797555	800395	2841	2	281343	NM_001111325	-28447	ENSBTAG00000006030	MYOG	myogenin
chr16	50518981	50519420	-1.01	1.03e-07	2.1e-06	Promoter (<=1kb)	50520129	50520193	65	2	114482416	NR_162247	773	NA	MIR11974	microRNA mir-11974
chr16	4873441	4873780	1.15	1.75e-10	6.75e-09	Promoter (<=1kb)	4873800	4900544	26745	1	287019	NM_174812	-20	ENSBTAG00000002126	PFKFB2	6-phosphofructo-2-kinase/fructose-2,6-biphosphatase 2
chr16	47133381	47133680	-1.14	2.2e-05	0.000239407	Exon (NM_001078057/616057, exon 7 of 18)	47120163	47137137	16975	2	616057	NM_001078057	3457	ENSBTAG00000009075	RNF207	ring finger protein 207
chr16	31905401	31905740	-1.2	3.25e-06	4.49e-05	Distal Intergenic	32263797	32263855	59	2	114482676	NR_162295	358115	NA	MIR7180	microRNA mir-7180
chr16	80861121	80861420	-1.73	6.67e-10	2.25e-08	Intron (NM_001083771/615329, intron 2 of 5)	80847188	80867560	20373	1	615329	NM_001083771	13934	ENSBTAG00000016057	CSRP1	cysteine and glycine rich protein 1
chr16	50360721	50361080	-1.18	1.44e-06	2.17e-05	Distal Intergenic	50343133	50358697	15565	1	514589	NM_001083429	17589	ENSBTAG00000002479	PANK4	pantothenate kinase 4 (inactive)
chr16	39732101	39732460	-1.08	7.44e-06	9.31e-05	Intron (NM_001243284/506315, intron 16 of 20)	39625344	39625447	104	2	790998	NR_030908	-106655	ENSBTAG00000029931	MIR199A-1	microRNA mir-199a-1
chr16	75296881	75297300	-1.06	2.02e-11	9.23e-10	Intron (NM_001206657/407770, intron 11 of 30)	75196717	75196779	63	1	102466614	NR_107741	100165	ENSBTAG00000054210	MIR6121	microRNA mir-6121
chr16	3386781	3387000	1.77	7.72e-12	3.78e-10	Promoter (<=1kb)	3375699	3386704	11006	2	540309	NM_001081612	-78	ENSBTAG00000004953	ELK4	ETS transcription factor ELK4
chr16	79648121	79648400	-1.82	1.23e-09	3.89e-08	Distal Intergenic	79675967	79688109	12143	2	100125921	NM_001105491	39709	ENSBTAG00000051448	TMEM9	transmembrane protein 9
chr16	54948841	54949160	-1.19	6.22e-05	0.000598159	Distal Intergenic	54932648	54942564	9917	1	282438	NM_174643	16194	ENSBTAG00000004855	PRDX6	peroxiredoxin 6
chr16	27529561	27529880	1.39	4.18e-13	2.57e-11	Promoter (<=1kb)	27529034	27543276	14243	1	508912	NM_001034338	528	ENSBTAG00000019471	CNIH4	cornichon family AMPA receptor auxiliary protein 4
chr16	51124281	51124540	-1.18	4.01e-05	0.0004064	Promoter (<=1kb)	51125124	51128061	2938	1	788407	NM_001102349	-584	ENSBTAG00000039055	ANKRD65	ankyrin repeat domain 65
chr16	73634281	73634540	1.16	2.89e-08	6.79e-07	Distal Intergenic	73640793	73641701	909	2	507436	NM_001192147	7161	NA	G0S2	G0/G1 switch 2
chr16	71466141	71466460	1.1	7.31e-10	2.44e-08	Promoter (<=1kb)	71466476	71549865	83390	1	534964	NM_001076044	-16	ENSBTAG00000018548	INTS7	integrator complex subunit 7
chr16	45024641	45024920	-1.49	1.67e-07	3.24e-06	Distal Intergenic	45035441	45057564	22124	2	513008	NM_001192339	32644	ENSBTAG00000001401	SLC45A1	solute carrier family 45 member 1
chr16	47288601	47288940	-1.11	2.24e-05	0.000243448	Promoter (<=1kb)	47231900	47287875	55976	2	541597	NM_001014384	-727	ENSBTAG00000008125	KCNAB2	potassium voltage-gated channel subfamily A regulatory beta subunit 2
chr16	80746341	80746640	-1.83	1.53e-09	4.73e-08	Distal Intergenic	80847188	80867560	20373	1	615329	NM_001083771	-100548	ENSBTAG00000016057	CSRP1	cysteine and glycine rich protein 1
chr16	50934281	50934540	-1.02	0.000612234	0.00436061	Distal Intergenic	50946826	50955985	9160	1	513419	NM_001034445	-12286	ENSBTAG00000000212	NADK	NAD kinase
chr16	52058241	52058740	-1.07	1.31e-14	1.01e-12	3' UTR	52045641	52052536	6896	2	514047	NM_001098965	-5706	ENSBTAG00000024497	CTRC	chymotrypsin C
chr16	41377621	41378060	-1.16	1.35e-12	7.56e-11	Intron (NM_001192767/540683, intron 38 of 67)	41205339	41473842	268504	2	540683	NM_001192767	95782	ENSBTAG00000016080	VPS13D	vacuolar protein sorting 13 homolog D
chr16	44556061	44556600	-1.36	0	0	Intron (NM_174049/281141, intron 2 of 11)	44553088	44566771	13684	1	281141	NM_174049	2974	ENSBTAG00000013411	ENO1	enolase 1
chr16	45213321	45213580	-1.52	1.28e-06	1.95e-05	Distal Intergenic	45127459	45128173	715	1	786597	NM_001206617	85863	ENSBTAG00000053468	LOC786597	chromosome 20 open reading frame 106 homolog
chr16	50176281	50176480	-1.36	2.9e-05	0.000305825	Distal Intergenic	50271751	50306501	34751	1	616991	NM_001193136	-95271	ENSBTAG00000009349	MMEL1	membrane metalloendopeptidase like 1
chr16	49523481	49523820	-1.01	2.85e-05	0.000301378	Distal Intergenic	49542330	49555642	13313	2	514453	NM_001101998	31822	ENSBTAG00000020837	ARHGEF16	Rho guanine nucleotide exchange factor 16
chr16	53466881	53467400	-1.22	0	0	Distal Intergenic	53480364	53480419	56	2	114482597	NR_162375	13019	NA	MIR2285CZ	microRNA mir-2285cz
chr16	44971721	44972180	-1.03	6.85e-13	4.04e-11	Distal Intergenic	44910390	44910458	69	1	114483145	NR_162345	61332	NA	MIR2285CK	microRNA mir-2285ck
chr16	80242541	80242760	-1.08	0.000189511	0.00158048	Distal Intergenic	80305103	80309733	4631	1	505314	NM_001038034	-62343	ENSBTAG00000004790	UBE2T	ubiquitin conjugating enzyme E2 T
chr16	62148181	62148540	1.18	8.01e-12	3.91e-10	Promoter (<=1kb)	62101081	62148223	47143	2	510909	NM_001082431	0	ENSBTAG00000020458	STX6	syntaxin 6
chr16	71077681	71078040	1.06	6.66e-10	2.25e-08	Distal Intergenic	71127128	71133701	6574	2	616334	NM_001076419	55661	ENSBTAG00000000759	NENF	neudesin neurotrophic factor
chr16	49380041	49380280	-1.3	2.34e-05	0.00025305	Distal Intergenic	49406252	49418225	11974	1	514669	NM_001193006	-25972	ENSBTAG00000015859	WRAP73	WD repeat containing, antisense to TP73
chr16	25197481	25197800	1.18	2.2e-09	6.58e-08	Intron (NM_001034725/541175, intron 2 of 3)	25186201	25227307	41107	2	541175	NM_001034725	29507	ENSBTAG00000001729	DUSP10	dual specificity phosphatase 10
chr16	75485161	75485500	-1.4	6.43e-08	1.38e-06	Intron (NM_174009/281051, intron 4 of 7)	75466180	75489273	23094	1	281051	NM_174009	18982	ENSBTAG00000010562	CD34	CD34 molecule
chr16	22181001	22181500	-1.72	0	0	Distal Intergenic	21808003	21900539	92537	1	534069	NM_001113252	372999	ENSBTAG00000005359	TGFB2	transforming growth factor beta 2
chr16	80849141	80850040	-1.17	0	0	Promoter (1-2kb)	80847188	80867560	20373	1	615329	NM_001083771	1954	ENSBTAG00000016057	CSRP1	cysteine and glycine rich protein 1
chr16	51184481	51184900	-1.27	4.34e-09	1.22e-07	Intron (NM_001206601/523325, intron 1 of 14)	51180235	51192053	11819	1	523325	NM_001206601	4247	ENSBTAG00000010696	DVL1	dishevelled segment polarity protein 1
chr16	80870161	80871560	-1.58	0	0	Distal Intergenic	80847188	80867560	20373	1	615329	NM_001083771	22974	ENSBTAG00000016057	CSRP1	cysteine and glycine rich protein 1
chr16	1124881	1125260	-1.28	8.4e-08	1.75e-06	Intron (NM_174058/281168, intron 4 of 4)	1122158	1132168	10011	2	281168	NM_174058	6908	ENSBTAG00000014912	FMOD	fibromodulin
chr16	12146001	12146660	1.11	0	0	Promoter (<=1kb)	12146640	12167352	20713	1	513762	NM_001040523	0	ENSBTAG00000015972	GLRX2	glutaredoxin 2
chr16	27053741	27053940	1.02	7.58e-06	9.45e-05	Distal Intergenic	27001306	27046219	44914	2	617138	NM_001081619	-7523	ENSBTAG00000003600	CAPN8	calpain 8
chr16	60446041	60446540	-2.15	0	0	Intron (NM_001080376/789634, intron 4 of 5)	60422988	60450962	27975	1	789634	NM_001080376	23054	ENSBTAG00000014006	TOR3A	torsin family 3 member A
chr16	49489481	49489740	-1.26	7.51e-06	9.38e-05	Distal Intergenic	49472683	49472776	94	1	100313066	NR_031182	16799	ENSBTAG00000030099	MIR551A	microRNA mir-551a
chr16	30347001	30347200	-1.22	0.000145277	0.00125854	Distal Intergenic	30427603	30506676	79074	1	504716	NM_001192036	-80403	ENSBTAG00000013949	AHCTF1	AT-hook containing transcription factor 1
chr16	3194421	3194740	-1.48	4e-08	9.1e-07	Downstream (2-3kb)	3197434	3197528	95	2	100313451	NR_030860	2788	ENSBTAG00000029815	MIR135B	microRNA mir-135b
chr16	45371201	45371860	-1.03	4.94e-10	1.72e-08	Distal Intergenic	45352249	45366512	14264	1	516303	NM_001077930	18953	ENSBTAG00000006609	ERRFI1	ERBB receptor feedback inhibitor 1
chr16	75247481	75247820	-1.1	4.81e-06	6.34e-05	Intron (NM_001206657/407770, intron 3 of 30)	75196717	75196779	63	1	102466614	NR_107741	50765	ENSBTAG00000054210	MIR6121	microRNA mir-6121
chr16	50844741	50845240	-1.2	0	0	Distal Intergenic	50856300	50933401	77102	1	281201	NM_175777	-11060	ENSBTAG00000000215	GNB1	G protein subunit beta 1
chr16	61160441	61160860	-1.32	1.24e-11	5.88e-10	Distal Intergenic	61095202	61107053	11852	1	782528	NM_001080344	65240	NA	TOR1AIP1	torsin 1A interacting protein 1
chr16	29543101	29543360	1.32	3.62e-10	1.29e-08	Distal Intergenic	29550028	29612426	62399	1	614962	NM_001083770	-6668	ENSBTAG00000024560	STUM	stum, mechanosensory transduction mediator homolog
chr16	56285141	56285400	-1.37	9.16e-06	0.000111625	Distal Intergenic	56248841	56268263	19423	2	445421	NM_001003902	-16879	ENSBTAG00000001109	MRPS14	mitochondrial ribosomal protein S14
chr16	79475341	79475640	-1.05	3.43e-05	0.000354986	Distal Intergenic	79300368	79316579	16212	2	514901	NM_001192389	-158763	ENSBTAG00000020563	DDX59	DEAD-box helicase 59
chr16	1923581	1923960	-1.26	3.6e-08	8.26e-07	Distal Intergenic	1936118	1946132	10015	2	280909	NM_001206509	22172	ENSBTAG00000021333	REN	renin
chr16	37137021	37137480	1.18	1.11e-16	1.09e-14	Distal Intergenic	37095531	37128086	32556	2	532860	NM_001206010	-8936	ENSBTAG00000020266	SLC19A2	solute carrier family 19 member 2
chr16	32987821	32988160	-1.41	9.41e-08	1.94e-06	Distal Intergenic	32802305	32838399	36095	2	767994	NM_001077054	-149423	ENSBTAG00000033127	C16H1orf100	chromosome 16 C1orf100 homolog
chr16	62535681	62536100	-1.63	1.6e-13	1.05e-11	Distal Intergenic	62612418	62941402	328985	1	353113	NM_001191123	-76318	ENSBTAG00000020887	CACNA1E	calcium voltage-gated channel subunit alpha1 E
chr16	51435341	51435540	-1.91	8.58e-08	1.78e-06	Distal Intergenic	51464069	51465096	1028	2	281871	NM_174366	29556	ENSBTAG00000014707	ISG15	ISG15 ubiquitin like modifier
chr16	47326321	47326720	-1.44	1.06e-10	4.27e-09	Distal Intergenic	47231900	47287875	55976	2	541597	NM_001014384	-38447	ENSBTAG00000008125	KCNAB2	potassium voltage-gated channel subfamily A regulatory beta subunit 2
chr16	44065681	44066260	-1.12	2.89e-10	1.05e-08	Distal Intergenic	44108087	44119779	11693	2	504407	NM_001034209	53519	ENSBTAG00000004246	SPSB1	splA/ryanodine receptor domain and SOCS box containing 1
chr16	24910681	24910920	1.06	1.67e-06	2.48e-05	Distal Intergenic	25186201	25227307	41107	2	541175	NM_001034725	316387	ENSBTAG00000001729	DUSP10	dual specificity phosphatase 10
chr16	45413741	45414100	1.14	1.2e-11	5.7e-10	Intron (NM_001015572/511268, intron 3 of 6)	45400217	45416974	16758	2	511268	NM_001015572	2874	ENSBTAG00000020518	PARK7	Parkinsonism associated deglycase
chr16	75256161	75256560	-1.78	6.66e-16	5.97e-14	Intron (NM_001206657/407770, intron 3 of 30)	75196717	75196779	63	1	102466614	NR_107741	59445	ENSBTAG00000054210	MIR6121	microRNA mir-6121
chr16	79627381	79627720	-1.35	3.64e-07	6.44e-06	Distal Intergenic	79675967	79688109	12143	2	100125921	NM_001105491	60389	ENSBTAG00000051448	TMEM9	transmembrane protein 9
chr16	80383341	80383580	-1.12	5.84e-05	0.000565713	Distal Intergenic	80421563	80428744	7182	1	614077	NM_001040576	-37983	ENSBTAG00000003016	PTPN7	protein tyrosine phosphatase non-receptor type 7
chr16	73702281	73702860	-1.14	0	0	Exon (NM_001081596/529939, exon 18 of 23)	73669011	73712354	43344	1	529939	NM_001081596	33271	ENSBTAG00000016542	LAMB3	laminin subunit beta 3
chr16	58978421	58978700	-1.46	6.53e-07	1.08e-05	Distal Intergenic	59319858	59363661	43804	2	404548	NM_206971	384961	ENSBTAG00000000854	SEC16B	SEC16 homolog B, endoplasmic reticulum export factor
chr16	3269141	3269360	-2.06	1.22e-08	3.14e-07	Exon (NM_001083473/534048, exon 6 of 15)	3265670	3275157	9488	1	534048	NM_001083473	3472	ENSBTAG00000012673	CDK18	cyclin dependent kinase 18
chr16	4487341	4487780	-1.34	4.97e-13	3.01e-11	Distal Intergenic	4423704	4433850	10147	1	505149	NM_001100298	63638	ENSBTAG00000013294	DYRK3	dual specificity tyrosine phosphorylation regulated kinase 3
chr16	44063261	44063860	-2.25	0	0	Distal Intergenic	44108087	44119779	11693	2	504407	NM_001034209	55919	ENSBTAG00000004246	SPSB1	splA/ryanodine receptor domain and SOCS box containing 1
chr16	80587321	80587760	-1.14	1.13e-09	3.62e-08	Distal Intergenic	80548456	80575804	27349	1	532090	NM_001083715	38866	ENSBTAG00000021576	LMOD1	leiomodin 1
chr16	3494401	3494800	1.03	1.96e-10	7.46e-09	Promoter (<=1kb)	3467643	3495038	27396	2	505585	NM_001045920	238	ENSBTAG00000008001	NUCKS1	nuclear casein kinase and cyclin dependent kinase substrate 1
chr16	67937421	67937820	-1.06	7.35e-07	1.2e-05	Intron (NM_001075864/525072, intron 1 of 17)	67907024	68081274	174251	1	525072	NM_001075864	30398	ENSBTAG00000013298	PLA2G4A	phospholipase A2 group IVA
chr16	4477601	4478040	-1.32	2.75e-11	1.23e-09	Distal Intergenic	4423704	4433850	10147	1	505149	NM_001100298	53898	ENSBTAG00000013294	DYRK3	dual specificity tyrosine phosphorylation regulated kinase 3
chr16	46067241	46067580	1.2	4.7e-11	1.99e-09	Distal Intergenic	45607169	45616702	9534	2	505379	NM_001045915	-450540	NA	VAMP3	vesicle associated membrane protein 3
chr16	43310201	43310740	-1	2.22e-16	2.09e-14	Distal Intergenic	43158594	43173317	14724	2	514939	NM_001143738	-136885	ENSBTAG00000013527	PGD	phosphogluconate dehydrogenase
chr16	73896561	73897180	-1.03	1.41e-13	9.37e-12	Distal Intergenic	73900707	73900775	69	2	790999	NR_030909	3595	ENSBTAG00000029854	MIR205	microRNA mir-205
chr17	70976141	70977020	1.52	0	0	Downstream (2-3kb)	70979561	70990872	11312	2	517697	NM_001077935	13852	ENSBTAG00000001005	ZNF280B	zinc finger protein 280B
chr17	71453781	71454140	-1.54	5.19e-10	1.79e-08	Promoter (<=1kb)	71443756	71452943	9188	2	787326	NM_001191219	-839	ENSBTAG00000006608	GGT5	gamma-glutamyltransferase 5
chr17	70993101	70993540	2.45	0	0	Distal Intergenic	70979561	70990872	11312	2	517697	NM_001077935	-2230	ENSBTAG00000001005	ZNF280B	zinc finger protein 280B
chr17	65559921	65560360	-3.15	0	0	Promoter (1-2kb)	65558887	65558965	79	1	114483284	NR_162190	1035	NA	MIR10020	microRNA mir-10020
chr17	72843181	72843580	-1	9.47e-09	2.48e-07	Intron (NM_001192340/513071, intron 5 of 6)	72838215	72866148	27934	2	513071	NM_001192340	22568	ENSBTAG00000021052	GNB1L	G protein subunit beta 1 like
chr17	72312441	72312900	-1.46	2.66e-15	2.25e-13	Distal Intergenic	72315390	72326197	10808	1	526295	NM_001046281	-2490	ENSBTAG00000038132	AIFM3	apoptosis inducing factor mitochondria associated 3
chr17	73141581	73141980	-2.15	0	0	Distal Intergenic	73155139	73156944	1806	1	100297192	NM_001319884	-13159	NA	LOC100297192	Ig heavy chain Mem5-like
chr17	65238821	65239280	-1.08	1.69e-08	4.18e-07	Distal Intergenic	65290954	65297597	6644	1	282206	NM_174527	-51674	ENSBTAG00000001255	CRYBB3	crystallin beta B3
chr17	63615581	63616040	-1.05	3.41e-08	7.89e-07	Intron (NM_001015528/505792, intron 7 of 10)	63609605	63628524	18920	2	505792	NM_001015528	12484	ENSBTAG00000005183	MVK	mevalonate kinase
chr17	66749341	66749540	-1.95	5.71e-08	1.24e-06	Distal Intergenic	66268784	66275043	6260	1	282204	NM_174525	480558	ENSBTAG00000019282	CRYBA4	crystallin beta A4
chr17	52590281	52591080	-1.09	0	0	Intron (NM_001191355/529923, intron 4 of 9)	52579294	52602889	23596	1	529923	NM_001191355	10988	ENSBTAG00000008464	ABCB9	ATP binding cassette subfamily B member 9
chr17	55647461	55647860	-1	4.34e-08	9.79e-07	Distal Intergenic	55750472	55759891	9420	2	534107	NM_001024558	112031	ENSBTAG00000005940	PRKAB1	protein kinase AMP-activated non-catalytic subunit beta 1
chr17	72589261	72589460	1.04	3.84e-06	5.18e-05	Promoter (<=1kb)	72565179	72588980	23802	2	767971	NM_001077036	-282	ENSBTAG00000000429	DGCR2	DiGeorge syndrome critical region gene 2
chr17	73117621	73117980	-1.36	3.12e-08	7.29e-07	Exon (NM_001075185/505094, exon 9 of 15)	73123908	73128212	4305	2	100126445	NM_001110446	10232	ENSBTAG00000047299	DGCR6L	DiGeorge syndrome critical region gene 6 like
chr17	55358781	55359120	-1.01	0.000100534	0.000912245	Distal Intergenic	55314503	55345115	30613	2	518844	NM_001099008	-13667	ENSBTAG00000001168	BRAP	BRCA1 associated protein
chr17	72390721	72391020	-1.35	2.28e-06	3.27e-05	Distal Intergenic	72399344	72403587	4244	2	787548	NM_001099204	12567	ENSBTAG00000014646	MZT2B	mitotic spindle organizing protein 2B
chr17	70980661	70982260	1.48	0	0	3' UTR	70979561	70990872	11312	2	517697	NM_001077935	8612	ENSBTAG00000001005	ZNF280B	zinc finger protein 280B
chr17	70977201	70978040	1.75	0	0	Downstream (1-2kb)	70979561	70990872	11312	2	517697	NM_001077935	12832	ENSBTAG00000001005	ZNF280B	zinc finger protein 280B
chr17	72101881	72102320	-2.09	0	0	Promoter (1-2kb)	72082606	72100524	17919	2	511467	NM_001038081	-1358	ENSBTAG00000021121	PPIL2	peptidylprolyl isomerase like 2
chr17	71905841	71906220	-1.61	1.12e-11	5.37e-10	Intron (NM_001205395/531152, intron 4 of 7)	71897939	71916613	18675	2	531152	NM_001205395	10393	ENSBTAG00000023007	LOC531152	sodium/glucose cotransporter 1-like
chr17	51322141	51322460	-1.3	2.04e-06	2.96e-05	Distal Intergenic	51466603	51469982	3380	2	507695	NM_001205617	147522	ENSBTAG00000039688	RFLNA	refilin A
chr17	70624661	70625120	-1.7	0	0	Downstream (2-3kb)	70627688	70655990	28303	2	527441	NM_001205942	30870	ENSBTAG00000008117	SLC5A4	solute carrier family 5 member 4
chr17	71618341	71618820	-1.19	2.46e-08	5.87e-07	Intron (NM_001205864/519751, intron 12 of 14)	71652925	71653000	76	2	100313142	NR_031390	34180	ENSBTAG00000045094	MIR2323	microRNA mir-2323
chr17	72780901	72781380	-1.04	2.79e-12	1.48e-10	Distal Intergenic	72790325	72798007	7683	1	615408	NM_001076371	-8945	ENSBTAG00000008320	SEPTIN5	septin 5
chr17	4704441	4704820	-1.59	8.05e-11	3.29e-09	Distal Intergenic	4730018	4887492	157475	2	507386	NM_001083650	182672	ENSBTAG00000008438	ARFIP1	ADP ribosylation factor interacting protein 1
chr17	70987501	70990440	1.34	0	0	Promoter (<=1kb)	70979561	70990872	11312	2	517697	NM_001077935	432	ENSBTAG00000001005	ZNF280B	zinc finger protein 280B
chr17	72681481	72681820	-1.18	2.62e-06	3.71e-05	Distal Intergenic	72696757	72701140	4384	2	515651	NM_001040531	19320	ENSBTAG00000048885	C17H22orf39	chromosome 17 C22orf39 homolog
chr17	54051581	54052260	-1	2.92e-13	1.84e-11	Distal Intergenic	54063522	54161766	98245	1	519602	NM_001081525	-11262	ENSBTAG00000020584	IFT81	intraflagellar transport 81
chr17	63739681	63740040	-1.04	8.73e-06	0.000107107	Distal Intergenic	63697042	63726369	29328	1	540881	NM_001101216	42640	ENSBTAG00000002697	KCTD10	potassium channel tetramerization domain containing 10
chr17	68222461	68222680	-1.57	3.61e-06	4.92e-05	Distal Intergenic	68052009	68057008	5000	2	541236	NM_001271737	-165454	ENSBTAG00000005970	XBP1	X-box binding protein 1
chr17	72429061	72429400	-1.51	5.8e-09	1.6e-07	Downstream (1-2kb)	72403730	72419365	15636	1	507207	NM_001205602	25332	ENSBTAG00000002130	SMPD4	sphingomyelin phosphodiesterase 4
chr17	70349781	70350120	1.22	2.46e-12	1.32e-10	Promoter (<=1kb)	70322396	70349774	27379	2	505332	NM_001024475	-8	ENSBTAG00000009006	PISD	phosphatidylserine decarboxylase
chr17	53625661	53625960	1.18	2.06e-09	6.19e-08	Promoter (<=1kb)	53610726	53625674	14949	2	517688	NM_001099002	0	ENSBTAG00000004457	ORAI1	ORAI calcium release-activated calcium modulator 1
chr17	72894841	72895160	-1.05	6.28e-05	0.000602869	Exon (NM_174626/282389, exon 5 of 18)	72872640	72900700	28061	2	282389	NM_174626	5540	ENSBTAG00000043581	TXNRD2	thioredoxin reductase 2
chr17	72746461	72746680	-1.33	1.94e-05	0.000214881	Distal Intergenic	72734557	72735831	1275	2	617453	NM_001076460	-10631	ENSBTAG00000022020	CLDN5	claudin 5
chr17	71008941	71009720	1.18	0	0	Distal Intergenic	71000212	71001905	1694	2	518200	NM_001192483	-7037	ENSBTAG00000046083	ZNF280A	zinc finger protein 280A
chr17	70993681	70994020	1.84	4.44e-16	4.06e-14	Distal Intergenic	70979561	70990872	11312	2	517697	NM_001077935	-2810	ENSBTAG00000001005	ZNF280B	zinc finger protein 280B
chr17	69226541	69227040	-1.17	1.77e-14	1.33e-12	Distal Intergenic	69262879	69267183	4305	2	280840	NM_173931	40143	ENSBTAG00000007424	LIF	LIF interleukin 6 family cytokine
chr17	62778881	62779340	-1.23	4.24e-13	2.6e-11	Distal Intergenic	62791482	62793912	2431	1	404151	NM_001003901	-12142	ENSBTAG00000024605	DYNLL1	dynein light chain LC8-type 1
chr17	71000881	71001460	1.23	0	0	Promoter (<=1kb)	71000212	71001905	1694	2	518200	NM_001192483	445	ENSBTAG00000046083	ZNF280A	zinc finger protein 280A
chr17	71000001	71000520	1.42	0	0	Promoter (1-2kb)	71000212	71001905	1694	2	518200	NM_001192483	1385	ENSBTAG00000046083	ZNF280A	zinc finger protein 280A
chr17	44847101	44847580	-1.44	0	0	Distal Intergenic	44854047	44939628	85582	1	504951	NM_001083641	-6467	ENSBTAG00000005644	GALNT9	polypeptide N-acetylgalactosaminyltransferase 9
chr17	53596401	53596800	-1.1	7.8e-08	1.65e-06	Promoter (<=1kb)	53596837	53605590	8754	1	531482	NM_001040550	-37	ENSBTAG00000004458	MORN3	MORN repeat containing 3
chr17	72805961	72806320	-1.07	1.86e-05	0.000207322	Distal Intergenic	72790325	72798007	7683	1	615408	NM_001076371	15637	ENSBTAG00000008320	SEPTIN5	septin 5
chr17	72678701	72678900	-2.06	1.64e-08	4.07e-07	Distal Intergenic	72696757	72701140	4384	2	515651	NM_001040531	22240	ENSBTAG00000048885	C17H22orf39	chromosome 17 C22orf39 homolog
chr17	72268701	72268940	1.96	3.82e-14	2.74e-12	Promoter (<=1kb)	72268871	72277823	8953	1	532261	NM_001075959	0	ENSBTAG00000020760	SNAP29	synaptosome associated protein 29
chr17	72127801	72128060	-1.2	3.69e-05	0.000377984	Downstream (1-2kb)	72124222	72126067	1846	1	538763	NM_001102221	3580	ENSBTAG00000013036	YDJC	YdjC chitooligosaccharide deacetylase homolog
chr17	72567041	72567400	-2	1.81e-12	9.95e-11	Intron (NM_001077036/767971, intron 7 of 9)	72544180	72549141	4962	2	509706	NM_001206752	-17901	ENSBTAG00000016257	ZNF74	zinc finger protein 74
chr17	72979341	72979600	-1.27	1.14e-05	0.000135102	Intron (NM_001101204/540254, intron 4 of 12)	72976118	72976175	58	1	100313111	NR_030888	3224	ENSBTAG00000039349	MIR1306	microRNA mir-1306
chr17	71410381	71410660	-1.01	0.000294723	0.00232378	Distal Intergenic	71426379	71433950	7572	1	510458	NM_001205675	-15719	ENSBTAG00000006730	SUSD2	sushi domain containing 2
chr17	65502481	65502780	-1.06	0.000100983	0.000915605	Intron (NM_174500/282136, intron 19 of 20)	65558887	65558965	79	1	114483284	NR_162190	-56107	NA	MIR10020	microRNA mir-10020
chr17	44677181	44677940	-1.13	0	0	Distal Intergenic	44585348	44588896	3549	2	527499	NM_001192643	-88286	ENSBTAG00000007496	P2RX2	purinergic receptor P2X 2
chr17	72055641	72055980	-1.17	3.46e-06	4.73e-05	Distal Intergenic	72078684	72082447	3764	1	521410	NM_001100386	-22704	ENSBTAG00000017867	YPEL1	yippee like 1
chr17	70984501	70984960	1.87	0	0	Intron (NM_001077935/517697, intron 2 of 2)	70979561	70990872	11312	2	517697	NM_001077935	5912	ENSBTAG00000001005	ZNF280B	zinc finger protein 280B
chr17	71008041	71008520	2.14	0	0	Distal Intergenic	71000212	71001905	1694	2	518200	NM_001192483	-6137	ENSBTAG00000046083	ZNF280A	zinc finger protein 280A
chr17	73049881	73050140	-1.38	8.43e-06	0.000103777	Distal Intergenic	72995316	73000241	4926	1	533251	NM_001034586	54566	ENSBTAG00000006656	RANBP1	RAN binding protein 1
chr17	70100561	70101160	-1.09	0	0	Intron (NM_001075552/512082, intron 5 of 5)	70094432	70105120	10689	2	512082	NM_001075552	3960	ENSBTAG00000010667	PIK3IP1	phosphoinositide-3-kinase interacting protein 1
chr17	72225621	72225820	-1.45	1.27e-05	0.000148734	Intron (NM_174577/282309, intron 29 of 55)	72232285	72238750	6466	1	100125764	NM_001105046	-6465	ENSBTAG00000013973	SERPIND1	serpin family D member 1
chr17	71001561	71002120	1.99	0	0	Promoter (<=1kb)	71000212	71001905	1694	2	518200	NM_001192483	0	ENSBTAG00000046083	ZNF280A	zinc finger protein 280A
chr17	51264761	51265220	-1.69	0	0	Distal Intergenic	51466603	51469982	3380	2	507695	NM_001205617	204762	ENSBTAG00000039688	RFLNA	refilin A
chr17	71381901	71382440	-1.34	1.8e-11	8.29e-10	Distal Intergenic	71364813	71364873	61	1	100498840	NR_036360	17089	ENSBTAG00000046067	MIR2893	microRNA mir-2893
chr17	64284181	64284480	-1.04	9.73e-05	0.000886051	Distal Intergenic	64298475	64314720	16246	1	617434	NM_001037628	-13995	ENSBTAG00000031851	SELPLG	selectin P ligand
chr17	71834981	71835380	-1.47	1.41e-10	5.54e-09	Intron (NM_001046575/616270, intron 4 of 7)	71816210	71864794	48585	1	616270	NM_001046575	18772	ENSBTAG00000036113	RSPH14	radial spoke head 14 homolog
chr17	57583661	57584200	-1.46	3.55e-15	2.94e-13	Intron (NM_001206862/617325, intron 9 of 18)	57900935	57923010	22076	1	617252	NM_001078071	-316735	ENSBTAG00000032097	FBXO21	F-box protein 21
chr17	55754101	55754380	-1.39	2.83e-06	3.98e-05	Intron (NM_001024558/534107, intron 4 of 6)	55750472	55759891	9420	2	534107	NM_001024558	5511	ENSBTAG00000005940	PRKAB1	protein kinase AMP-activated non-catalytic subunit beta 1
chr17	71415761	71416060	-1.26	1.25e-05	0.000146871	Distal Intergenic	71426379	71433950	7572	1	510458	NM_001205675	-10319	ENSBTAG00000006730	SUSD2	sushi domain containing 2
chr17	71188601	71188800	-1.83	1.57e-07	3.06e-06	Distal Intergenic	71211568	71219811	8244	2	538878	NM_001206412	31011	ENSBTAG00000053568	ZNF70	zinc finger protein 70
chr17	45836381	45836820	-1.37	3.46e-13	2.15e-11	Distal Intergenic	46030153	46205350	175198	2	528174	NM_001034564	368530	ENSBTAG00000013848	ADGRD1	adhesion G protein-coupled receptor D1
chr17	13044981	13045420	-1.07	6.6e-10	2.23e-08	Distal Intergenic	13109682	13152071	42390	1	528907	NM_001243311	-64262	ENSBTAG00000019857	OTUD4	OTU deubiquitinase 4
chr17	71780201	71780540	-1.63	1.94e-09	5.86e-08	Distal Intergenic	71816210	71864794	48585	1	616270	NM_001046575	-35670	ENSBTAG00000036113	RSPH14	radial spoke head 14 homolog
chr17	66168361	66168560	-1.16	0.000260127	0.00208411	Intron (NM_001046030/509349, intron 8 of 12)	66164553	66180903	16351	2	509349	NM_001046030	12343	ENSBTAG00000012288	TFIP11	tuftelin interacting protein 11
chr17	51627061	51627440	-1.43	7.01e-10	2.35e-08	Distal Intergenic	51521477	51521546	70	1	100313282	NR_030874	105585	ENSBTAG00000044717	MIR2322	microRNA mir-2322
chr17	44939261	44939700	-1.15	7.33e-15	5.82e-13	3' UTR	44854047	44939628	85582	1	504951	NM_001083641	85215	ENSBTAG00000005644	GALNT9	polypeptide N-acetylgalactosaminyltransferase 9
chr17	73049521	73049840	-1.13	2.08e-05	0.000227754	Distal Intergenic	72995316	73000241	4926	1	533251	NM_001034586	54206	ENSBTAG00000006656	RANBP1	RAN binding protein 1
chr17	69561561	69561940	-1.12	3.15e-07	5.68e-06	Exon (NM_001354818/511676, exon 5 of 15)	69555266	69568653	13388	2	511676	NM_001354818	6713	ENSBTAG00000007728	PES1	pescadillo ribosomal biogenesis factor 1
chr17	45407841	45408200	-1.3	2.53e-07	4.68e-06	Distal Intergenic	45279921	45360901	80981	2	512326	NM_001192319	-46941	ENSBTAG00000000439	SFSWAP	splicing factor SWAP
chr17	4341441	4341820	-1.67	2.31e-12	1.24e-10	Intron (NM_001083735/538617, intron 6 of 11)	4218303	4297850	79548	2	618239	NM_001038223	-43592	ENSBTAG00000000281	MND1	meiotic nuclear divisions 1
chr17	71003221	71003620	1.52	0	0	Promoter (1-2kb)	71000212	71001905	1694	2	518200	NM_001192483	-1317	ENSBTAG00000046083	ZNF280A	zinc finger protein 280A
chr17	18412681	18413040	-1.15	4.38e-06	5.83e-05	Distal Intergenic	18400038	18411413	11376	1	513234	NM_001166611	12644	ENSBTAG00000002599	MGARP	mitochondria localized glutamic acid rich protein
chr17	72244441	72245020	-2.36	0	0	Intron (NM_174577/282309, intron 13 of 55)	72232285	72238750	6466	1	100125764	NM_001105046	12157	ENSBTAG00000013973	SERPIND1	serpin family D member 1
chr17	72886561	72886920	-1.22	3.83e-07	6.75e-06	Intron (NM_174626/282389, intron 8 of 17)	72872640	72900700	28061	2	282389	NM_174626	13780	ENSBTAG00000043581	TXNRD2	thioredoxin reductase 2
chr17	71987941	71988300	-1.56	5.25e-10	1.81e-08	Distal Intergenic	71998246	72050978	52733	1	327672	NM_175793	-9946	ENSBTAG00000010312	MAPK1	mitogen-activated protein kinase 1
chr17	51444241	51444540	-1.47	2.79e-07	5.09e-06	Distal Intergenic	51466603	51469982	3380	2	507695	NM_001205617	25442	ENSBTAG00000039688	RFLNA	refilin A
chr17	29260301	29260560	1.11	6.6e-08	1.42e-06	Distal Intergenic	29460505	29478966	18462	1	534021	NM_001099060	-199945	ENSBTAG00000010843	PGRMC2	progesterone receptor membrane component 2
chr17	72669161	72669400	-1.33	6.22e-06	7.94e-05	Distal Intergenic	72696757	72701140	4384	2	515651	NM_001040531	31740	ENSBTAG00000048885	C17H22orf39	chromosome 17 C22orf39 homolog
chr17	73043541	73044040	-1.46	6.26e-13	3.73e-11	Distal Intergenic	72995316	73000241	4926	1	533251	NM_001034586	48226	ENSBTAG00000006656	RANBP1	RAN binding protein 1
chr17	72303301	72303740	-2.08	0	0	Distal Intergenic	72315390	72326197	10808	1	526295	NM_001046281	-11650	ENSBTAG00000038132	AIFM3	apoptosis inducing factor mitochondria associated 3
chr17	69782521	69782900	-1.39	7.33e-09	1.97e-07	Intron (NM_001192252/510311, intron 8 of 13)	69819467	69840224	20758	2	504634	NM_001206551	57324	ENSBTAG00000009963	MORC2	MORC family CW-type zinc finger 2
chr17	71010101	71011500	1.24	0	0	Distal Intergenic	71000212	71001905	1694	2	518200	NM_001192483	-8197	ENSBTAG00000046083	ZNF280A	zinc finger protein 280A
chr17	52310321	52310520	-1.14	0.000293415	0.00231459	Intron (NM_001076369/615387, intron 1 of 3)	52307619	52318174	10556	1	615387	NM_001076369	2703	ENSBTAG00000020504	CDK2AP1	cyclin dependent kinase 2 associated protein 1
chr17	10365681	10365980	1	1.84e-06	2.71e-05	Intron (NM_001076830/510704, intron 1 of 22)	10028139	10404757	376619	2	510704	NM_001076830	38777	ENSBTAG00000002531	ARHGAP10	Rho GTPase activating protein 10
chr17	72065121	72065520	-1.04	7.94e-07	1.29e-05	Distal Intergenic	72078684	72082447	3764	1	521410	NM_001100386	-13164	ENSBTAG00000017867	YPEL1	yippee like 1
chr17	72427241	72427620	-1.05	4.36e-06	5.8e-05	Distal Intergenic	72403730	72419365	15636	1	507207	NM_001205602	23512	ENSBTAG00000002130	SMPD4	sphingomyelin phosphodiesterase 4
chr17	64208741	64209140	1.17	2.31e-12	1.25e-10	Promoter (<=1kb)	64209205	64283899	74695	1	515798	NM_001081590	-65	ENSBTAG00000007993	CORO1C	coronin 1C
chr17	71430781	71431100	-1.5	1.05e-07	2.14e-06	Exon (NM_001205675/510458, exon 8 of 15)	71426379	71433950	7572	1	510458	NM_001205675	4403	ENSBTAG00000006730	SUSD2	sushi domain containing 2
chr17	5124541	5125040	-1.02	0	0	Distal Intergenic	5317170	5350502	33333	1	540932	NM_001076249	-192130	ENSBTAG00000007953	FBXW7	F-box and WD repeat domain containing 7
chr17	73079121	73079500	-1.99	3.93e-14	2.81e-12	Distal Intergenic	73105796	73123446	17651	1	505094	NM_001075185	-26296	ENSBTAG00000047676	PRODH	proline dehydrogenase (oxidase) 1
chr17	70982421	70984440	1.8	0	0	5' UTR	70979561	70990872	11312	2	517697	NM_001077935	6432	ENSBTAG00000001005	ZNF280B	zinc finger protein 280B
chr17	16791701	16792220	-1.07	6.66e-16	5.97e-14	Distal Intergenic	16534313	16553468	19156	2	533230	NM_001038157	-238234	ENSBTAG00000000297	ZNF330	zinc finger protein 330
chr17	51207241	51207540	-1	0.000383324	0.00291306	Distal Intergenic	51466603	51469982	3380	2	507695	NM_001205617	262442	ENSBTAG00000039688	RFLNA	refilin A
chr17	72802701	72803400	-1.8	0	0	Distal Intergenic	72790325	72798007	7683	1	615408	NM_001076371	12377	ENSBTAG00000008320	SEPTIN5	septin 5
chr17	71982021	71982560	-1.09	1.73e-14	1.31e-12	Distal Intergenic	71998246	72050978	52733	1	327672	NM_175793	-15686	ENSBTAG00000010312	MAPK1	mitogen-activated protein kinase 1
chr17	64662961	64663300	-1.38	1.69e-08	4.19e-07	Distal Intergenic	64715688	64715775	88	2	102465268	NR_107758	52475	ENSBTAG00000053170	MIR6521	microRNA mir-6521
chr17	72818241	72818600	-1.1	5.52e-06	7.15e-05	Distal Intergenic	72790325	72798007	7683	1	615408	NM_001076371	27917	ENSBTAG00000008320	SEPTIN5	septin 5
chr17	72576721	72577240	-1.03	5.15e-11	2.17e-09	Intron (NM_001077036/767971, intron 2 of 9)	72565179	72588980	23802	2	767971	NM_001077036	11740	ENSBTAG00000000429	DGCR2	DiGeorge syndrome critical region gene 2
chr17	51599381	51599780	-1.2	5.18e-09	1.44e-07	Distal Intergenic	51521477	51521546	70	1	100313282	NR_030874	77905	ENSBTAG00000044717	MIR2322	microRNA mir-2322
chr17	45306701	45307000	1.85	0	0	Intron (NM_001192319/512326, intron 13 of 17)	45319878	45319966	89	1	102465795	NR_107827	-12878	ENSBTAG00000049388	MIR2285AF-2	microRNA mir-2285af-2
chr17	19725841	19726220	-1.03	6.63e-06	8.41e-05	Distal Intergenic	20288045	20302087	14043	1	539464	NM_001102229	-561825	ENSBTAG00000015549	PCDH18	protocadherin 18
chr17	58206041	58206360	1.47	6.08e-13	3.64e-11	Intron (NM_001206867/787155, intron 6 of 9)	58191153	58246889	55737	2	787155	NM_001206867	40529	ENSBTAG00000043976	RNFT2	ring finger protein, transmembrane 2
chr17	63899221	63899520	-1.23	4.57e-06	6.05e-05	Intron (NM_001205333/515338, intron 19 of 52)	63845551	63960622	115072	2	515338	NM_001205333	61102	ENSBTAG00000022058	ACACB	acetyl-CoA carboxylase beta
chr17	72834661	72835160	-1.22	0	0	Distal Intergenic	72838215	72866148	27934	2	513071	NM_001192340	30988	ENSBTAG00000021052	GNB1L	G protein subunit beta 1 like
chr17	13187321	13187660	1.01	2.59e-08	6.15e-07	Promoter (<=1kb)	13156546	13187394	30849	2	514991	NM_001083685	0	ENSBTAG00000019854	ABCE1	ATP binding cassette subfamily E member 1
chr17	72094881	72095440	-1.4	0	0	Exon (NM_001038081/511467, exon 4 of 21)	72082606	72100524	17919	2	511467	NM_001038081	5084	ENSBTAG00000021121	PPIL2	peptidylprolyl isomerase like 2
chr17	70088281	70088560	-1.04	0.000275146	0.0021869	Intron (NM_001038098/513539, intron 12 of 15)	70094432	70105120	10689	2	512082	NM_001075552	16560	ENSBTAG00000010667	PIK3IP1	phosphoinositide-3-kinase interacting protein 1
chr17	29791901	29792180	1	5.17e-07	8.78e-06	Promoter (<=1kb)	29774987	29792009	17023	2	514405	NM_001083427	0	ENSBTAG00000039552	PLK4	polo like kinase 4
chr17	72564621	72565020	-2.15	0	0	Downstream (<1kb)	72544180	72549141	4962	2	509706	NM_001206752	-15481	ENSBTAG00000016257	ZNF74	zinc finger protein 74
chr17	70992661	70993080	2.18	0	0	Promoter (1-2kb)	70979561	70990872	11312	2	517697	NM_001077935	-1790	ENSBTAG00000001005	ZNF280B	zinc finger protein 280B
chr17	71417221	71417520	-1.37	3.42e-07	6.1e-06	Distal Intergenic	71426379	71433950	7572	1	510458	NM_001205675	-8859	ENSBTAG00000006730	SUSD2	sushi domain containing 2
chr17	68498581	68498880	-1.48	3.34e-07	5.97e-06	Distal Intergenic	68507363	68547592	40230	1	506282	NM_001101867	-8483	ENSBTAG00000017738	EMID1	EMI domain containing 1
chr17	44689021	44689280	-1.49	4.23e-07	7.37e-06	Distal Intergenic	44585348	44588896	3549	2	527499	NM_001192643	-100126	ENSBTAG00000007496	P2RX2	purinergic receptor P2X 2
chr17	12775181	12775500	-1.02	5.1e-05	0.000503432	Intron (NM_001076223/540488, intron 1 of 5)	12740802	12787843	47042	2	540488	NM_001076223	12343	ENSBTAG00000002835	SMAD1	SMAD family member 1
chr17	34399861	34400260	-1.25	3.81e-10	1.35e-08	Distal Intergenic	34358675	34358736	62	2	114482514	NR_162400	-41126	NA	MIR12036	microRNA mir-12036
chr17	28991281	28991720	-1.52	3.92e-13	2.42e-11	Intron (NM_001015559/509264, intron 1 of 8)	28954504	29000125	45622	2	509264	NM_001015559	8405	ENSBTAG00000017493	JADE1	jade family PHD finger 1
chr17	61030341	61030540	-1.05	0.000772506	0.00532177	Promoter (<=1kb)	61030687	61038840	8154	1	514346	NM_001075662	-147	ENSBTAG00000031814	SDS	serine dehydratase
chr17	20212181	20212520	1.01	3.11e-07	5.61e-06	Distal Intergenic	20288045	20302087	14043	1	539464	NM_001102229	-75525	ENSBTAG00000015549	PCDH18	protocadherin 18
chr17	69347801	69348080	-1.12	5.27e-05	0.00051798	Intron (NM_001081510/504381, intron 12 of 15)	69307674	69336442	28769	2	511933	NM_001104974	-11360	ENSBTAG00000018086	TBC1D10A	TBC1 domain family member 10A
chr17	71848041	71848400	-1.47	3.08e-09	8.96e-08	Intron (NM_001046575/616270, intron 5 of 7)	71816210	71864794	48585	1	616270	NM_001046575	31832	ENSBTAG00000036113	RSPH14	radial spoke head 14 homolog
chr17	18110781	18111160	-1.68	1.76e-10	6.79e-09	Distal Intergenic	18024427	18062255	37829	2	615552	NM_001076382	-48527	ENSBTAG00000021779	MGST2	microsomal glutathione S-transferase 2
chr17	52692621	52692960	-1	8.55e-05	0.000791483	Distal Intergenic	52637342	52668724	31383	1	535566	NM_001205357	55280	ENSBTAG00000048809	VPS37B	VPS37B subunit of ESCRT-I
chr17	71731381	71731620	-1.51	1.98e-06	2.89e-05	Distal Intergenic	71612845	71675123	62279	2	519751	NM_001205864	-56259	ENSBTAG00000021656	SPECC1L	sperm antigen with calponin homology and coiled-coil domains 1 like
chr17	65289741	65290020	-1.16	3.86e-05	0.000392972	Promoter (<=1kb)	65290954	65297597	6644	1	282206	NM_174527	-934	ENSBTAG00000001255	CRYBB3	crystallin beta B3
chr17	66676981	66677400	-1.3	1.37e-09	4.27e-08	Distal Intergenic	66268784	66275043	6260	1	282204	NM_174525	408198	ENSBTAG00000019282	CRYBA4	crystallin beta A4
chr17	72914481	72914820	-1.53	9.24e-09	2.42e-07	3' UTR	72915657	72919608	3952	2	517045	NM_001105380	4788	ENSBTAG00000001473	ARVCF	ARVCF delta catenin family member
chr17	71774761	71775020	-1.62	1.87e-07	3.58e-06	Distal Intergenic	71816210	71864794	48585	1	616270	NM_001046575	-41190	ENSBTAG00000036113	RSPH14	radial spoke head 14 homolog
chr18	64121041	64121540	-1.01	4.81e-08	1.07e-06	Promoter (1-2kb)	64099192	64122748	23557	2	444864	NM_001002887	1208	ENSBTAG00000054572	PEG3	paternally expressed 3
chr18	13693601	13693860	-1.52	7.72e-07	1.25e-05	Distal Intergenic	13886182	13893118	6937	2	281111	NM_174034	199258	ENSBTAG00000051907	CYBA	cytochrome b-245 alpha chain
chr18	8094161	8095040	-1	0	0	Distal Intergenic	8132119	8132183	65	1	100498810	NR_036348	-37079	ENSBTAG00000048093	MIR2883	microRNA mir-2883
chr18	55272361	55272720	-1.24	8.52e-07	1.37e-05	3' UTR	55272312	55278976	6665	2	503577	NM_001037445	6256	ENSBTAG00000006754	DBP	D-box binding PAR bZIP transcription factor
chr18	50997861	50998080	1.61	1.61e-11	7.43e-10	Distal Intergenic	50978724	50981557	2834	1	282515	NM_174665	19138	ENSBTAG00000019787	PAFAH1B3	platelet activating factor acetylhydrolase 1b catalytic subunit 3
chr18	9091041	9091240	1.19	7.21e-07	1.18e-05	Distal Intergenic	9138128	10154231	1016104	1	512302	NM_001035277	-46888	ENSBTAG00000034373	CDH13	cadherin 13
chr18	48852541	48852800	1.17	6.09e-09	1.67e-07	Promoter (<=1kb)	48852775	48900197	47423	1	539742	NM_001076184	0	ENSBTAG00000013958	PAK4	p21 (RAC1) activated kinase 4
chr18	15300321	15300700	-1.1	1.34e-06	2.04e-05	Distal Intergenic	15316679	15349339	32661	1	618400	NM_001193187	-15979	ENSBTAG00000002980	GPT2	glutamic--pyruvic transaminase 2
chr18	13225621	13225900	-1.28	6.79e-06	8.58e-05	Distal Intergenic	13142992	13218221	75230	1	507713	NM_001205619	82630	ENSBTAG00000006899	JPH3	junctophilin 3
chr18	13646861	13647060	-1.54	4.06e-06	5.45e-05	Distal Intergenic	13886182	13893118	6937	2	281111	NM_174034	246058	ENSBTAG00000051907	CYBA	cytochrome b-245 alpha chain
chr18	38131101	38131580	-1.14	2.75e-14	2.01e-12	Distal Intergenic	39009921	39027609	17689	2	520046	NM_001075798	896029	ENSBTAG00000013265	DHX38	DEAH-box helicase 38
chr18	25595141	25595480	-1.38	5.96e-07	9.95e-06	Distal Intergenic	25615468	25641532	26065	1	509703	NM_001083656	-19988	ENSBTAG00000038141	ADGRG1	adhesion G protein-coupled receptor G1
chr18	48251161	48251940	-1.26	0	0	Exon (NM_001206777/100139857, exon 13 of 106)	48236668	48365354	128687	1	100139857	NM_001206777	14494	ENSBTAG00000006999	RYR1	ryanodine receptor 1
chr18	13765481	13765820	-1.28	1.85e-07	3.54e-06	Distal Intergenic	13886182	13893118	6937	2	281111	NM_174034	127298	ENSBTAG00000051907	CYBA	cytochrome b-245 alpha chain
chr18	11568981	11569580	-1.16	0	0	Distal Intergenic	11758912	11767079	8168	1	281090	NM_001001439	-189332	ENSBTAG00000016079	COX4I1	cytochrome c oxidase subunit 4I1
chr18	54644481	54644760	1.1	6.29e-08	1.36e-06	Intron (NM_001046431/538348, intron 5 of 5)	54648374	54657037	8664	1	506401	NM_001038507	-3614	ENSBTAG00000021192	NOP53	NOP53 ribosome biogenesis factor
chr18	2205561	2205940	1.1	4.26e-11	1.82e-09	Promoter (<=1kb)	2151841	2205680	53840	2	516891	NM_001192455	0	ENSBTAG00000012222	FA2H	fatty acid 2-hydroxylase
chr18	61930461	61930780	-1.34	1.05e-06	1.65e-05	Distal Intergenic	61921781	61924820	3040	1	789593	NM_001099731	8681	ENSBTAG00000016299	ZNF784	zinc finger protein 784
chr18	48567901	48568400	-1.41	0	0	Promoter (1-2kb)	48557658	48569498	11841	2	504520	NM_001192030	1098	ENSBTAG00000001055	HNRNPL	heterogeneous nuclear ribonucleoprotein L
chr18	63263081	63263500	-1.35	2.41e-09	7.16e-08	Intron (NM_001206285/513577, intron 9 of 13)	63271873	63279516	7644	1	506610	NM_001075274	-8373	ENSBTAG00000007756	TFPT	TCF3 fusion partner
chr18	51009301	51009960	1.01	0	0	Distal Intergenic	51021436	51028109	6674	1	789798	NM_001205465	-11476	ENSBTAG00000000332	ERF	ETS2 repressor factor
chr18	53831561	53832000	-1.21	1.85e-11	8.5e-10	Distal Intergenic	53849380	53859526	10147	1	539701	NM_001099714	-17380	ENSBTAG00000050243	FKRP	fukutin related protein
chr18	22823421	22823620	1	1.14e-05	0.000134573	Distal Intergenic	22615346	22617833	2488	2	540417	NM_001104996	-205589	ENSBTAG00000012083	IRX3	iroquois homeobox 3
chr18	18170541	18170860	-1.46	1.38e-08	3.51e-07	Intron (NM_001101893/508025, intron 3 of 7)	17963192	18309036	345845	2	508025	NM_001101893	138176	ENSBTAG00000017397	ZNF423	zinc finger protein 423
chr18	43825181	43825520	-1.05	2.21e-05	0.000241081	Intron (NM_001080318/615158, intron 12 of 14)	43805025	43811979	6955	1	617530	NM_001034801	20157	ENSBTAG00000017560	CEBPG	CCAAT enhancer binding protein gamma
chr18	8086841	8087360	-1.4	2.49e-14	1.83e-12	Distal Intergenic	8132119	8132183	65	1	100498810	NR_036348	-44759	ENSBTAG00000048093	MIR2883	microRNA mir-2883
chr18	13760201	13760560	-1.79	2.14e-11	9.72e-10	Distal Intergenic	13886182	13893118	6937	2	281111	NM_174034	132558	ENSBTAG00000051907	CYBA	cytochrome b-245 alpha chain
chr18	40818701	40818980	-1.16	9.99e-05	0.000907222	Distal Intergenic	40542851	40605026	62176	1	515119	NM_001035305	275851	ENSBTAG00000007559	URI1	URI1 prefoldin like chaperone
chr18	50446021	50446340	-1.43	5.75e-08	1.25e-06	Intron (NM_001083466/533197, intron 2 of 14)	50440857	50474318	33462	1	533197	NM_001083466	5165	ENSBTAG00000003168	HNRNPUL1	heterogeneous nuclear ribonucleoprotein U like 1
chr18	14772941	14773220	-1.19	2.18e-05	0.000237878	Promoter (<=1kb)	14764641	14772537	7897	2	518157	NM_001099005	-405	ENSBTAG00000020318	DBNDD1	dysbindin domain containing 1
chr18	55654021	55654260	1.26	4.1e-09	1.16e-07	Exon (NM_001102313/617610, exon 4 of 6)	55653319	55657821	4503	2	617610	NM_001102313	3561	ENSBTAG00000002853	HRC	histidine rich calcium binding protein
chr18	14531681	14531980	-2.28	1.46e-12	8.09e-11	Distal Intergenic	14535945	14541878	5934	1	514685	NM_001034472	-3965	ENSBTAG00000033326	DPEP1	dipeptidase 1
chr18	14579121	14579400	1.01	2.65e-07	4.87e-06	Promoter (<=1kb)	14575594	14579238	3645	2	618368	NM_001076502	0	ENSBTAG00000033334	SPATA2L	spermatogenesis associated 2 like
chr18	63227581	63227940	-1.15	8.4e-07	1.35e-05	Promoter (<=1kb)	63227968	63238067	10100	1	512610	NM_001110440	-28	ENSBTAG00000020062	TMC4	transmembrane channel like 4
chr18	22576561	22576900	1.11	1.26e-09	3.96e-08	Distal Intergenic	22615346	22617833	2488	2	540417	NM_001104996	40933	ENSBTAG00000012083	IRX3	iroquois homeobox 3
chr18	56110261	56110560	2.08	0	0	Distal Intergenic	56116159	56132067	15909	2	617757	NM_001046609	21507	ENSBTAG00000019179	TSKS	testis specific serine kinase substrate
chr18	10803721	10804040	-1.47	8.45e-08	1.76e-06	Intron (NM_001046593/617165, intron 2 of 3)	10775781	10820124	44344	2	617165	NM_001046593	16084	ENSBTAG00000016315	COTL1	coactosin like F-actin binding protein 1
chr18	48024821	48025100	-1.45	4.62e-07	7.97e-06	Downstream (1-2kb)	48026970	48034948	7979	2	515409	NM_001076855	9848	ENSBTAG00000007216	DPF1	double PHD fingers 1
chr18	44795841	44796240	-1.1	1.93e-07	3.68e-06	Intron (NM_001040471/280808, intron 8 of 17)	44784251	44812527	28277	1	280808	NM_001040471	11591	ENSBTAG00000006396	GPI	glucose-6-phosphate isomerase
chr18	52273861	52274360	-1.1	0	0	Distal Intergenic	52297791	52324434	26644	2	514023	NM_001075644	50074	ENSBTAG00000006805	ZNF180	zinc finger protein 180
chr18	49986041	49986280	1.47	8.23e-12	4.01e-10	Distal Intergenic	49995822	50013373	17552	1	534051	NM_001076011	-9542	ENSBTAG00000019465	ITPKC	inositol-trisphosphate 3-kinase C
chr18	38188701	38189160	-1.4	0	0	Distal Intergenic	39009921	39027609	17689	2	520046	NM_001075798	838449	ENSBTAG00000013265	DHX38	DEAH-box helicase 38
chr18	51708621	51708880	2.06	2.66e-15	2.25e-13	Promoter (1-2kb)	51684196	51710421	26226	2	533145	NM_001099056	1541	ENSBTAG00000004377	PHLDB3	pleckstrin homology like domain family B member 3
chr18	19971701	19972040	1.09	1.09e-09	3.48e-08	Distal Intergenic	19546249	19560362	14114	2	514467	NM_001205790	-411340	ENSBTAG00000008544	SALL1	spalt like transcription factor 1
chr18	55880841	55881260	1.05	6.51e-13	3.86e-11	Downstream (1-2kb)	55882670	55883466	797	2	617680	NM_001206281	2206	ENSBTAG00000001062	PTH2	parathyroid hormone 2
chr18	46480461	46480880	-1.13	9.31e-09	2.44e-07	Distal Intergenic	46466910	46469432	2523	2	534551	NM_001076027	-11030	ENSBTAG00000018598	HSPB6	heat shock protein family B (small) member 6
chr18	11107581	11108300	-1.03	0	0	Distal Intergenic	11191534	11203373	11840	2	768078	NM_001077134	95073	ENSBTAG00000020836	CIBAR2	CBY1 interacting BAR domain containing 2
chr18	41899741	41900160	-1.35	3.04e-11	1.34e-09	Distal Intergenic	42055707	42055774	68	1	100498850	NR_036366	-155547	ENSBTAG00000047269	MIR2899	microRNA mir-2899
chr18	13305801	13306060	-1.17	7.19e-05	0.000680613	Exon (NM_174613/282369, exon 3 of 10)	13298159	13326789	28631	2	282369	NM_174613	20729	ENSBTAG00000006731	SLC7A5	solute carrier family 7 member 5
chr18	53063461	53063660	1.17	4.16e-07	7.27e-06	Distal Intergenic	53074888	53081311	6424	1	540819	NM_001102248	-11228	ENSBTAG00000008182	FOSB	FosB proto-oncogene, AP-1 transcription factor subunit
chr18	14792801	14793000	-1.61	1.26e-06	1.93e-05	3' UTR	14776475	14793471	16997	1	504318	NM_001097569	16327	ENSBTAG00000007096	GAS8	growth arrest specific 8
chr18	63212841	63213660	1.29	0	0	Promoter (<=1kb)	63213542	63227721	14180	1	504236	NM_001075152	0	ENSBTAG00000015908	MBOAT7	membrane bound O-acyltransferase domain containing 7
chr18	47827481	47827860	-1.16	6.47e-08	1.39e-06	Distal Intergenic	47613693	47637327	23635	2	100124429	NM_001102539	-190155	ENSBTAG00000051435	ZFP30	ZFP30 zinc finger protein
chr18	9066141	9066500	-1.47	1.45e-08	3.66e-07	Distal Intergenic	9138128	10154231	1016104	1	512302	NM_001035277	-71628	ENSBTAG00000034373	CDH13	cadherin 13
chr18	41475401	41475740	-1.05	1.27e-05	0.000148048	Distal Intergenic	42055707	42055774	68	1	100498850	NR_036366	-579967	ENSBTAG00000047269	MIR2899	microRNA mir-2899
chr18	52696141	52696440	1.79	0	0	Distal Intergenic	52724382	52749206	24825	1	509208	NM_001077887	-27942	ENSBTAG00000013697	CLASRP	CLK4 associating serine/arginine rich protein
chr18	36072961	36073320	-1.06	8.34e-06	0.000102809	Intron (NM_001002763/282637, intron 3 of 18)	36046775	36117670	70896	1	282637	NM_001002763	26187	ENSBTAG00000015991	CDH1	cadherin 1
chr18	64120261	64120620	-1.27	6.13e-07	1.02e-05	Intron (NM_001002887/444864, intron 1 of 11)	64099192	64122748	23557	2	444864	NM_001002887	2128	ENSBTAG00000054572	PEG3	paternally expressed 3
chr18	23774241	23774760	-1.2	3.33e-16	3.11e-14	Intron (NM_174745/282872, intron 11 of 12)	23786253	23850485	64233	1	514646	NM_001205797	-11493	ENSBTAG00000019272	LPCAT2	lysophosphatidylcholine acyltransferase 2
chr18	62307181	62307700	-1.52	6.07e-14	4.25e-12	Distal Intergenic	62311447	62323676	12230	2	514504	NM_001192376	15976	ENSBTAG00000009512	EPS8L1	EPS8 like 1
chr18	10341141	10341360	-1.23	6.15e-05	0.000592139	Distal Intergenic	10305892	10339843	33952	1	515049	NM_001098977	35250	ENSBTAG00000012508	NECAB2	N-terminal EF-hand calcium binding protein 2
chr18	14776081	14776540	1.06	3.34e-13	2.09e-11	Promoter (<=1kb)	14776475	14793471	16997	1	504318	NM_001097569	0	ENSBTAG00000007096	GAS8	growth arrest specific 8
chr18	46717501	46717820	1.69	1.44e-15	1.25e-13	Promoter (<=1kb)	46703045	46717098	14054	2	537311	NM_001102200	-404	ENSBTAG00000014995	THAP8	THAP domain containing 8
chr18	8285441	8285780	-1.07	1.25e-05	0.000146287	Distal Intergenic	8132119	8132183	65	1	100498810	NR_036348	153323	ENSBTAG00000048093	MIR2883	microRNA mir-2883
chr18	48426621	48427160	-1.12	4.24e-11	1.82e-09	Intron (NM_001098052/522269, intron 1 of 20)	48402821	48475812	72992	1	522269	NM_001098052	23801	ENSBTAG00000011215	ACTN4	actinin alpha 4
chr18	48425241	48425680	-1.01	4.38e-07	7.61e-06	Intron (NM_001098052/522269, intron 1 of 20)	48402821	48475812	72992	1	522269	NM_001098052	22421	ENSBTAG00000011215	ACTN4	actinin alpha 4
chr18	48474001	48474580	-1.37	3.51e-13	2.18e-11	Exon (NM_001098052/522269, exon 19 of 21)	48477099	48489253	12155	2	530544	NM_001192697	14673	ENSBTAG00000013239	CAPN12	calpain 12
chr18	50482921	50483300	-1.06	2.26e-06	3.26e-05	Intron (NM_001082603/505592, intron 2 of 4)	50477993	50488320	10328	1	505592	NM_001082603	4929	ENSBTAG00000039635	CCDC97	coiled-coil domain containing 97
chr18	52814581	52814920	-1.05	2.08e-05	0.000228072	Promoter (<=1kb)	52806783	52814457	7675	2	789234	NM_001163482	-125	ENSBTAG00000020074	NKPD1	NTPase KAP family P-loop domain containing 1
chr18	46499621	46499960	-1.48	2.88e-08	6.77e-07	Distal Intergenic	46509079	46524655	15577	2	508542	NM_001104967	24695	ENSBTAG00000031772	PRODH2	proline dehydrogenase 2
chr18	55467481	55467820	-1.39	2.48e-08	5.91e-07	Exon (NM_001205683/510748, exon 5 of 19)	55447604	55471328	23725	2	510748	NM_001205683	3508	ENSBTAG00000009177	PLEKHA4	pleckstrin homology domain containing A4
chr18	11491781	11492140	-1.03	1.92e-05	0.000213538	Distal Intergenic	11758912	11767079	8168	1	281090	NM_001001439	-266772	ENSBTAG00000016079	COX4I1	cytochrome c oxidase subunit 4I1
chr18	48043281	48043560	1.14	1.07e-09	3.45e-08	Distal Intergenic	48026970	48034948	7979	2	515409	NM_001076855	-8334	ENSBTAG00000007216	DPF1	double PHD fingers 1
chr18	36469201	36469520	-1.83	2.99e-10	1.09e-08	Distal Intergenic	36458178	36468906	10729	1	618168	NM_001046615	11024	ENSBTAG00000001659	VPS4A	vacuolar protein sorting 4 homolog A
chr18	1508861	1509220	-1.78	1.37e-10	5.39e-09	Downstream (1-2kb)	1510933	1570878	59946	2	508292	NM_001100324	61658	ENSBTAG00000009357	IL34	interleukin 34
chr18	65666321	65666660	-1.24	1.21e-06	1.86e-05	Distal Intergenic	65660255	65665845	5591	1	506229	NM_001015531	6067	ENSBTAG00000015989	RPS5	ribosomal protein S5
chr18	54617801	54618060	-1.42	1.68e-06	2.5e-05	Distal Intergenic	54627996	54646687	18692	1	538348	NM_001046431	-9936	ENSBTAG00000021191	EHD2	EH domain containing 2
chr18	56224361	56224740	1.29	7.22e-13	4.24e-11	Promoter (<=1kb)	56216992	56224488	7497	2	514859	NM_001083434	0	ENSBTAG00000005763	AKT1S1	AKT1 substrate 1
chr18	40287381	40287620	1.32	6.84e-09	1.85e-07	Promoter (<=1kb)	40287571	40296600	9030	1	782309	NM_001082468	0	ENSBTAG00000008625	PLEKHF1	pleckstrin homology and FYVE domain containing 1
chr18	10294681	10294960	-1.16	1.83e-05	0.000204842	Exon (NM_001077129/768073, exon 6 of 6)	10285118	10296094	10977	1	768073	NM_001077129	9564	ENSBTAG00000012508	OSGIN1	oxidative stress induced growth inhibitor 1
chr18	13581481	13581860	-1.18	8.21e-07	1.32e-05	Distal Intergenic	13381520	13450242	68723	1	513446	NM_001075620	199962	ENSBTAG00000023745	BANP	BTG3 associated nuclear protein
chr18	63500341	63500540	-1.24	9.67e-05	0.000881154	Intron (NM_001206139/613703, intron 1 of 1)	63497487	63505095	7609	2	613703	NM_001206139	4555	ENSBTAG00000002904	ZNF787	zinc finger protein 787
chr18	53328241	53328560	1.41	6.97e-13	4.11e-11	Distal Intergenic	53305388	53309473	4086	2	513676	NM_001205766	-18769	ENSBTAG00000013346	SIX5	SIX homeobox 5
chr18	37945501	37945700	-1.19	0.000195182	0.00162126	Distal Intergenic	36981892	36989873	7982	2	512456	NM_001034423	-955629	ENSBTAG00000018425	PSMD7	proteasome 26S subunit, non-ATPase 7
chr18	15389461	15389720	1.31	1.13e-10	4.5e-09	Distal Intergenic	15375166	15386724	11559	2	360006	NM_001040491	-2738	ENSBTAG00000003757	DNAJA2	DnaJ heat shock protein family (Hsp40) member A2
chr18	50993141	50993480	-1.26	1.18e-06	1.82e-05	Distal Intergenic	50978724	50981557	2834	1	282515	NM_174665	14418	ENSBTAG00000019787	PAFAH1B3	platelet activating factor acetylhydrolase 1b catalytic subunit 3
chr18	48842021	48842360	-1.03	0.000113996	0.00101684	Distal Intergenic	48852775	48900197	47423	1	539742	NM_001076184	-10415	ENSBTAG00000013958	PAK4	p21 (RAC1) activated kinase 4
chr18	55119321	55119760	-1.01	2.61e-07	4.81e-06	Distal Intergenic	55124924	55130989	6066	1	540739	NM_001076239	-5164	ENSBTAG00000000080	GRWD1	glutamate rich WD repeat containing 1
chr18	50541021	50541340	1.24	1.06e-11	5.07e-10	Promoter (<=1kb)	50541524	50560679	19156	1	282149	NM_174506	-184	ENSBTAG00000016037	BCKDHA	branched chain keto acid dehydrogenase E1 subunit alpha
chr18	15083441	15083700	-1.25	2.82e-05	0.000298466	Distal Intergenic	15013053	15021379	8327	1	515476	NM_001046201	70389	ENSBTAG00000001872	ORC6	origin recognition complex subunit 6
chr18	12964781	12965060	1	2.63e-06	3.72e-05	Distal Intergenic	12973616	12986925	13310	1	408001	NM_001001169	-8556	ENSBTAG00000011632	MAP1LC3B	microtubule associated protein 1 light chain 3 beta
chr18	65742721	65742920	-1.41	1.88e-05	0.000209817	Promoter (1-2kb)	65732879	65741718	8840	2	533016	NM_001103273	-1004	ENSBTAG00000015164	SLC27A5	solute carrier family 27 member 5
chr18	2910681	2910960	1.05	3.94e-07	6.91e-06	Intron (NM_001081620/618521, intron 6 of 8)	2905576	2921638	16063	2	618521	NM_001081620	10678	ENSBTAG00000015669	ADAT1	adenosine deaminase tRNA specific 1
chr18	12683801	12684160	-1.45	8.74e-09	2.3e-07	Distal Intergenic	12973616	12986925	13310	1	408001	NM_001001169	-289456	ENSBTAG00000011632	MAP1LC3B	microtubule associated protein 1 light chain 3 beta
chr18	55992521	55992880	-1.26	1.29e-07	2.56e-06	Intron (NM_001075502/511234, intron 3 of 8)	55990004	56002003	12000	2	511234	NM_001075502	9123	ENSBTAG00000014450	NOSIP	nitric oxide synthase interacting protein
chr18	11365981	11366280	-1.14	1.62e-05	0.000184003	Distal Intergenic	11191534	11203373	11840	2	768078	NM_001077134	-162609	ENSBTAG00000020836	CIBAR2	CBY1 interacting BAR domain containing 2
chr18	36380561	36380800	-2.05	7.78e-09	2.08e-07	Distal Intergenic	36384453	36448429	63977	1	786534	NM_001105466	-3653	ENSBTAG00000001654	SNTB2	syntrophin beta 2
chr18	49850361	49850900	-1.03	0	0	Intron (NM_001192910/537578, intron 19 of 34)	49880443	49892722	12280	1	512402	NM_001082607	-29543	ENSBTAG00000004755	SHKBP1	SH3KBP1 binding protein 1
chr18	47965621	47966140	-1.06	1.64e-14	1.24e-12	Distal Intergenic	48026970	48034948	7979	2	515409	NM_001076855	68808	ENSBTAG00000007216	DPF1	double PHD fingers 1
chr18	54096101	54096440	1.11	3.54e-09	1.02e-07	Promoter (<=1kb)	54094493	54096944	2452	2	508953	NM_001046019	504	ENSBTAG00000015579	TMEM160	transmembrane protein 160
chr18	48430201	48430720	-1.11	8.88e-16	7.86e-14	Intron (NM_001098052/522269, intron 1 of 20)	48402821	48475812	72992	1	522269	NM_001098052	27381	ENSBTAG00000011215	ACTN4	actinin alpha 4
chr18	13986341	13986620	-1.21	2.65e-05	0.000282953	Distal Intergenic	13962100	13962169	70	2	100313145	NR_031122	-24173	ENSBTAG00000044808	MIR2327	microRNA mir-2327
chr18	55891621	55891940	-1.15	2.18e-05	0.000238197	Exon (NM_001098046/518849, exon 9 of 12)	55882670	55883466	797	2	617680	NM_001206281	-8156	ENSBTAG00000001062	PTH2	parathyroid hormone 2
chr18	49120921	49121320	-1.04	1.67e-06	2.49e-05	Downstream (1-2kb)	49122734	49125200	2467	2	506297	NM_001033624	3880	ENSBTAG00000021093	RPS16	ribosomal protein S16
chr18	28492301	28492560	-1.22	7.25e-05	0.000685347	Distal Intergenic	29428892	29761789	332898	2	521039	NM_001035339	1269229	ENSBTAG00000022783	CDH8	cadherin 8
chr18	35466121	35466720	-1.01	0	0	Distal Intergenic	35478076	35479909	1834	2	539411	NM_001105422	13189	ENSBTAG00000004290	DDX28	DEAD-box helicase 28
chr18	26284741	26285160	1.15	1.29e-14	9.96e-13	Promoter (<=1kb)	26284967	26298412	13446	1	515033	NM_001075695	0	ENSBTAG00000003894	NDRG4	NDRG family member 4
chr18	22123441	22123780	-1.36	2.26e-07	4.24e-06	Intron (NM_001098142/618622, intron 1 of 8)	22040505	22464473	423969	1	618622	NM_001098142	82937	ENSBTAG00000012501	FTO	FTO alpha-ketoglutarate dependent dioxygenase
chr18	50012281	50013000	-1.02	0	0	3' UTR	50013379	50021409	8031	2	509803	NM_001164025	8409	ENSBTAG00000023453	C18H19orf54	chromosome 18 C19orf54 homolog
chr18	10295241	10295460	-1.89	3.62e-08	8.31e-07	Exon (NM_001077129/768073, exon 6 of 6)	10285118	10296094	10977	1	768073	NM_001077129	10124	ENSBTAG00000012508	OSGIN1	oxidative stress induced growth inhibitor 1
chr18	23935341	23935600	-1.44	1.15e-05	0.000135722	Distal Intergenic	23948965	23975140	26176	1	512098	NM_001075554	-13365	ENSBTAG00000011021	CES1	carboxylesterase 1 (monocyte/macrophage serine esterase 1)
chr18	61882081	61882380	-1.07	3.68e-05	0.000377597	Exon (NM_001075336/507895, exon 11 of 13)	61867750	61875826	8077	2	508199	NM_001038670	-6256	ENSBTAG00000046996	EPN1	epsin 1
chr18	14557121	14557440	1.32	4.08e-11	1.75e-09	Promoter (<=1kb)	14550491	14557240	6750	2	789414	NM_001191260	0	ENSBTAG00000033331	CHMP1A	charged multivesicular body protein 1A
chr18	24903901	24904200	-1.68	5.28e-08	1.16e-06	Distal Intergenic	24910574	24910656	83	1	791028	NR_031375	-6374	ENSBTAG00000029938	MIR138-2	microRNA mir-138-2
chr18	63234401	63234760	-1.24	2.72e-07	4.99e-06	Intron (NM_001110440/512610, intron 6 of 13)	63238454	63241751	3298	1	617891	NM_001034804	-3694	ENSBTAG00000023333	LENG1	leukocyte receptor cluster member 1
chr18	34592421	34592880	-1.12	6.19e-13	3.69e-11	Distal Intergenic	34613309	34623204	9896	2	508777	NM_001015550	30324	ENSBTAG00000009585	CDH16	cadherin 16
chr18	35729581	35730080	-1.44	0	0	Intron (NM_001192363/514201, intron 2 of 7)	35723873	35748552	24680	2	514201	NM_001192363	18472	ENSBTAG00000009639	SMPD3	sphingomyelin phosphodiesterase 3
chr19	40725161	40725540	-1.02	5.48e-06	7.11e-05	Distal Intergenic	40696961	40716362	19402	2	532898	NM_001038155	-8800	ENSBTAG00000007958	TNS4	tensin 4
chr19	26622101	26622360	-1.26	3.4e-05	0.000352111	Promoter (<=1kb)	26619635	26621469	1835	2	511672	NM_001038084	-633	ENSBTAG00000018314	MED11	mediator complex subunit 11
chr19	48883901	48884460	1.1	0	0	Distal Intergenic	48950369	48960201	9833	2	513592	NM_001034449	75741	ENSBTAG00000012225	KPNA2	karyopherin subunit alpha 2
chr19	18611361	18611780	-1.1	3.04e-09	8.88e-08	Distal Intergenic	18667321	18671400	4080	1	528920	NM_001034568	-55541	ENSBTAG00000009354	EVI2A	ecotropic viral integration site 2A
chr19	54521761	54522020	-1.74	4.74e-08	1.06e-06	Distal Intergenic	54708221	54755623	47403	2	513449	NM_001101975	233603	ENSBTAG00000013677	SEC14L1	SEC14 like lipid binding 1
chr19	61695901	61696120	-1.35	9.56e-06	0.000115597	Distal Intergenic	61704500	61718579	14080	2	615074	NM_001076358	22459	ENSBTAG00000008621	PRKAR1A	protein kinase cAMP-dependent type I regulatory subunit alpha
chr19	36085781	36086120	-1.36	1.03e-07	2.1e-06	Exon (NM_001192756/533151, exon 2 of 32)	36047549	36095574	48026	2	533151	NM_001192756	9454	ENSBTAG00000020070	ABCC3	ATP binding cassette subfamily C member 3
chr19	33268101	33268460	-1.04	1.41e-05	0.00016285	Distal Intergenic	33249951	33251848	1898	2	281370	NM_174133	-16254	ENSBTAG00000017246	UBB	ubiquitin B
chr19	56363721	56364120	-1.01	7.83e-07	1.27e-05	Distal Intergenic	56320656	56335696	15041	2	613424	NM_001083504	-28026	ENSBTAG00000014799	ARMC7	armadillo repeat containing 7
chr19	30949401	30949680	1	9.04e-07	1.44e-05	Distal Intergenic	30697356	30697455	100	1	100313080	NR_030988	252046	ENSBTAG00000030109	MIR744	microRNA mir-744
chr19	6249821	6250180	-1.25	1.95e-07	3.71e-06	Intron (NM_174835/317656, intron 2 of 5)	6232286	6257104	24819	1	317656	NM_174835	17536	ENSBTAG00000018706	PCTP	phosphatidylcholine transfer protein
chr19	53635161	53635580	-1.13	4.18e-09	1.18e-07	Distal Intergenic	53603270	53603334	65	2	100313285	NR_031281	-31828	ENSBTAG00000045449	MIR2349	microRNA mir-2349
chr19	51264321	51265720	-1.96	0	0	Distal Intergenic	51261145	51261228	84	1	104796065	NR_129535	3177	ENSBTAG00000047677	MIR3533	microRNA mir-3533
chr19	43229901	43230860	-1.44	0	0	Distal Intergenic	43169643	43176486	6844	1	508269	NM_001014870	60259	ENSBTAG00000006801	TMEM106A	transmembrane protein 106A
chr19	54615661	54616340	-1.08	0	0	Distal Intergenic	54708221	54755623	47403	2	513449	NM_001101975	139283	ENSBTAG00000013677	SEC14L1	SEC14 like lipid binding 1
chr19	45058901	45059240	-1.26	2.49e-06	3.54e-05	Promoter (1-2kb)	45042255	45057681	15427	2	789296	NM_001102352	-1221	ENSBTAG00000000571	ARHGAP27	Rho GTPase activating protein 27
chr19	54043301	54043780	-1.13	2.53e-14	1.86e-12	Intron (NM_001075208/505575, intron 18 of 18)	54038763	54038841	79	1	100313158	NR_031289	4539	ENSBTAG00000044955	MIR2348	microRNA mir-2348
chr19	34652321	34652780	-1.2	2.22e-16	2.09e-14	Distal Intergenic	34647548	34647641	94	1	100313036	NR_031207	4774	ENSBTAG00000036437	MIR33B	microRNA mir-33b
chr19	55824901	55827640	-1.53	0	0	Distal Intergenic	55821418	55823782	2365	1	617051	NM_001242571	3484	ENSBTAG00000024909	H3-3B	H3.3 histone B
chr19	22266581	22266980	-1.39	2.2e-10	8.23e-09	Distal Intergenic	22253976	22254051	76	1	100313330	NR_030851	12606	ENSBTAG00000044395	MIR2336	microRNA mir-2336
chr19	43252561	43252840	-1.68	1.36e-07	2.69e-06	Distal Intergenic	43169643	43176486	6844	1	508269	NM_001014870	82919	ENSBTAG00000006801	TMEM106A	transmembrane protein 106A
chr19	27036081	27036380	1.4	3.56e-11	1.55e-09	Promoter (<=1kb)	27023548	27035375	11828	2	528485	NM_001192661	-707	ENSBTAG00000010519	NEURL4	neuralized E3 ubiquitin protein ligase 4
chr19	50071461	50071800	-1.14	3.3e-06	4.55e-05	Distal Intergenic	50101214	50118270	17057	2	618340	NM_001102318	46470	ENSBTAG00000018178	NARF	nuclear prelamin A recognition factor
chr19	43632141	43632720	-1.31	0	0	Distal Intergenic	43644365	43649239	4875	2	282880	NM_001166514	16519	ENSBTAG00000053970	SOST	sclerostin
chr19	58605121	58605480	-1.21	2.51e-07	4.65e-06	Distal Intergenic	58209287	58501781	292495	1	615681	NM_001076390	395835	ENSBTAG00000018837	SLC39A11	solute carrier family 39 member 11
chr19	55446061	55446560	-1.23	1.14e-12	6.46e-11	Distal Intergenic	55465190	55537956	72767	1	507697	NM_001205618	-18630	ENSBTAG00000016240	RNF157	ring finger protein 157
chr19	55441781	55442180	-1.34	2.95e-09	8.6e-08	Distal Intergenic	55465190	55537956	72767	1	507697	NM_001205618	-23010	ENSBTAG00000016240	RNF157	ring finger protein 157
chr19	58563801	58564360	-1.5	0	0	Distal Intergenic	58209287	58501781	292495	1	615681	NM_001076390	354515	ENSBTAG00000018837	SLC39A11	solute carrier family 39 member 11
chr19	24398761	24399100	1.09	1.56e-08	3.89e-07	Promoter (<=1kb)	24398955	24401938	2984	1	767819	NM_001076544	0	ENSBTAG00000032372	HASPIN	histone H3 associated protein kinase
chr19	51005981	51006220	1.71	2e-12	1.09e-10	Distal Intergenic	51000497	51004281	3785	1	537706	NM_001035417	5485	ENSBTAG00000008498	ALYREF	Aly/REF export factor
chr19	28213881	28214620	-1.88	0	0	Distal Intergenic	28062753	28182712	119960	2	317655	NM_174834	-31170	ENSBTAG00000021151	MYH10	myosin heavy chain 10
chr19	33253601	33253900	1.22	1.27e-09	4.01e-08	Promoter (1-2kb)	33249951	33251848	1898	2	281370	NM_174133	-1754	ENSBTAG00000017246	UBB	ubiquitin B
chr19	39496261	39496520	-2.04	7.38e-10	2.46e-08	Distal Intergenic	39504381	39530937	26557	2	613655	NM_001083759	34417	ENSBTAG00000024983	FBXO47	F-box protein 47
chr19	45884001	45884300	1.01	5.06e-07	8.62e-06	Promoter (<=1kb)	45884405	46003579	119175	1	281296	NM_174106	-105	ENSBTAG00000017512	MAPT	microtubule associated protein tau
chr19	7345341	7345780	-1.51	0	0	Distal Intergenic	7652361	7676942	24582	1	538147	NM_001192930	-306581	ENSBTAG00000004449	DGKE	diacylglycerol kinase epsilon
chr19	51282361	51282620	1	1.69e-06	2.51e-05	Distal Intergenic	51261145	51261228	84	1	104796065	NR_129535	21217	ENSBTAG00000047677	MIR3533	microRNA mir-3533
chr19	55828881	55829560	-2.6	0	0	Distal Intergenic	55833248	55840036	6789	1	530855	NM_001099381	-3688	ENSBTAG00000014964	GALK1	galactokinase 1
chr19	36598761	36599040	1.45	5.97e-11	2.49e-09	Promoter (<=1kb)	36565805	36598451	32647	2	508490	NM_001302664	-311	ENSBTAG00000019498	ITGA3	integrin subunit alpha 3
chr19	24637941	24638220	-1	0.000286864	0.00226933	Exon (NM_001206129/508144, exon 41 of 55)	24551813	24585890	34078	2	512313	NM_001114154	-52052	ENSBTAG00000014806	ATP2A3	ATPase sarcoplasmic/endoplasmic reticulum Ca2+ transporting 3
chr19	25029081	25029340	-1.65	2.3e-07	4.3e-06	Distal Intergenic	25040646	25043546	2901	2	613919	NM_001105434	14206	ENSBTAG00000007436	GGT6	gamma-glutamyltransferase 6
chr19	51262321	51264240	-1.28	0	0	Promoter (1-2kb)	51261145	51261228	84	1	104796065	NR_129535	1177	ENSBTAG00000047677	MIR3533	microRNA mir-3533
chr19	51571861	51572700	-1.11	5.77e-15	4.65e-13	Distal Intergenic	51569631	51569693	63	2	114483344	NR_162410	-2169	NA	MIR3065	microRNA mir-3065
chr19	58504601	58504940	1	1.19e-07	2.39e-06	Distal Intergenic	58209287	58501781	292495	1	615681	NM_001076390	295315	ENSBTAG00000018837	SLC39A11	solute carrier family 39 member 11
chr19	27873621	27873820	1.02	6.67e-06	8.45e-05	Distal Intergenic	27882820	27895903	13084	1	520318	NM_001256564	-9000	ENSBTAG00000031509	PFAS	phosphoribosylformylglycinamidine synthase
chr19	54531561	54532040	-1.19	6.75e-13	4e-11	Distal Intergenic	54708221	54755623	47403	2	513449	NM_001101975	223583	ENSBTAG00000013677	SEC14L1	SEC14 like lipid binding 1
chr19	17171501	17171700	1.47	2.41e-09	7.16e-08	Intron (NM_001076484/617930, intron 3 of 9)	17238254	17247945	9692	2	617955	NM_001105007	76245	ENSBTAG00000000344	SPACA3	sperm acrosome associated 3
chr19	40034541	40034800	-1.58	1.95e-07	3.71e-06	Promoter (<=1kb)	40034986	40035061	76	2	102465958	NR_107722	261	NA	MIR4286-1	microRNA mir-4286-1
chr19	42015741	42016140	-1.7	3.59e-13	2.22e-11	3' UTR	42015619	42023751	8133	2	511449	NM_001075515	7611	ENSBTAG00000011456	NT5C3B	5'-nucleotidase, cytosolic IIIB
chr19	10808021	10808460	-1.03	4.46e-08	1e-06	Distal Intergenic	10803472	10803543	72	1	790982	NR_030880	4550	ENSBTAG00000029897	MIR21	microRNA mir-21
chr19	22200181	22200480	1.28	1.87e-10	7.14e-09	Intron (NM_001193168/512144, intron 13 of 21)	22253976	22254051	76	1	100313330	NR_030851	-53496	ENSBTAG00000044395	MIR2336	microRNA mir-2336
chr19	57182361	57182680	-1.39	4.19e-07	7.3e-06	Intron (NM_001105626/533184, intron 1 of 13)	57151007	57186696	35690	2	533184	NM_001105626	4016	ENSBTAG00000011007	TTYH2	tweety family member 2
chr19	51265961	51266620	-2.25	0	0	Distal Intergenic	51261145	51261228	84	1	104796065	NR_129535	4817	ENSBTAG00000047677	MIR3533	microRNA mir-3533
chr19	9583921	9584260	-1.09	5.11e-06	6.69e-05	Intron (NM_001192568/522810, intron 1 of 31)	9512391	9621913	109523	2	522810	NM_001192568	37653	ENSBTAG00000010167	TEX14	testis expressed 14, intercellular bridge forming factor
chr19	58538461	58538900	-1.34	2.99e-12	1.58e-10	Distal Intergenic	58209287	58501781	292495	1	615681	NM_001076390	329175	ENSBTAG00000018837	SLC39A11	solute carrier family 39 member 11
chr19	51122281	51122760	-1.38	0	0	Promoter (<=1kb)	51118070	51122424	4355	2	399560	NM_201606	0	ENSBTAG00000000417	MRPL12	mitochondrial ribosomal protein L12
chr19	54554741	54555220	-1.48	2.22e-16	2.09e-14	Distal Intergenic	54708221	54755623	47403	2	513449	NM_001101975	200403	ENSBTAG00000013677	SEC14L1	SEC14 like lipid binding 1
chr19	58757881	58758140	-1.68	8.47e-08	1.77e-06	Distal Intergenic	58209287	58501781	292495	1	615681	NM_001076390	548595	ENSBTAG00000018837	SLC39A11	solute carrier family 39 member 11
chr19	40692681	40694300	-1.89	0	0	Downstream (2-3kb)	40672669	40684257	11589	1	282262	NM_174557	20013	ENSBTAG00000008611	IGFBP4	insulin like growth factor binding protein 4
chr19	43210581	43210920	-1.35	1.26e-06	1.93e-05	Distal Intergenic	43169643	43176486	6844	1	508269	NM_001014870	40939	ENSBTAG00000006801	TMEM106A	transmembrane protein 106A
chr19	40736501	40737180	-1.28	0	0	Distal Intergenic	40752649	40752706	58	2	114482423	NR_162320	15526	NA	MIR2285CB	microRNA mir-2285cb
chr19	43204281	43204680	1.36	1.11e-16	1.09e-14	Distal Intergenic	43169643	43176486	6844	1	508269	NM_001014870	34639	ENSBTAG00000006801	TMEM106A	transmembrane protein 106A
chr19	23903401	23903680	-1.05	0.000199767	0.00165322	Distal Intergenic	24139174	24140118	945	2	618124	NM_001206664	236438	ENSBTAG00000054200	OR1E2B	olfactory receptor family 1 subfamily E member 2B
chr19	40737881	40738260	-1.04	2.34e-06	3.35e-05	Distal Intergenic	40752649	40752706	58	2	114482423	NR_162320	14446	NA	MIR2285CB	microRNA mir-2285cb
chr19	50966981	50967340	1.17	2.63e-12	1.4e-10	Promoter (<=1kb)	50967341	50972901	5561	1	515219	NM_001098980	-1	ENSBTAG00000000040	MAFG	MAF bZIP transcription factor G
chr19	39083361	39084000	-1.12	0	0	Distal Intergenic	39011378	39036059	24682	1	540586	NM_001206013	71984	ENSBTAG00000008535	SOCS7	suppressor of cytokine signaling 7
chr19	53872581	53872860	-1.32	3.66e-06	4.97e-05	Distal Intergenic	53840159	53840858	700	1	282081	NM_174466	32423	ENSBTAG00000008441	SOCS3	suppressor of cytokine signaling 3
chr19	40697281	40698120	-1.12	0	0	3' UTR	40696961	40716362	19402	2	532898	NM_001038155	18242	ENSBTAG00000007958	TNS4	tensin 4
chr19	57972321	57972640	-1.34	2.67e-07	4.91e-06	Distal Intergenic	58055415	58058068	2654	1	540152	NM_001046471	-82775	ENSBTAG00000053044	CDC42EP4	CDC42 effector protein 4
chr19	36271961	36272460	-1.13	0	0	Promoter (<=1kb)	36241654	36273156	31503	2	768237	NM_001078112	696	ENSBTAG00000021301	ACSF2	acyl-CoA synthetase family member 2
chr19	23280781	23281080	1.04	2.67e-07	4.9e-06	Promoter (<=1kb)	23080158	23280691	200534	2	516411	NM_001205827	-91	ENSBTAG00000000267	SMG6	SMG6 nonsense mediated mRNA decay factor
chr19	58669081	58669660	-1.04	0	0	Distal Intergenic	58209287	58501781	292495	1	615681	NM_001076390	459795	ENSBTAG00000018837	SLC39A11	solute carrier family 39 member 11
chr19	41397861	41398240	-1.13	2.78e-07	5.08e-06	Distal Intergenic	41451564	41453026	1463	1	788138	NM_001105020	-53324	ENSBTAG00000052160	KRTAP9-1	keratin associated protein 9-1
chr19	62205821	62206020	-1.34	4.01e-05	0.000406555	Distal Intergenic	62212835	62238791	25957	2	511619	NM_001192299	32771	ENSBTAG00000030162	AXIN2	axin 2
chr19	18595321	18595680	-1.18	1.2e-06	1.84e-05	Distal Intergenic	18667321	18671400	4080	1	528920	NM_001034568	-71641	ENSBTAG00000009354	EVI2A	ecotropic viral integration site 2A
chr19	34661801	34662500	-1.02	0	0	Distal Intergenic	34647548	34647641	94	1	100313036	NR_031207	14254	ENSBTAG00000036437	MIR33B	microRNA mir-33b
chr19	27979181	27979560	1.19	1.8e-11	8.29e-10	Promoter (<=1kb)	27974412	27979325	4914	2	337890	NM_001015512	0	ENSBTAG00000012344	RPL26	ribosomal protein L26
chr19	8326621	8326820	-1.57	3.73e-06	5.06e-05	Intron (NM_001206656/505542, intron 6 of 13)	8484500	8484590	91	2	104797531	NR_129532	157770	ENSBTAG00000047296	MIR378D	microRNA mir-378d
chr19	39583721	39583940	-3.05	9.21e-14	6.26e-12	Distal Intergenic	39504381	39530937	26557	2	613655	NM_001083759	-52785	ENSBTAG00000024983	FBXO47	F-box protein 47
chr19	43671261	43671480	1.1	5.28e-07	8.94e-06	Promoter (1-2kb)	43661857	43673328	11472	2	615432	NM_001076374	1848	ENSBTAG00000003966	DUSP3	dual specificity phosphatase 3
chr19	33203841	33204220	-1.7	7.21e-12	3.57e-10	Distal Intergenic	33213080	33230706	17627	2	507664	NM_001024493	26486	ENSBTAG00000003014	TRPV2	transient receptor potential cation channel subfamily V member 2
chr19	24523001	24523300	1.29	4.42e-11	1.89e-09	Promoter (<=1kb)	24494920	24523050	28131	2	510260	NM_001192251	0	ENSBTAG00000007166	CAMKK1	calcium/calmodulin dependent protein kinase kinase 1
chr19	58647401	58647920	-1.27	0	0	Distal Intergenic	58209287	58501781	292495	1	615681	NM_001076390	438115	ENSBTAG00000018837	SLC39A11	solute carrier family 39 member 11
chr19	28539361	28539680	-1.39	1.68e-06	2.5e-05	Intron (NM_001192566/522767, intron 1 of 5)	28464453	28649129	184677	1	522767	NM_001192566	74909	ENSBTAG00000012137	NTN1	netrin 1
chr19	62999641	62999940	-1.26	7.32e-06	9.18e-05	Distal Intergenic	63008705	63014502	5798	1	529382	NM_001205962	-8765	ENSBTAG00000012311	CACNG5	calcium voltage-gated channel auxiliary subunit gamma 5
chr19	58495141	58495420	1.63	9.35e-13	5.37e-11	Intron (NM_001076390/615681, intron 7 of 9)	58209287	58501781	292495	1	615681	NM_001076390	285855	ENSBTAG00000018837	SLC39A11	solute carrier family 39 member 11
chr19	53930621	53930980	-1.4	9.09e-08	1.88e-06	Distal Intergenic	53940674	53947960	7287	2	414925	NM_001001855	16980	ENSBTAG00000013573	BIRC5	baculoviral IAP repeat containing 5
chr19	51608941	51609400	-1.55	0	0	Intron (NM_001017937/507837, intron 3 of 14)	51578606	51642187	63582	2	507837	NM_001017937	32787	ENSBTAG00000019044	BAIAP2	BAR/IMD domain containing adaptor protein 2
chr19	40690201	40692240	-2.16	0	0	Distal Intergenic	40672669	40684257	11589	1	282262	NM_174557	17533	ENSBTAG00000008611	IGFBP4	insulin like growth factor binding protein 4
chr19	14498541	14498940	-1.18	4.84e-08	1.07e-06	Distal Intergenic	14509140	14515887	6748	1	327712	NM_175827	-10200	ENSBTAG00000053649	CCL5	C-C motif chemokine ligand 5
chr19	44130881	44131180	1.44	1.17e-11	5.59e-10	Promoter (<=1kb)	44126408	44130951	4544	2	509684	NM_001075415	0	ENSBTAG00000019463	SLC25A39	solute carrier family 25 member 39
chr19	26921181	26921380	-1.19	0.000190592	0.00158867	Intron (NM_001191307/100137840, intron 2 of 19)	26909898	26932024	22127	2	100137840	NM_001191307	10644	ENSBTAG00000002564	DLG4	discs large MAGUK scaffold protein 4
chr19	54060001	54060760	-1.87	0	0	Distal Intergenic	54038763	54038841	79	1	100313158	NR_031289	21239	ENSBTAG00000044955	MIR2348	microRNA mir-2348
chr19	40687861	40689780	-1.89	0	0	Distal Intergenic	40672669	40684257	11589	1	282262	NM_174557	15193	ENSBTAG00000008611	IGFBP4	insulin like growth factor binding protein 4
chr19	27846981	27847260	1.08	1.49e-07	2.92e-06	Distal Intergenic	27835751	27840596	4846	2	360192	NM_183084	-6386	ENSBTAG00000001717	AURKB	aurora kinase B
chr19	23752061	23752420	1.54	0	0	Distal Intergenic	23513490	23581162	67673	1	282513	NM_174663	238572	ENSBTAG00000016806	PAFAH1B1	platelet activating factor acetylhydrolase 1b regulatory subunit 1
chr19	40728421	40729000	-2.23	0	0	Distal Intergenic	40696961	40716362	19402	2	532898	NM_001038155	-12060	ENSBTAG00000007958	TNS4	tensin 4
chr19	62230861	62231080	-2.12	4.73e-10	1.65e-08	Intron (NM_001192299/511619, intron 1 of 9)	62212835	62238791	25957	2	511619	NM_001192299	7711	ENSBTAG00000030162	AXIN2	axin 2
chr19	51287961	51288260	2.01	0	0	Distal Intergenic	51261145	51261228	84	1	104796065	NR_129535	26817	ENSBTAG00000047677	MIR3533	microRNA mir-3533
chr19	55950781	55951120	-1.28	1.06e-06	1.66e-05	Distal Intergenic	55932583	55939531	6949	2	100302388	NM_001163000	-11251	ENSBTAG00000010758	SMIM5	small integral membrane protein 5
chr19	54140161	54140600	-1.1	1.67e-09	5.11e-08	Distal Intergenic	54038763	54038841	79	1	100313158	NR_031289	101399	ENSBTAG00000044955	MIR2348	microRNA mir-2348
chr19	26963561	26964200	1.16	0	0	Promoter (<=1kb)	26957151	26963304	6154	2	509192	NM_001046026	-258	ENSBTAG00000019443	CTDNEP1	CTD nuclear envelope phosphatase 1
chr19	35054161	35054660	-1.08	8.69e-12	4.22e-10	Distal Intergenic	35124085	35142701	18617	2	509694	NM_001166567	88041	ENSBTAG00000008978	USP22	ubiquitin specific peptidase 22
chr19	27099141	27099440	-1.48	1.99e-07	3.78e-06	Promoter (<=1kb)	27099426	27100768	1343	1	511321	NM_001079586	0	ENSBTAG00000020253	SPEM1	spermatid maturation 1
chr19	53656281	53656660	-1.67	1.1e-11	5.29e-10	Distal Intergenic	53603270	53603334	65	2	100313285	NR_031281	-52948	ENSBTAG00000045449	MIR2349	microRNA mir-2349
chr19	49984181	49984500	-1.01	6.98e-05	0.000662537	Distal Intergenic	49991652	50015615	23964	1	506232	NM_001075247	-7152	ENSBTAG00000003695	WDR45B	WD repeat domain 45B
chr19	56977021	56977240	-1.57	1.01e-06	1.59e-05	Exon (NM_001272010/535664, exon 4 of 5)	56974300	56987901	13602	2	535664	NM_001272010	10661	ENSBTAG00000018663	GPRC5C	G protein-coupled receptor class C group 5 member C
chr19	53775521	53775920	-1.17	7.83e-08	1.65e-06	Distal Intergenic	53787203	53824451	37249	2	535126	NM_001046395	48531	ENSBTAG00000000675	PGS1	phosphatidylglycerophosphate synthase 1
chr19	10399361	10399740	-1.27	4.21e-08	9.53e-07	Distal Intergenic	10314944	10362632	47689	1	616180	NM_001079510	84418	ENSBTAG00000019806	YPEL2	yippee like 2
chr19	34713941	34714280	-1.77	3.98e-11	1.72e-09	Distal Intergenic	34647548	34647641	94	1	100313036	NR_031207	66394	ENSBTAG00000036437	MIR33B	microRNA mir-33b
chr19	58004361	58004620	-1.67	1.95e-07	3.7e-06	Distal Intergenic	58055415	58058068	2654	1	540152	NM_001046471	-50795	ENSBTAG00000053044	CDC42EP4	CDC42 effector protein 4
chr19	55827721	55828480	-1.93	0	0	Distal Intergenic	55833248	55840036	6789	1	530855	NM_001099381	-4768	ENSBTAG00000014964	GALK1	galactokinase 1
chr19	49890621	49890960	1.04	8.6e-08	1.79e-06	Intron (NM_174194/281515, intron 7 of 38)	49768473	49916763	148291	2	281515	NM_174194	25803	ENSBTAG00000015414	TBCD	tubulin folding cofactor D
chr19	7303541	7303920	-1.2	1.56e-07	3.05e-06	Distal Intergenic	7652361	7676942	24582	1	538147	NM_001192930	-348441	ENSBTAG00000004449	DGKE	diacylglycerol kinase epsilon
chr19	54546041	54546580	-1.12	2.22e-16	2.09e-14	Distal Intergenic	54708221	54755623	47403	2	513449	NM_001101975	209043	ENSBTAG00000013677	SEC14L1	SEC14 like lipid binding 1
chr19	54494941	54495280	-1.28	1.34e-06	2.04e-05	Distal Intergenic	54708221	54755623	47403	2	513449	NM_001101975	260343	ENSBTAG00000013677	SEC14L1	SEC14 like lipid binding 1
chr19	43333221	43334020	-1.85	0	0	Distal Intergenic	43342402	43344320	1919	1	538936	NM_001076135	-8382	ENSBTAG00000016847	ARL4D	ADP ribosylation factor like GTPase 4D
chr19	10350441	10350700	-1.16	5.23e-05	0.000514647	Intron (NM_001079510/616180, intron 2 of 4)	10314944	10362632	47689	1	616180	NM_001079510	35498	ENSBTAG00000019806	YPEL2	yippee like 2
chr19	19824721	19825100	-1.53	3.42e-10	1.23e-08	Intron (NM_001192290/539674, intron 1 of 6)	19822153	19830834	8682	1	539674	NM_001192290	2569	ENSBTAG00000008115	TNFAIP1	TNF alpha induced protein 1
chr19	55450501	55450860	-1.71	7.37e-10	2.46e-08	Distal Intergenic	55465190	55537956	72767	1	507697	NM_001205618	-14330	ENSBTAG00000016240	RNF157	ring finger protein 157
chr19	18620421	18620700	-1.26	4.53e-05	0.000452412	Distal Intergenic	18667321	18671400	4080	1	528920	NM_001034568	-46621	ENSBTAG00000009354	EVI2A	ecotropic viral integration site 2A
chr19	8378601	8378900	-1.3	1.37e-05	0.000158183	Intron (NM_001206656/505542, intron 7 of 13)	8484500	8484590	91	2	104797531	NR_129532	105690	ENSBTAG00000047296	MIR378D	microRNA mir-378d
chr19	50408981	50409280	1.32	8.34e-11	3.41e-09	Promoter (1-2kb)	50406969	50407031	63	2	100313416	NR_031286	-1951	ENSBTAG00000050500	MIR2345	microRNA mir-2345
chr19	43283861	43284300	-3.43	0	0	Distal Intergenic	43342402	43344320	1919	1	538936	NM_001076135	-58102	ENSBTAG00000016847	ARL4D	ADP ribosylation factor like GTPase 4D
chr19	27829421	27830020	1.06	1.11e-16	1.09e-14	Downstream (1-2kb)	27831615	27833445	1831	2	539395	NM_001040565	3425	ENSBTAG00000001711	BORCS6	BLOC-1 related complex subunit 6
chr19	22973441	22973820	-1.05	1.17e-06	1.82e-05	Distal Intergenic	22900174	22946581	46408	1	504844	NM_001075176	73268	ENSBTAG00000009711	RPA1	replication protein A1
chr19	26332861	26333220	-1.28	2.08e-07	3.93e-06	Distal Intergenic	26344235	26351333	7099	2	538648	NM_001099089	18113	ENSBTAG00000003699	ZFP3	ZFP3 zinc finger protein
chr19	23021481	23021780	-1	0.000312396	0.00244422	Distal Intergenic	23055699	23065908	10210	1	534099	NM_001076899	-33919	ENSBTAG00000009376	DPH1	diphthamide biosynthesis 1
chr19	27128681	27129080	-1.01	1.02e-07	2.09e-06	Exon (NM_174516/282179, exon 9 of 11)	27121939	27131139	9201	1	282179	NM_174516	6743	ENSBTAG00000019242	CHRNB1	cholinergic receptor nicotinic beta 1 subunit
chr19	33252061	33252400	1.14	2.1e-10	7.93e-09	Promoter (<=1kb)	33249951	33251848	1898	2	281370	NM_174133	-214	ENSBTAG00000017246	UBB	ubiquitin B
chr19	21828461	21828860	-1.26	1.91e-09	5.79e-08	Intron (NM_001046204/515556, intron 16 of 22)	21864310	21870398	6089	2	515555	NM_001034498	41538	ENSBTAG00000008423	TIMM22	translocase of inner mitochondrial membrane 22
[truncated: 769 more rows]
