# Supplementary material for: Characterization of Accessible Chromatin Regions in Cattle Rumen Epithelial Tissue during Weaning
Source: Genes (Basel). 2022 Mar 18;13(3):535. doi: 10.3390/genes13030535 (PMC8949786; doi:10.3390/genes13030535)
Supplement: Supplementary file 1 [file genes-13-00535-s001.zip › Table S4.xlsx]

## Sheet: TableS4
Table S4. Fold of enrichments for differentially accessible regions (DARs) across 15 chromatin states in cattle.
Chromatin state regions1	Chromatin state regions abbreviation1	All BW regions %	BW %	All AW regions %	AW %
Active TSS	TssA	85.8814	9.83351	83.6402	13.8132
Active TSS with ATAC and CTCF	TssAATACCTCF	3.71876	0.832466	3.75054	3.03988
Flanking active TSS	TssAFlnk	0.46666	2.75754	0.48495	3.6965
Transcribed at gene 5’ and 3’	TxFlnk	1.73473	3.40791	1.69821	5.05837
Active enhancer	EnhA	1.14158	4.94277	2.071	11.2354
Active enhancer with ATAC	EnhAATAC	1.82773	1.19667	2.51425	2.79669
Weak active enhancer	EnhWk	0.44747	1.48283	0.56775	0.607977
Poised enhancer	EnhPois	0.18559	3.40791	0.33022	3.89105
Poised enhancer with ATAC	EnhPoisATAC	0.5361	0.884495	0.62839	1.04572
Weak enhancer with CTCF and ATAC	EnhWkCTFATAC	0.4364	10.1197	0.56223	9.28988
ATAC islands	ATAC	2.07756	28.2518	0.88696	15.2724
Weak repressed with CTCF	ReprWkCTCF	0.39506	12.513	0.25067	7.97665
Flanking bivalent TSS/enhancer	BivFlnk	0.38835	14.8803	0.41161	14.3969
Repressed Polycomb	ReprPC	0.28299	4.50052	0.51379	4.76654
Quiescent	Quies	0.47958	0.988554	1.68922	3.11284
Total		100	100	100	100
115 chromatin states regions identified in rumen epithelial cells in cattle according to Gao et al. (2022).
