# Supplementary material for: Characterization of Accessible Chromatin Regions in Cattle Rumen Epithelial Tissue during Weaning
Source: Genes (Basel). 2022 Mar 18;13(3):535. doi: 10.3390/genes13030535 (PMC8949786; doi:10.3390/genes13030535)
Supplement: Supplementary file 1 [file genes-13-00535-s001.zip › Table S5.xlsx]

## Sheet: TableS5
Table S5. Enriched gene ontology (GO) terms (p-value adjusted < 0.05) for genes associated with weaning differentially accessible regions (DARs). Biological process (BP), molecular function (MF) and cellular component (CC).
GO term	Description	Bonf corrected P-value	Gene Fold Enrich	Exp Genes	Obs Genes	Total Genes	Genes
Bioogical Process (BP)
GO:0048732	gland development	5.61784e-08	1.84903	63.8172	118	396	ADA,ANXA1,APOA1,ARID5B,ASH1L,ASXL1,BCL2,BCL2L11,CCNB2,CCND1,CDH1,CDKN1C,CDO1,CEBPG,CELA1,CPB2,CREB1,CSF1,CSF1R,CTC1,CTNNB1,CYP19A1,DBP,DDR1,DKK3,E2F7,EGFR,ELF3,ELF5,EPHA2,EPHB3,EPHX1,ERBB4,ETS1,EZH2,FA2H,FADD,FGFR1,FGFR2,FOXA1,FOXB1,FOXE1,FPGS,FSTL3,GATA6,GLI2,GPAT4,HAND2,HK2,HLX,HMGCS1,ID2,IL10,INSR,IRS2,ISL1,JARID2,JUN,KRAS,LAMA5,LEF1,LRP5,MAN2A1,MAPK1,MDK,NEURL1,NFIB,NOG,NOTCH1,NRG1,ONECUT1,OX…
GO:0030334	regulation of cell migration	1.21762e-07	1.60107	115.548	185	717	ABR,ACKR3,ACTN4,ADA,ADAM10,ADAM8,ADGRB1,ADGRG1,AMOTL1,ANXA1,APOD,APP,ARAP3,ARHGEF7,BCL2,BCR,BDKRB1,BMPER,CAMK1D,CAMSAP3,CAPN7,CARMIL1,CCL5,CCR7,CD300A,CDH13,CDK5,CEMIP,CIB1,CMKLR1,CORO1C,CPEB1,CSF1,CSF1R,CX3CR1,CXCL13,CXCL14,CYP19A1,CYR61,DAB2IP,DAPK3,DLC1,DLG5,DUSP10,EDN1,EDN2,EGFR,ELP5,ELP6,EMP2,ENG,EPHA1,EPHA2,EPPK1,ERBB4,ETS1,EVL,F2R,F7,FADD,FBXO31,FER,FGFR1,GAS6,GNA13,GREM1,GTSE1,HACE1,HAS2,…
GO:0030029	actin filament-based process	1.81786e-07	1.73493	78.9658	137	490	ABLIM2,ABR,ACTB,ACTG1,ACTN1,ACTN4,ACTR2,ADD1,ANKRD1,ANXA1,ARAP1,ARF1,ARHGEF11,ARRB1,ATP1A1,BAIAP2,BAIAP2L1,BCL2,BCL6,BCR,BRSK2,CAPN10,CAPZB,CARMIL1,CATIP,CAV3,CDC42BPA,CDC42BPB,CDC42BPG,CDK5,CFL1,COBLL1,CORO1C,CORO2A,CORO2B,CORO7,CTTN,DAAM1,DBN1,DLC1,DOCK2,DSTN,DTNBP1,EHD2,ELMO1,EMP2,EPB41L2,EVL,EZR,FAT1,FER,FGD4,FLII,FLNB,FMN1,FNBP1L,FRMD6,FSCN1,GHSR,GJA1,INF2,IQGAP2,IQSEC1,ITGB1,KCNE2,KCNQ1,KIF…
GO:0040012	regulation of locomotion	1.83218e-07	1.54576	135.209	209	839	ABL2,ABR,ACKR3,ACTN4,ADA,ADAM10,ADAM8,ADGRB1,ADGRG1,AMOTL1,ANXA1,AP1AR,APOD,APP,ARAP3,ARHGEF7,ARRDC3,BCL2,BCR,BDKRB1,BMPER,CAMK1D,CAMSAP3,CAPN7,CARMIL1,CAV2,CAVIN1,CCL5,CCR4,CCR7,CD300A,CDH13,CDK5,CDK6,CEMIP,CHMP4B,CIB1,CMKLR1,CORO1C,CPEB1,CSF1,CSF1R,CX3CR1,CXCL13,CXCL14,CYP19A1,CYR61,DAB2IP,DAPK3,DLC1,DLG5,DUSP10,EDN1,EDN2,EGFR,ELP5,ELP6,EMP2,ENG,EPHA1,EPHA2,EPPK1,ERBB3,ERBB4,ETS1,EVL,F2R,F7,FAD…
GO:0030155	regulation of cell adhesion	2.11834e-07	1.62495	105.234	171	653	ABL2,ACER2,ACTN4,ADA,ADAM10,ADAM8,ADGRG1,AGR2,ANXA1,AP1AR,APOA1,APOD,ARHGDIA,ARHGDIG,ARHGEF7,ASS1,BCL2,BCL6,CAMSAP3,CARD11,CARMIL1,CCDC80,CCL5,CCR7,CD1D,CD247,CD276,CD300A,CD44,CD46,CD47,CD55,CD9,CDH1,CDH13,CDK6,CDKN2A,CIB1,COL26A1,COL8A1,CORO1C,CSF1,CTNNB1,CXCL13,CYP26B1,CYR61,CYTH1,DAPK3,DDR1,DISC1,DLC1,DLG5,DUSP10,DUSP3,ECM2,EFNA5,EMP2,EPHA1,EPHA2,EPHA7,EPHB3,ERBB3,ETS1,FADD,FAM49B,FBLN2,FMN1,…
GO:0007010	cytoskeleton organization	3.0144e-07	1.5067	151.324	228	939	ABLIM1,ABLIM2,ABR,ACTB,ACTG1,ACTL7B,ACTN1,ACTN4,ACTR2,ADD1,ADD3,AGRN,ANKRD1,ANXA1,ARAP1,ARAP3,ARC,ARF1,ARHGAP10,ARHGEF11,ARRB1,AURKB,AXIN1,BAIAP2,BAIAP2L1,BCL2,BCL6,BCR,BFSP1,BICD1,BRSK2,CAMSAP1,CAMSAP2,CAMSAP3,CAPN10,CAPZB,CARMIL1,CATIP,CAV3,CCDC183,CCDC6,CCP110,CCSER2,CDC42BPA,CDC42BPB,CDC42BPG,CDK5,CDK5RAP2,CEP350,CFAP46,CFAP74,CFL1,CIB1,CNP,COBLL1,CORO1C,CORO2A,CORO2B,CORO7,CSNK1A1,CTNNB1,CTT…
GO:2000145	regulation of cell motility	4.57766e-07	1.55934	124.411	194	772	ABL2,ABR,ACKR3,ACTN4,ADA,ADAM10,ADAM8,ADGRB1,ADGRG1,AMOTL1,ANXA1,AP1AR,APOD,APP,ARAP3,ARHGEF7,BCL2,BCR,BDKRB1,BMPER,CAMK1D,CAMSAP3,CAPN7,CARMIL1,CAVIN1,CCL5,CCR7,CD300A,CDH13,CDK5,CDK6,CEMIP,CIB1,CMKLR1,CORO1C,CPEB1,CSF1,CSF1R,CX3CR1,CXCL13,CXCL14,CYP19A1,CYR61,DAB2IP,DAPK3,DLC1,DLG5,DUSP10,EDN1,EDN2,EGFR,ELP5,ELP6,EMP2,ENG,EPHA1,EPHA2,EPPK1,ERBB3,ERBB4,ETS1,EVL,F2R,F7,FADD,FBXO31,FER,FGFR1,GAS6,…
GO:0030036	actin cytoskeleton organization	4.60257e-07	1.78567	67.2015	120	417	ABLIM2,ABR,ACTB,ACTG1,ACTN1,ACTN4,ACTR2,ADD1,ANKRD1,ANXA1,ARAP1,ARF1,ARHGEF11,ARRB1,BAIAP2,BAIAP2L1,BCL2,BCL6,BCR,BRSK2,CAPN10,CAPZB,CARMIL1,CATIP,CAV3,CDC42BPA,CDC42BPB,CDC42BPG,CDK5,CFL1,COBLL1,CORO1C,CORO2A,CORO2B,CORO7,CTTN,DAAM1,DBN1,DLC1,DOCK2,DSTN,DTNBP1,EHD2,ELMO1,EMP2,EPB41L2,EVL,EZR,FAT1,FER,FGD4,FLII,FLNB,FMN1,FRMD6,FSCN1,GHSR,INF2,IQGAP2,IQSEC1,ITGB1,KIF23,KIT,KLHL41,KRAS,KRT8,LCP1,LI…
GO:0051270	regulation of cellular component movement	5.20271e-07	1.53106	135.853	208	843	ABL2,ABR,ACKR3,ACTN1,ACTN4,ADA,ADAM10,ADAM8,ADGRB1,ADGRG1,AMOTL1,ANXA1,AP1AR,APOD,APP,ARAP1,ARAP3,ARHGEF7,ATP1A1,ATP1A2,BCL2,BCL6,BCR,BDKRB1,BMPER,CAMK1D,CAMSAP3,CAPN7,CARMIL1,CAV3,CAVIN1,CCL5,CCR7,CD300A,CDH13,CDK5,CDK6,CEMIP,CIB1,CMKLR1,CORO1C,CPEB1,CSF1,CSF1R,CX3CR1,CXCL13,CXCL14,CYP19A1,CYR61,DAB2IP,DAPK3,DLC1,DLG5,DUSP10,EDN1,EDN2,EGFR,ELP5,ELP6,EMP2,ENG,EPHA1,EPHA2,EPPK1,ERBB3,ERBB4,ETS1,EV…
GO:0044087	regulation of cellular component biogenesis	5.85729e-07	1.5327	134.403	206	834	ABCA1,ACTR2,ADD1,ADGRB1,ADGRL1,ADNP,AGRN,AKAP13,AP1AR,APOA1,APOD,ARAP1,ARF1,ARFGEF1,ARFIP1,ASIC2,ATP13A2,ATP8B1,BAG5,BAIAP2,BAIAP2L1,BCL2L11,BID,BIK,CAMSAP1,CAMSAP2,CAMSAP3,CAPZB,CARMIL1,CAV3,CCP110,CCR7,CDC42EP3,CDC42EP4,CDH17,CDK5RAP2,CEP295,CHGA,CHMP1A,CHMP1B,CHMP4B,CHMP5,CHRNB2,CORO1C,CREB1,CTNNB1,CTTN,CXCL13,CYR61,DAB2IP,DAPK3,DCTN1,DLC1,DLG5,DNM3,EDN1,EEF2K,EFNA5,EPHA1,EPHA2,EPHA7,EPHB2,EPH…
GO:0000902	cell morphogenesis	1.12927e-06	1.61919	99.4324	161	617	ACTN1,ADAM8,ADD1,ADGRB1,AFG3L2,APP,ARC,ASXL1,ATOH1,BAIAP2,BCL2,BCL6,BOC,BRSK2,CDK5,CHRNB2,CIB1,CNP,CREB1,CSF1R,CSNK1A1,CTNNB1,CTTN,DAB2IP,DDR1,DICER1,DMRT1,DPYSL4,DTNBP1,DVL1,EFNA2,EFNA5,EGFR,EPB42,EPHA1,EPHA2,EPHA4,EPHA7,EPHB2,EPHB3,EVL,EXT1,EZR,FER,FEZ2,FGFR2,FLNB,FLRT1,FMN1,FOXB1,FRMD6,FZD3,FZD7,GAP43,GBX1,GBX2,GFRA3,GJA1,GLI2,GREM1,IL7R,IRS2,ISL1,ITGAV,ITGB1,KIDINS220,KIF20B,KIRREL1,KIRREL3,K…
GO:0035295	tube development	1.35771e-06	1.65927	87.9904	146	546	ADA,ADGRG1,ADM,AGR2,ARID1A,ASXL1,BCL2,BCL2L11,BMPER,CAT,CDKN1A,CELSR1,CFL1,CHD7,CLMP,COL4A1,CREB1,CRISPLD2,CSF1,CSF1R,CTNNB1,DAB2IP,DDR1,DLC1,DLG5,DVL1,EDN1,EDN2,EGFR,EIF4E,ENG,EPHA2,EPHA4,EPHA7,EPHB3,ERRFI1,FAM212A,FGF9,FGFR1,FGFR2,FMN1,FOXA1,FOXB1,FOXE1,FOXN4,FSTL3,FZD1,FZD3,GATA5,GATA6,GBX2,GLI2,GNA13,GPSM2,GREM1,GZF1,HAND2,HLX,HS6ST1,HSD11B1,ID2,IRX3,ITGA3,ITPK1,JAG1,KIF20B,KIF26B,KIT,KLF2,KL…
GO:0022603	regulation of anatomical structure morphogenesis	6.40685e-06	1.46386	154.386	226	958	ABR,ACTN4,ACTR2,ADA,ADGRB1,ADM,ADNP,AKAP13,ANXA1,AP1AR,AP2A2,APOA1,ARAP1,ARAP3,ARC,ARHGAP15,ARHGDIA,ARHGEF7,ASPN,BAIAP2,BAMBI,BCL2,BCL6,BCR,C3,CAMSAP1,CAPZB,CARMIL1,CAV3,CD34,CD44,CDC42EP3,CDC42EP4,CDC7,CDK5,CELA1,CELSR1,CFL1,CHRNA7,CHRNB2,CIB1,COL4A2,COL5A1,COL5A2,CORO1C,CPB2,CRB2,CSF1,CSF1R,CSNK1A1,CSNK1E,CSNK1G3,CTNNB1,CTTN,CUX1,CX3CR1,CXCL13,DAAM1,DAB2IP,DAPK3,DISC1,DLC1,DNM3,DUSP6,DVL1,EDN1,…
GO:0032989	cellular component morphogenesis	7.5123e-06	1.54476	114.581	177	711	ACTG1,ACTN1,ADAM8,ADD1,ADGRB1,AFG3L2,ANKRD1,APP,ARC,ASXL1,ATOH1,BAIAP2,BCL2,BCL2L1,BCL6,BOC,BRSK2,CD9,CDK5,CHRNB2,CIB1,CNP,CREB1,CSF1R,CSNK1A1,CTNNB1,CTTN,DAB2IP,DDR1,DICER1,DMRT1,DPYSL4,DTNBP1,DVL1,EFNA2,EFNA5,EGFR,EPB42,EPHA1,EPHA2,EPHA4,EPHA7,EPHB2,EPHB3,EVL,EXT1,EZR,FER,FEZ2,FGFR2,FLNB,FLRT1,FMN1,FOXB1,FRMD6,FZD3,FZD7,GAP43,GBX1,GBX2,GFRA3,GJA1,GLI2,GREM1,IL7R,IRS2,ISL1,ITGAV,ITGB1,KIDINS220,…
GO:0051093	negative regulation of developmental process	1.73676e-05	1.48054	137.787	204	855	ABCA1,ABR,ACTN4,ADGRB1,ADGRG1,ADGRV1,ADRB1,ANXA1,ANXA2,AP1AR,APP,ARHGDIA,ARNTL,ASPN,ASXL1,AXIN1,AXIN2,BAG5,BCL2,BCL6,BCR,BHLHA15,BRINP1,CAV3,CCND1,CDK13,CDK5,CDK5RAP2,CDK6,CEND1,CIB1,COL4A2,COL5A1,COL5A2,CORO1C,CPB2,CTDP1,CTNNB1,CX3CR1,CXCL14,DAB2IP,DENND5A,DICER1,DIXDC1,DNM3,DUSP10,EFEMP1,EFNA5,EGFR,EIF4E,ELF5,EPHA2,EPHA4,EPHA7,EPHB2,ERBB4,ESRRB,EZH2,FBXW7,FGFR3,FOXA1,FSTL3,FZD3,FZD7,GABPA,GAS6,…
GO:0010810	regulation of cell-substrate adhesion	1.90689e-05	2.11313	29.8136	63	185	ACER2,ACTN4,AGR2,AP1AR,APOA1,APOD,ARHGEF7,BCL2,BCL6,CAMSAP3,CARMIL1,CCDC80,CCR7,CDH13,CDK6,CDKN2A,CIB1,COL26A1,COL8A1,CORO1C,CSF1,CYR61,DAPK3,DDR1,DISC1,DLC1,ECM2,EFNA5,EMP2,EPHA1,FBLN2,FMN1,FZD7,GREM1,HAS2,ITGA3,KANK1,LIMS1,MACF1,MMP14,NOTCH1,ONECUT1,PIK3R1,PLEKHA2,PPM1F,PTK2,PTPRJ,RAC1,RAC3,ROCK2,RREB1,S100A10,SEMA3E,SLC9A1,SMAD3,SPOCK1,SPOCK2,TBCD,THY1,UTRN,VEGFA,VEGFC,VWC2
GO:0048646	anatomical structure formation involved in morphogenesis	2.07445e-05	1.48895	132.308	197	821	ACKR3,ACTG1,ACTN1,ADA,ADAM8,ADGRG1,ADM,ANKRD1,ANXA2,APOD,ARID1A,ATP8B1,AXIN1,AXIN2,BCL2L11,BCL6,BMPER,CAV3,CD109,CD34,CD9,CDH13,CDK5,CDON,CELSR1,CEND1,CFL1,CIB1,CNOT3,COL12A1,COL4A1,COL4A2,COL8A1,CRB2,CTNNB1,CXCL13,CYR61,DAB2IP,DICER1,DLC1,DUSP1,DUSP4,DUSP5,DVL1,E2F7,EDN1,EGFL7,ELF5,ENG,ENPEP,EOMES,EPHA1,EPHA2,EPHB2,EPHB3,ERCC1,ESM1,ETS1,ETS2,FAIM2,FBN2,FGF9,FGFR1,FGFR2,FHL2,FMN1,FOXA1,FOXB1,FOXN…
GO:0072359	circulatory system development	2.43325e-05	1.49646	127.634	191	792	ACKR3,ADAM19,ADAM8,ADGRG1,ADM,AKAP13,ANKRD1,ANXA2,APOD,ARID1A,ASXL1,AXIN2,BMPER,CAV3,CD34,CDH13,CHD7,CIB1,COL4A1,COL4A2,COL5A1,COL8A1,CRB2,CTNNB1,CYR61,DAB2IP,DCTN5,DHRS3,DLC1,DVL1,E2F7,EDN1,EGFL7,EGR1,ENG,ENPEP,EOMES,EPC1,EPHA1,EPHA2,EPHB2,EPHB3,ERBB3,ERBB4,ERRFI1,ESM1,ETS1,FBXW7,FGF9,FGFR1,FGFR2,FHL2,FOXN4,FZD1,FZD5,FZD8,GATA6,GBX2,GJA1,GLI2,GNA13,GPI,GREM1,HAND2,HAS2,HS6ST1,HSPG2,IFT20,INSR,IS…
GO:0009790	embryo development	2.56076e-05	1.46046	145.845	213	905	ABR,ADA,ADAM10,ADAR,ADD1,ADM,ALKBH1,ARID1A,ATOH1,AXIN1,AXIN2,BCL2L1,BCL2L11,BCR,C2orf49,CAMSAP3,CCNB2,CDKN1C,CDON,CELSR1,CFL1,CHD7,CNOT3,COL12A1,COL4A2,COL8A1,CRB2,CREBBP,CTNNB1,CYP26B1,CYR61,DLC1,DLD,DUSP1,DUSP3,DUSP4,DUSP5,DVL1,E2F7,EDN1,EFEMP1,EGFR,EHMT1,EIF2S2,ELF3,ELF5,ENG,EOMES,EPHA2,EPHB2,EPN1,ERBB4,ERCC1,ETNK2,ETS2,EXT1,FAM212A,FBN2,FBXW4,FGF9,FGFR1,FGFR2,FOXA1,FOXB1,FOXE1,FOXI1,FOXN4,FZD…
GO:0048608	reproductive structure development	5.90036e-05	1.68962	66.8792	113	415	ADA,ADGRG1,ADM,ALKBH1,ANXA1,ARID1A,ARID5B,ARRB1,ASH1L,BCL2,BCL2L1,BCL2L11,BIK,BMP6,BOK,CASP2,CCDC182,CCND1,CDKN1C,CHD7,CTNNB1,CTSB,CTSV,CYP19A1,CYR61,DAZAP1,DMRT1,E2F7,EGFR,EIF2B2,EIF2S2,EOMES,ERCC1,ETNK2,FGF9,FGFR2,FOXA1,FSTL3,FZD5,GATA6,GCM1,GHSR,GJA1,GJB3,GLI2,H3F3B,HMGCS1,HS6ST1,HSD17B3,HSP90AB1,HTRA1,IL10,INHBA,INHBB,INSR,IRX5,ITGB8,KIT,KITLG,KLHL32,KRT8,LEF1,LIF,LRP6,MAPK1,MMP14,MYOCD,NOG,N…
GO:0061458	reproductive system development	9.15849e-05	1.67749	67.3626	113	418	ADA,ADGRG1,ADM,ALKBH1,ANXA1,ARID1A,ARID5B,ARRB1,ASH1L,BCL2,BCL2L1,BCL2L11,BIK,BMP6,BOK,CASP2,CCDC182,CCND1,CDKN1C,CHD7,CTNNB1,CTSB,CTSV,CYP19A1,CYR61,DAZAP1,DMRT1,E2F7,EGFR,EIF2B2,EIF2S2,EOMES,ERCC1,ETNK2,FGF9,FGFR2,FOXA1,FSTL3,FZD5,GATA6,GCM1,GHSR,GJA1,GJB3,GLI2,H3F3B,HMGCS1,HS6ST1,HSD17B3,HSP90AB1,HTRA1,IL10,INHBA,INHBB,INSR,IRX5,ITGB8,KIT,KITLG,KLHL32,KRT8,LEF1,LIF,LRP6,MAPK1,MMP14,MYOCD,NOG,N…
GO:0048729	tissue morphogenesis	9.86676e-05	1.60606	82.1889	132	510	ADM,ANKRD1,ARID1A,ASTN2,AXIN1,BCL2,CAMSAP3,CD44,CELSR1,CFL1,CHD7,COL4A1,COL5A1,CRB2,CSF1,CSF1R,CTNNB1,CYR61,DDR1,DLC1,DLG5,DVL1,EDN1,EGFR,ENG,EOMES,EPHA2,EPHA4,EPHA7,FGFR1,FGFR2,FMN1,FOXA1,FOXE1,FOXN4,FZD1,FZD3,FZD5,GBX2,GCM1,GLI2,GNA13,GPI,GREM1,GZF1,HAND2,IFT20,IL10,INHBA,IRX3,ISL1,ITGA3,ITGB1,JAG1,JAG2,KIF20B,KIF26B,KLF4,KLHL3,KRAS,LAMA5,LEF1,LIAS,LRP5,LRP6,MICAL2,MMP14,MYBPC3,MYC,NDRG4,NOG,NO…
GO:0048534	hematopoietic or lymphoid organ development	9.88576e-05	1.57628	90.0854	142	559	ACTN1,ADA,ADAR,ADD1,ANXA1,ANXA2,APP,ARHGEF7,ASXL1,BATF,BCL2,BCL2L11,BCL6,BCR,CARD11,CBFA2T3,CCNB2,CCR7,CD109,CD1D,CD34,CDH17,CDK13,CDK6,CDKN1C,CEBPD,CEBPG,CHD7,CIB1,CMTM7,COL24A1,CRIP2,CSF1,CSF1R,CTC1,CTNNB1,CXCL13,DOCK2,EFNA2,EGR1,EML1,EOMES,EPB42,EPHA2,EPHB3,ERCC1,FADD,FAM210B,FAS,FGFR2,FOXE1,FST,FSTL3,FUT7,FZD5,FZD7,FZD8,GAS6,GON4L,HAND2,HDAC4,IFNE,IFNG,IL10,IL7,IL7R,INHBA,IRF4,ITGB1,JAG1,JAG2…
GO:0001952	regulation of cell-matrix adhesion	0.000112885	2.48209	16.1155	40	100	ACER2,APOD,BCL2,BCL6,CAMSAP3,CCR7,CDH13,CDK6,CDKN2A,CIB1,CORO1C,CSF1,DAPK3,DDR1,DISC1,DLC1,EFNA5,EMP2,EPHA1,FMN1,GREM1,LIMS1,MACF1,MMP14,ONECUT1,PIK3R1,PLEKHA2,PPM1F,PTK2,PTPRJ,RAC1,ROCK2,S100A10,SEMA3E,SLC9A1,SMAD3,THY1,UTRN,VEGFA,VEGFC
GO:0080135	regulation of cellular response to stress	0.000133042	1.53882	100.077	154	621	ACKR3,AGR2,ANKRD1,APP,ARNTL,ATF4,ATG7,AXIN1,AXIN2,BAG1,BAG3,BAG5,BCL2L1,BCL2L11,BCL6,BDKRB2,BID,BOK,BRSK2,CAV3,CCR7,CD34,CD44,CDK6,CDKN2A,CEBPG,CREBBP,CTNNB1,DAB2IP,DTNBP1,DUSP10,DUSP3,EDEM1,EDN1,EGFR,ENO1,EPHA4,ERCC1,ETAA1,EZR,FAS,FBLN5,FBXW7,FZD1,FZD5,FZD7,FZD8,GADD45A,GADD45G,GCH1,GPR37L1,HAND2,HELB,HIC1,HK2,HMGA1,HNRNPK,HSP90AA1,HSP90AB1,IER3,IER5,IGF1R,INPP5F,INS,KDM1A,KLF4,KRAS,LRRK2,MAP2K4…
GO:0030010	establishment of cell polarity	0.000158012	2.45751	16.2766	40	101	AMOTL1,ARHGEF11,BRSK2,CAMSAP3,CCR7,CDK5RAP2,CFL1,CYP26B1,CYTH1,DCTN1,DOCK2,FRMD4A,FSCN1,GBF1,GOLPH3,GPSM2,HTT,JAM3,KIF25,KIF26B,MAP4,MARK2,MYH9,NDEL1,PAK1,PARD3,PTK2,RAB11FIP2,RICTOR,SAPCD2,SHH,SIPA1L3,SNX27,SPRY1,SPRY2,STK11,WEE1,WNT5A,WNT7A,WWC1
GO:0045596	negative regulation of cell differentiation	0.000208397	1.52004	103.945	158	645	ABCA1,ACTN4,ADGRG1,ADGRV1,ANXA1,AP1AR,APP,ARHGDIA,ARNTL,ASXL1,AXIN1,AXIN2,BAG5,BCL2,BCL6,BHLHA15,BRINP1,CAV3,CCND1,CDK13,CDK5,CDK5RAP2,CDK6,CIB1,COL5A1,COL5A2,CORO1C,CTDP1,CTNNB1,CXCL14,DAB2IP,DENND5A,DICER1,DIXDC1,DNM3,DUSP10,EFEMP1,EFNA5,EGFR,EIF4E,ELF5,EPHA4,EPHA7,EPHB2,ERBB4,ESRRB,EZH2,FOXA1,FSTL3,FZD7,GABPA,GLI2,GPR37L1,GPR68,GREM1,HAND2,HDAC4,HLX,ID2,IFNG,IL4R,INHBA,INPP5F,IRX3,ISL1,ITGAV,I…
GO:0002520	immune system development	0.00023439	1.54601	94.4366	146	586	ACTN1,ADA,ADAR,ADD1,ANXA1,ANXA2,APP,ARHGEF7,ASXL1,BATF,BCL2,BCL2L11,BCL6,BCR,CARD11,CBFA2T3,CCNB2,CCR4,CCR7,CD109,CD1D,CD34,CDH17,CDK13,CDK6,CDKN1C,CEBPD,CEBPG,CHD7,CIB1,CMTM7,COL24A1,CRIP2,CSF1,CSF1R,CTC1,CTNNB1,CXCL13,DOCK2,EFNA2,EGR1,EML1,EOMES,EPB42,EPHA2,EPHB3,ERCC1,FADD,FAM210B,FAS,FGFR2,FOXE1,FST,FSTL3,FUT7,FZD5,FZD7,FZD8,GAS6,GON4L,HAND2,HDAC4,ICOS,IFNE,IFNG,IL10,IL7,IL7R,INHBA,IRF4,ITGB1…
GO:0048870	cell motility	0.000303341	1.42617	145.845	208	905	ADAM8,ADGRG1,ALKBH1,AMOTL1,ANKS1A,ANXA1,APOA1,ARC,ARHGEF16,ARID5B,ASH1L,ATOH1,BAMBI,BDKRB1,CARMIL1,CATSPERZ,CCL5,CCR4,CCR7,CD151,CD34,CD44,CD47,CDC42BPA,CDC42BPB,CDH13,CDK5,CELSR1,CEND1,CENPV,CFAP44,CFAP46,CFL1,CH25H,CHGA,CHRNA7,CNR2,COL5A1,CORO1C,CRB2,CTNNB1,CTTN,CX3CR1,CXCL13,CXCL14,CYR61,DAB2IP,DBH,DDIT4,DDR1,DGKZ,DISC1,DIXDC1,DMRT1,DNAH1,DNAH17,DPCD,DST,EDN2,EFHC1,EGFR,ELMO1,EMILIN1,EMP2,ENG,…
GO:0043408	regulation of MAPK cascade	0.000525274	1.48601	111.035	165	689	ACKR3,ADAM8,AKAP13,APIP,APP,ARHGAP8,ARRB1,ASH1L,AXIN1,BMP6,BMP8A,BMPER,CAMK2N1,CAV2,CAV3,CCL5,CCR7,CD300A,CD44,CDK10,CDON,CHRNA7,CIB1,CSF1R,CTNNB1,CYR61,DAB2IP,DTNBP1,DUSP1,DUSP10,DUSP3,DUSP4,DUSP5,DUSP6,DUSP8,EDN1,EGFR,EPHA2,EPHA4,EPHA7,EPHB2,ERBB4,ERRFI1,EZH2,EZR,F2R,FAS,FBXW7,FGF9,FGFR1,FGFR2,FGFR3,FZD5,FZD7,FZD8,GADD45A,GADD45G,GAS6,GDF1,GDF15,GPR37L1,GRM4,HAND2,IGF1R,IGFBP4,INHBA,INHBB,INS,I…
GO:0040008	regulation of growth	0.000638415	1.50698	101.527	153	630	ACACB,ADAM10,ADNP,ADNP2,ADRB1,AFG3L2,AGR2,AGRN,APP,ARHGEF11,BCL2,BCL2L11,BCL6,BDKRB1,CAMP,CAV3,CDA,CDK19,CDK4,CDK5,CDKN1A,CDKN2A,CHD7,CIB1,CREB1,CRIM1,CSF1,CSNK2A3,CSPG5,CTDP1,CTTN,CYR61,DAB2IP,DDR1,DIO3,DISC1,DUSP10,DUSP6,EDN1,EFNA5,EGFR,ENO1,EPC1,EPHA7,EPPK1,ERBB4,ESM1,EXTL3,EZR,FAM107A,FBLN5,FGF9,FGFR1,FGFR2,FGFR3,FTO,GAP43,GAS6,GATA6,GHSR,GJA1,GPAT4,GREM1,H3F3B,HLX,HTRA1,HTRA3,IFNG,IGFBP4,IL1…
GO:0030324	lung development	0.00157672	2.01857	26.7517	54	166	ADA,AGR2,ASXL1,CELSR1,CREB1,CRISPLD2,CTNNB1,DLG5,EDN2,EGFR,EIF4E,ERRFI1,FGF9,FGFR1,FGFR2,FOXA1,FSTL3,GATA6,GLI2,GPSM2,HS6ST1,HSD11B1,ITGA3,KLF2,KRAS,LAMA5,LIF,MAN2A1,MAPK1,MMP14,MYOCD,NFIB,NOG,NOTCH1,PDGFA,PDGFRA,PITX2,RBPJ,RDH10,SHH,SIM2,SMAD2,SOX11,SOX9,SPARC,SPRY1,SPRY2,SREBF1,TGFBR2,THRB,TNS3,VEGFA,WNT5A,WNT7B
GO:0060541	respiratory system development	0.0016186	1.93913	30.9417	60	192	ADA,AGR2,ASXL1,AXIN1,CELSR1,CHD7,CREB1,CRISPLD2,CTNNB1,DLG5,EDN2,EGFR,EIF4E,ERRFI1,FGF9,FGFR1,FGFR2,FOXA1,FSTL3,GATA6,GLI2,GPSM2,HS6ST1,HSD11B1,ITGA3,KCNAB1,KLF2,KRAS,LAMA5,LEF1,LIF,LRP6,MAN2A1,MAPK1,MMP14,MYOCD,NFIB,NOG,NOTCH1,PDGFA,PDGFRA,PITX2,RBPJ,RDH10,SHH,SIM2,SKI,SMAD2,SOX11,SOX9,SPARC,SPRY1,SPRY2,SREBF1,TGFBR2,THRB,TNS3,VEGFA,WNT5A,WNT7B
GO:0030097	hemopoiesis	0.00229182	1.5422	82.35	127	511	ACTN1,ADA,ADAR,ADD1,ANXA1,ANXA2,APP,ARHGEF7,ASXL1,BATF,BCL2,BCL6,BCR,CARD11,CBFA2T3,CCR7,CD109,CD1D,CD34,CDH17,CDK13,CDK6,CDKN1C,CEBPD,CEBPG,CHD7,CIB1,CMTM7,COL24A1,CRIP2,CSF1,CSF1R,CTC1,CTNNB1,DOCK2,EFNA2,EGR1,EML1,EOMES,EPB42,EPHA2,ERCC1,FADD,FAM210B,FAS,FGFR2,FST,FSTL3,FUT7,FZD5,FZD7,FZD8,GAS6,GON4L,HDAC4,IFNE,IFNG,IL10,IL7,IL7R,INHBA,IRF4,ITGB1,JAG1,JAG2,JAM3,JUN,KCNAB2,KIRREL3,KIT,KITLG,KLF2…
GO:0043087	regulation of GTPase activity	0.0025016	1.56106	76.8708	120	477	ABR,ADAP1,ADPRHL1,ADRB1,AFDN,AGAP1,AGAP3,AGRN,ALDH1A1,ARAP1,ARAP2,ARAP3,ARFGAP2,ARFGEF1,ARHGAP10,ARHGAP15,ARHGAP20,ARHGAP21,ARHGAP23,ARHGAP27,ARHGAP30,ARHGAP33,ARHGAP8,ARHGDIA,ARHGDIG,ARHGEF11,ARHGEF16,ARHGEF37,ARHGEF7,ARRB1,AXIN1,AXIN2,BCL6,BCR,CAV2,CCL5,CCR7,CDC42EP3,CDC42EP4,CORO1C,CPEB2,CXCL13,DAB2IP,DENND1A,DEPDC5,DLC1,DOCK2,DOCK9,EFNA5,EIF5,EPHA1,EPHA2,EPHA4,EPHB3,ERRFI1,EZH2,F2R,FGD4,GARNL…
GO:0022604	regulation of cell morphogenesis	0.00328745	1.58738	69.2965	110	430	ACTN4,ACTR2,ADNP,ANXA1,AP1AR,APOA1,ARAP1,ARAP3,ARC,ARHGAP15,ARHGDIA,ARHGEF7,BAIAP2,BAMBI,CAMSAP1,CAPZB,CARMIL1,CD44,CDC42EP3,CDC42EP4,CDC7,CDK5,CFL1,CHRNB2,CIB1,CORO1C,CSF1R,CSNK1A1,CSNK1E,CSNK1G3,CTTN,CUX1,DAPK3,DISC1,DLC1,DNM3,EEF2K,EFNA5,EPB42,EPHA4,EPHA7,EPHB2,EPHB3,EZR,FBLIM1,FBXO31,FGD4,GNA13,HAS2,KANK1,KIT,LIMD1,LIMK1,LIMS1,LINGO1,LPAR3,LRRK2,MACF1,MAPT,MARK2,MKLN1,MUL1,MYH10,MYH9,MYO10,ND…
GO:0051493	regulation of cytoskeleton organization	0.00343356	1.57199	72.5196	114	450	ABL2,ACTR2,ADD1,AFAP1,AKAP13,AP1AR,APOA1,ARAP1,ARF1,ARFGEF1,ARFIP1,ARHGDIA,BAIAP2,BAIAP2L1,BICD1,CAMSAP1,CAMSAP2,CAMSAP3,CAPZB,CARMIL1,CAV3,CCR7,CDC42EP3,CDC42EP4,CDK5,CDK5RAP2,CELSR1,CFL1,CHMP1A,CHMP1B,CHMP4B,CHMP5,CIB1,CIT,CSF1R,CTNNB1,CTTN,DAPK3,DCTN1,DIXDC1,DLC1,DSTN,DYNC1H1,EDN1,EFNA5,EPHA1,EVL,FBXW5,FER,FMN1,FSCN1,GPSM2,IQGAP2,JAM3,KANK1,KIF25,KIRREL1,LIMK1,MAPK1,MAPT,MARK2,MTPN,MYLK3,MYPN,…
GO:0030323	respiratory tube development	0.00376899	1.97107	27.3963	54	170	ADA,AGR2,ASXL1,CELSR1,CREB1,CRISPLD2,CTNNB1,DLG5,EDN2,EGFR,EIF4E,ERRFI1,FGF9,FGFR1,FGFR2,FOXA1,FSTL3,GATA6,GLI2,GPSM2,HS6ST1,HSD11B1,ITGA3,KLF2,KRAS,LAMA5,LIF,MAN2A1,MAPK1,MMP14,MYOCD,NFIB,NOG,NOTCH1,PDGFA,PDGFRA,PITX2,RBPJ,RDH10,SHH,SIM2,SMAD2,SOX11,SOX9,SPARC,SPRY1,SPRY2,SREBF1,TGFBR2,THRB,TNS3,VEGFA,WNT5A,WNT7B
GO:0001934	positive regulation of protein phosphorylation	0.00397612	1.38342	148.907	206	924	ACKR3,ADAM8,ADCY2,ADCY9,ADNP,AFAP1L2,AKAP13,ANXA2,APP,ARHGAP8,ARRB1,AXIN1,AXIN2,BCAR3,BCL2,BMP6,BMP8A,BMPER,C3,CAMKK1,CAV2,CCL5,CCND1,CCNK,CCNL1,CCNT2,CCNY,CCR7,CD44,CDK10,CDK2AP1,CDK5,CDKN1A,CDON,CEMIP,CHRNA7,CIB1,CNTN1,COPS8,CSF1,CSF1R,CTNNB1,CYR61,DAB2IP,DGKQ,DOK7,DUSP5,DUSP6,DVL1,EDN1,EFNA5,EGFR,EGR1,EMP2,ENG,EPHA4,EPHA7,ERBB3,ERBB4,ETAA1,EZH2,F2R,FAS,FBXW7,FGF9,FGFR1,FGFR2,FGFR3,FZD1,FZD5,FZ…
GO:0030198	extracellular matrix organization	0.00438586	1.69785	49.4745	84	307	ACAN,ADAM10,ADAM19,ADAM8,ADAMTS14,ADAMTS20,ADAMTS3,AGRN,ANXA2,APP,BMP1,CCDC80,CD44,CD47,CDH1,COL12A1,COL14A1,COL27A1,COL4A1,COL4A2,COL5A1,COL5A2,COL8A1,COMP,CRISPLD2,CTSV,CYR61,DDR1,ECM2,EFEMP2,ELF3,ELN,ENG,ERO1B,FBLN2,FBLN5,FBN2,FMOD,GAS6,GREM1,HAS2,HSPG2,HTRA1,ITGA3,ITGA9,ITGAV,ITGB1,ITGB6,ITGB8,JAM2,JAM3,LAMA3,LAMA5,LAMB1,LAMB3,LAMC2,LCP1,LOXL1,MADCAM1,MFAP2,MMP14,MMP2,NFKB2,NR2E1,PDGFA,PDGFRA…
GO:0043062	extracellular structure organization	0.00509167	1.69233	49.6356	84	308	ACAN,ADAM10,ADAM19,ADAM8,ADAMTS14,ADAMTS20,ADAMTS3,AGRN,ANXA2,APP,BMP1,CCDC80,CD44,CD47,CDH1,COL12A1,COL14A1,COL27A1,COL4A1,COL4A2,COL5A1,COL5A2,COL8A1,COMP,CRISPLD2,CTSV,CYR61,DDR1,ECM2,EFEMP2,ELF3,ELN,ENG,ERO1B,FBLN2,FBLN5,FBN2,FMOD,GAS6,GREM1,HAS2,HSPG2,HTRA1,ITGA3,ITGA9,ITGAV,ITGB1,ITGB6,ITGB8,JAM2,JAM3,LAMA3,LAMA5,LAMB1,LAMB3,LAMC2,LCP1,LOXL1,MADCAM1,MFAP2,MMP14,MMP2,NFKB2,NR2E1,PDGFA,PDGFRA…
GO:0032970	regulation of actin filament-based process	0.00680897	1.65976	53.0199	88	329	ABL2,ACTR2,ADD1,AKAP13,AP1AR,APOA1,ARAP1,ARF1,ARFGEF1,ARFIP1,ARHGDIA,ATP1A1,ATP1A2,BAIAP2,BAIAP2L1,CAPZB,CARMIL1,CAV3,CCR7,CDC42EP3,CDC42EP4,CDK5,CELSR1,CFL1,CIT,CSF1R,CTTN,DAPK3,DIXDC1,DLC1,DSTN,EDN1,EFNA5,EPHA1,EVL,FER,FMN1,FRMD6,FSCN1,IQGAP2,JAM3,KANK1,KIRREL1,LIMK1,MTPN,MYBPC3,MYH9,MYLK3,NEB,NTF3,PAK1,PAM,PDE4B,PDGFA,PDGFRA,PFN2,PIK3R1,PKP2,PLEKHG2,PPFIA1,PPM1F,PRKCD,PTGER4,PYCARD,RAC1,RGCC,R…
GO:0043549	regulation of kinase activity	0.00735999	1.39636	133.919	187	831	ADAM8,ADAR,ADCY2,ADCY9,ADNP,AFAP1L2,AKAP13,APP,ARRB1,ASPN,AXIN1,BLM,CAMK2N1,CAMKK1,CAV3,CCL5,CCND1,CCNK,CCNL1,CCNT2,CCNY,CCR7,CD300A,CDC25C,CDK4,CDK5,CDKN1A,CDKN1C,CDKN2A,CEMIP,CHRNA7,CIB1,COPS8,CORO1C,CSF1,CSF1R,CYR61,DAB2IP,DGKQ,DOK7,DTNBP1,DUSP1,DUSP10,DUSP3,DUSP4,DUSP5,DUSP6,DUSP8,DVL1,EDN1,EFNA5,EGFR,EGR1,EMP2,EPHA1,EPHA4,EPHB2,ERBB3,ERRFI1,ETAA1,EZH2,F2R,FAM212A,FBXW7,FGFR1,FGFR3,FLRT1,FZD5…
GO:0006897	endocytosis	0.00890112	1.51466	81.8665	124	508	ABCA1,ACKR2,ACKR3,ACTB,ACTG1,ACTR2,ADGRB1,ADM,AMN,AMPH,ANXA1,AP2A2,APOA1,APOL1,APP,ARC,ARHGAP27,ARRB1,ASGR1,ATP9B,BAIAP2,BCL2L1,BIN1,C3,CARMIL1,CAV2,CAV3,CD14,CD247,CD47,CD9,CDC7,CDK5,CHRNA7,CLTCL1,CORO1C,CSNK1A1,CSNK1E,CSNK1G3,CTTN,DENND1A,DGKD,DMBT1,DNM3,DOCK2,EHD2,ELMO1,EPN1,EPS15L1,EZR,FCN2,FNBP1L,GAS6,GRIA1,GRK3,GULP1,HSP90AA1,HSP90AB1,HSPG2,IGLL1,INPP5F,ITGAV,ITGB1,LDLRAP1,LIMK1,LMBRD1,LRP1…
GO:0042327	positive regulation of phosphorylation	0.00968425	1.3604	155.837	212	967	ACKR3,ADAM8,ADCY2,ADCY9,ADNP,AFAP1L2,AKAP13,ANXA2,APP,ARHGAP8,ARRB1,AXIN1,AXIN2,BCAR3,BCL2,BMP6,BMP8A,BMPER,C3,CAMKK1,CAV2,CCL5,CCND1,CCNK,CCNL1,CCNT2,CCNY,CCR7,CD44,CDK10,CDK2AP1,CDK5,CDKN1A,CDON,CEMIP,CHRNA7,CIB1,CNTN1,COPS8,CSF1,CSF1R,CTNNB1,CYR61,DAB2IP,DGKQ,DOK7,DUSP5,DUSP6,DVL1,EDN1,EFNA5,EGFR,EGR1,EMP2,ENG,EPHA4,EPHA7,ERBB3,ERBB4,ESRRB,ETAA1,EZH2,F2R,FAS,FBXW7,FGF9,FGFR1,FGFR2,FGFR3,FZD1,F…
GO:0043410	positive regulation of MAPK cascade	0.0100205	1.5199	79.6104	121	494	ACKR3,ADAM8,AKAP13,APP,ARHGAP8,ARRB1,AXIN1,BMPER,CAV2,CCL5,CCR7,CD44,CDK10,CDON,CHRNA7,CIB1,CSF1R,CTNNB1,DAB2IP,DUSP5,DUSP6,EDN1,EGFR,EPHA4,ERBB4,EZH2,F2R,FBXW7,FGF9,FGFR1,FGFR2,FGFR3,FZD5,FZD7,FZD8,GADD45A,GADD45G,GAS6,GPR37L1,GRM4,HAND2,IGFBP4,INS,INSR,ITGAV,JUN,KIDINS220,KIT,KITLG,KL,KRAS,KSR1,KSR2,LIF,LPAR3,LRRK2,MADD,MAP2K4,MAP3K1,MAP3K12,MAP3K14,MAP3K2,MAP3K20,MAP3K9,MAP4K1,MAP4K3,MAP4K4,MA…
GO:0006468	protein phosphorylation	0.0104891	1.36228	153.419	209	952	ABL2,ADAM10,AKAP13,ALPK2,APP,ATP13A2,ATP23,AURKB,AXIN1,BCL2,BCR,BRSK2,BUB1B,CAD,CAMK1D,CAMK1G,CAMKK1,CCL5,CCND1,CCNK,CCNT2,CDC42BPA,CDC42BPB,CDC42BPG,CDC7,CDK10,CDK13,CDK14,CDK15,CDK18,CDK19,CDK4,CDK5,CDK6,CFL1,CIT,CREB1,CSF1R,CSNK1A1,CSNK1E,CSNK1G3,CSNK2A3,CUX1,DAB2IP,DAPK3,DDR1,DGKQ,DUSP5,DUSP6,DYRK2,EEF2K,EFEMP1,EGFR,ENSG00000230626,EPHA1,EPHA2,EPHA4,EPHA7,EPHB2,EPHB3,ERBB3,ERBB4,FASTK,FASTKD3…
GO:0051056	regulation of small GTPase mediated signal transduction	0.0105465	1.6653	50.4414	84	313	ABCA1,ABR,ADGRG1,AKAP13,APOA1,ARAP1,ARAP2,ARAP3,ARFGEF1,ARHGAP10,ARHGAP15,ARHGAP20,ARHGAP21,ARHGAP23,ARHGAP30,ARHGAP33,ARHGAP8,ARHGDIA,ARHGDIG,ARHGEF10L,ARHGEF11,ARHGEF16,ARHGEF28,ARHGEF3,ARHGEF37,ARHGEF7,ARRB1,BCL6,BCR,CDON,CSF1,CYTH1,DAB2IP,DENND1A,DLC1,EPHB2,EPS8L1,EPS8L2,F2R,F2RL2,FGD4,GARNL3,GBF1,GNA13,GPR17,GPR20,GPR35,INPP5B,IQSEC1,ITGA3,ITGB1,KANK1,KITLG,KRAS,MADD,MCF2L,MCF2L2,NGF,NOTCH1,…
GO:0072358	cardiovascular system development	0.0112215	1.51965	78.9658	120	490	ACKR3,ADAM8,ADGRG1,ADM,ANXA2,APOD,ARID1A,BMPER,CD34,CDH13,CHD7,CIB1,COL4A1,COL4A2,COL5A1,COL8A1,CRB2,CTNNB1,CYR61,DAB2IP,DCTN5,E2F7,EDN1,EGFL7,EGR1,ENG,ENPEP,EPC1,EPHA1,EPHA2,EPHB2,EPHB3,ERRFI1,ESM1,ETS1,FBXW7,FGF9,FGFR1,FGFR2,FZD5,FZD8,GATA6,GBX2,GNA13,GPI,GREM1,HAND2,HAS2,HS6ST1,HSPG2,ITGAV,ITGB1,ITGB8,JAG1,JAM3,JUN,KCNQ1,LAMA5,LEF1,LIF,LOXL1,LRP5,MAPK1,MMP14,MMP2,MMP21,MYH9,MYOCD,NDST1,NOG,NOT…
GO:0061061	muscle structure development	0.0125626	1.54099	72.6807	112	451	ACTG1,ADGRB1,ADM,AEBP1,AFG3L2,AKAP13,ANKRD1,ARID1A,ARID5B,AXIN1,BIN1,BTG2,CAV2,CAV3,CCNT2,CDK5,CDON,CHD7,CHRNB1,COPRS,CTNNB1,EGR1,ENG,EOMES,EPC1,FGFR2,FHL2,FLNB,FOS,FOXK1,FZD1,GATA6,GREM1,H3F3B,HIRA,HLX,IFT20,IGSF8,ISL1,ITGB1,JAG1,KCNAB1,KDM1A,KIAA1161,KLHL41,KRAS,KRT8,LAMA5,LARGE1,LEF1,LIF,MAFF,MAP2K4,MAPK12,MKL2,MTPN,MYBPC3,MYH9,MYL6,MYLK3,MYMK,MYOCD,MYOF,MYOM2,MYPN,NEB,NEBL,NEURL1,NOG,NOS1,NOT…
GO:0001944	vasculature development	0.0125895	1.52228	77.5154	118	481	ACKR3,ADAM8,ADGRG1,ADM,ANXA2,APOD,ARID1A,BMPER,CD34,CDH13,CHD7,CIB1,COL4A1,COL4A2,COL5A1,COL8A1,CTNNB1,CYR61,DAB2IP,DCTN5,E2F7,EDN1,EGFL7,EGR1,ENG,ENPEP,EPC1,EPHA1,EPHA2,EPHB2,EPHB3,ERRFI1,ESM1,ETS1,FBXW7,FGF9,FGFR1,FGFR2,FZD5,FZD8,GATA6,GBX2,GNA13,GPI,GREM1,HAND2,HAS2,HS6ST1,HSPG2,ITGAV,ITGB1,ITGB8,JAG1,JAM3,JUN,LAMA5,LEF1,LIF,LOXL1,LRP5,MAPK1,MMP14,MMP2,MMP21,MYH9,MYOCD,NDST1,NOG,NOTCH1,NPRL3,N…
GO:0003006	developmental process involved in reproduction	0.0132309	1.45019	101.366	147	629	ADA,ADGRG1,ADM,AFF4,ALKBH1,ANXA1,ARID1A,ARID5B,ARRB1,ASH1L,BCL2,BCL2L1,BCL2L11,BIK,BMP6,BOK,CABYR,CASP2,CATSPERZ,CBX2,CCDC182,CCDC42,CCND1,CDKN1C,CDYL,CHD7,CIB1,CSF1,CTNNB1,CTSB,CTSV,CYP19A1,CYR61,DAZAP1,DAZL,DLD,DMRT1,DNAH1,E2F7,EGFR,EIF2B2,EIF2S2,EOMES,ERCC1,ETNK2,FANCC,FGF9,FGFR2,FOXA1,FSTL3,FZD5,GATA6,GCM1,GHSR,GJA1,GJB3,GLI2,H3F3B,HMGCS1,HS6ST1,HSD17B3,HSP90AB1,HTRA1,IL10,IL1A,INHBA,INHBB,IN…
GO:0001890	placenta development	0.0141348	1.99757	23.5286	47	146	ADA,ADM,ALKBH1,ARID1A,ASH1L,CDKN1C,CTSB,CTSV,CYR61,DAZAP1,E2F7,EGFR,EOMES,ETNK2,FGFR2,FZD5,GCM1,GHSR,GJA1,GJB3,HS6ST1,HSP90AB1,HTRA1,IL10,ITGB8,KRT8,LEF1,LIF,MAPK1,NR2F2,PCDH12,PHLDA2,PKD2,PLK4,PPARD,PPARG,PTK2,RBPJ,RXRA,SNAI1,SOCS3,SOD1,SPP1,STC2,VASH2,WNT7B,ZFP36L1
GO:0051345	positive regulation of hydrolase activity	0.0153084	1.41417	116.676	165	724	ABL2,ABR,ACER2,ADAP1,ADPRHL1,ADRB1,ADRM1,AFDN,AGAP1,AGAP3,AGRN,ALDH1A1,APOA1,APP,ARAP1,ARAP2,ARAP3,ARFGAP2,ARHGAP10,ARHGAP15,ARHGAP20,ARHGAP21,ARHGAP23,ARHGAP27,ARHGAP30,ARHGAP33,ARHGAP8,ARHGDIA,ARHGDIG,ARHGEF11,ARHGEF16,ARHGEF37,ARHGEF7,ARRB1,AXIN1,AXIN2,BCL2L11,BCR,BID,BLID,BOK,CASP2,CAV2,CCL5,CCR7,CD300A,CDC42EP3,CDC42EP4,CORO1C,CXCL13,CYR61,DAB2IP,DENND1A,DEPDC5,DLC1,DNAJA2,DNAJC10,DOCK2,DOCK…
GO:0001568	blood vessel development	0.0158189	1.53098	73.8088	113	458	ACKR3,ADAM8,ADGRG1,ADM,ANXA2,APOD,ARID1A,BMPER,CD34,CDH13,CHD7,CIB1,COL4A1,COL4A2,COL5A1,COL8A1,CTNNB1,CYR61,DAB2IP,DCTN5,E2F7,EDN1,EGFL7,EGR1,ENG,ENPEP,EPHA1,EPHA2,EPHB2,EPHB3,ESM1,ETS1,FGF9,FGFR1,FGFR2,FZD5,FZD8,GATA6,GBX2,GNA13,GPI,GREM1,HAND2,HAS2,HS6ST1,HSPG2,ITGAV,ITGB1,ITGB8,JAG1,JAM3,JUN,LAMA5,LEF1,LOXL1,LRP5,MAPK1,MMP14,MMP2,MMP21,MYH9,MYOCD,NDST1,NOG,NOTCH1,NPRL3,NR2F2,NRARP,NRP2,OSR1,O…
GO:0060537	muscle tissue development	0.016852	1.68835	45.6067	77	283	AKAP13,ANKRD1,ARID1A,BTG2,CAV2,CAV3,CCNT2,CDK5,CDON,CHD7,EGR1,ENG,EOMES,FGFR2,FHL2,FLNB,FOS,GATA6,HLX,IFT20,IGSF8,ISL1,ITGB1,KCNAB1,KIAA1161,KLHL41,MAFF,MAP2K4,MYBPC3,MYL6,MYLK3,MYOCD,MYOM2,MYPN,NDRG4,NDUFV2,NEBL,NEURL1,NOG,NOTCH1,NPRL3,NR2F2,NRG1,OSR1,PDGFRA,PITX1,PITX2,PKD2,PKP2,PPP3CA,PTCD2,RARB,RBPJ,RXRA,RYR1,SGCD,SHH,SIK1,SKI,SLC9A1,SMAD1,SMAD7,SOX11,SOX8,SOX9,TCAP,TGFB1,TGFB2,TGFBR3,TIPARP,…
GO:0042692	muscle cell differentiation	0.0192306	1.73054	40.4498	70	251	ACTG1,ADM,AFG3L2,AKAP13,ANKRD1,ARID1A,AXIN1,BIN1,CAV2,CAV3,CDON,CHRNB1,CTNNB1,ENG,EPC1,FHL2,GATA6,GREM1,H3F3B,HIRA,IFT20,ISL1,ITGB1,JAG1,KCNAB1,KDM1A,KIAA1161,KLHL41,KRAS,KRT8,LEF1,MAP2K4,MAPK12,MKL2,MTPN,MYBPC3,MYH9,MYLK3,MYMK,MYOCD,MYOF,MYOM2,MYPN,NEBL,NOS1,NOTCH1,NRG1,PDGFRA,PITX1,PITX2,PPP3CA,PTCD2,QKI,RARB,RBPJ,RXRA,RYR1,SDC1,SGCD,SHH,SIK1,SKI,SLC9A1,SOX9,TBX1,TCAP,TCF7L2,TPM1,UCHL1,VEGFA
GO:1903827	regulation of cellular protein localization	0.0215513	1.45273	96.3705	140	598	ACSL3,AGR2,APOD,APP,ARHGEF16,ASTN2,ATP13A2,AXIN2,BAG3,BAMBI,BCL2,BCL2L1,BCL2L11,BICD1,BID,BMP6,BRSK2,CAV3,CDH1,CDK5,CDKN1A,CEMIP,CENPQ,CIB1,CSNK1E,CTNNB1,DAB2IP,DVL1,DYRK2,EDEM1,EGFR,EPB41L2,EPHA2,EPHB2,ERBB4,EZR,F2R,FBXW7,FZD1,FZD5,FZD7,GAS6,GBF1,GCC2,GLIS2,GPSM2,GREM1,GTSE1,H2AFY,HHAT,HSP90AB1,IFNG,IL10,IL23A,INS,ITGA3,ITGB1,KANK1,KCNAB2,KCNB1,KDM1A,KIF20B,LCP1,LDLRAP1,LIF,LRRK2,LYPD1,MAPK1,MAP…
GO:0003007	heart morphogenesis	0.021814	1.77292	36.0986	64	224	ANKRD1,ASXL1,AXIN2,CAV3,CHD7,COL5A1,CYR61,DHRS3,DLC1,ENG,FGFR2,FHL2,FOXN4,FZD1,GATA6,HAND2,HAS2,INSR,ISL1,JAG1,JUN,MICAL2,MYBPC3,NDRG4,NOG,NOTCH1,NOTCH2,NRG1,NRP2,NSD2,OLFM1,PITX2,PKD2,PKP2,PLXND1,PTCD2,PTCH1,PTK2,RARB,RBPJ,RXRA,RYR1,SHH,SMAD3,SMAD6,SMAD7,SNAI1,SOX11,SOX9,SPRY1,SUFU,TBX1,TCAP,TGFB1,TGFB2,TGFBR2,TGFBR3,TNNT2,TPM1,VEGFA,WNT5A,XIRP2,ZFPM1,ZMIZ1
GO:0033674	positive regulation of kinase activity	0.0249714	1.47633	86.7012	128	538	ADAM8,ADCY2,ADCY9,ADNP,AFAP1L2,AKAP13,ARRB1,AXIN1,CAMKK1,CCL5,CCND1,CCNK,CCNL1,CCNT2,CCNY,CCR7,CDK5,CDKN1A,CEMIP,CHRNA7,CIB1,COPS8,CSF1,CSF1R,CYR61,DAB2IP,DGKQ,DOK7,DUSP5,DUSP6,EDN1,EFNA5,EGFR,EGR1,EMP2,EPHA4,ERBB3,ETAA1,EZH2,F2R,FBXW7,FGFR1,FGFR3,FZD5,FZD8,GADD45A,GADD45G,GAS6,GREM1,GRM4,HSP90AB1,IFNG,INS,INSR,KIDINS220,KIT,KITLG,KRAS,LPAR3,LRRK2,MADD,MAP2K4,MAP3K1,MAP3K12,MAP3K14,MAP3K2,MAP3K20…
GO:0045859	regulation of protein kinase activity	0.0257089	1.39055	124.411	173	772	ADAM8,ADAR,ADCY2,ADCY9,ADNP,AFAP1L2,AKAP13,APP,ARRB1,ASPN,AXIN1,BLM,CAMK2N1,CAMKK1,CAV3,CCL5,CCND1,CCNK,CCNL1,CCNT2,CCNY,CCR7,CD300A,CDC25C,CDK4,CDK5,CDKN1A,CDKN1C,CDKN2A,CEMIP,CHRNA7,CIB1,COPS8,CORO1C,CSF1,CSF1R,CYR61,DAB2IP,DGKQ,DOK7,DTNBP1,DUSP1,DUSP10,DUSP3,DUSP4,DUSP5,DUSP6,DUSP8,DVL1,EDN1,EFNA5,EGFR,EGR1,EMP2,EPHA1,EPHA4,EPHB2,ERBB3,ERRFI1,ETAA1,EZH2,F2R,FAM212A,FBXW7,FGFR1,FLRT1,FZD5,FZD8,…
GO:0007163	establishment or maintenance of cell polarity	0.0263055	1.91519	26.1071	50	162	ACTR2,AMOTL1,ARHGEF11,BRSK2,CAMSAP3,CCR7,CDC42BPB,CDK5RAP2,CFL1,CRB2,CYP26B1,CYTH1,DCTN1,DLG5,DOCK2,DST,FAT1,FRMD4A,FSCN1,GBF1,GOLPH3,GPSM2,HTT,JAM3,KIF25,KIF26B,MAP4,MARK2,MTCL1,MYH9,NDEL1,PAK1,PARD3,PARD6B,PTK2,RAB11FIP2,RICTOR,SAPCD2,SHH,SIPA1L3,SLC9A1,SNX27,SPRY1,SPRY2,STK11,WEE1,WNT5A,WNT7A,WNT7B,WWC1
GO:0097191	extrinsic apoptotic signaling pathway	0.0304537	2.22082	15.3097	34	95	BAG3,BCL2,BCL2L1,BCL2L11,BID,BOK,CASP2,CD70,CIB1,DAB2IP,DEDD,ERBB3,FADD,FAS,FGFR3,IFNG,IL1A,INHBA,ITGAV,KIAA0141,KITLG,KRT18,KRT8,MKNK2,NGF,PIK3R1,PML,RAF1,RIPK1,SMAD3,TGFB1,TGFB2,TNFRSF1A,TRAF2
GO:0001525	angiogenesis	0.0311275	1.65756	47.0571	78	292	ACKR3,ADAM8,ADGRG1,ANXA2,APOD,BMPER,CD34,CDH13,CIB1,COL4A1,COL4A2,COL8A1,CTNNB1,CYR61,DAB2IP,E2F7,EDN1,EGFL7,ENG,ENPEP,EPHA1,EPHA2,EPHB2,EPHB3,ESM1,ETS1,FGF9,FGFR1,FGFR2,FZD5,FZD8,GBX2,GNA13,GPI,GREM1,HAND2,HS6ST1,HSPG2,ITGAV,ITGB1,JAG1,JAM3,JUN,LAMA5,LEF1,MMP14,MMP2,MYH9,NOTCH1,NRARP,NRP2,OTULIN,PDGFA,PDGFRA,PGF,PITX2,PKNOX1,PLXND1,PRCP,PRKD2,PTK2,RAMP1,RBPJ,SEMA3E,SEMA5A,SHH,TBX1,TGFB2,TGFBR2,T…
GO:0045860	positive regulation of protein kinase activity	0.0327282	1.4868	81.3831	121	505	ADAM8,ADCY2,ADCY9,ADNP,AFAP1L2,AKAP13,ARRB1,AXIN1,CAMKK1,CCL5,CCND1,CCNK,CCNL1,CCNT2,CCNY,CCR7,CDK5,CDKN1A,CEMIP,CHRNA7,CIB1,COPS8,CSF1,CSF1R,CYR61,DAB2IP,DGKQ,DOK7,DUSP5,DUSP6,EDN1,EFNA5,EGFR,EGR1,EMP2,EPHA4,ERBB3,ETAA1,EZH2,F2R,FBXW7,FGFR1,FZD5,FZD8,GADD45A,GADD45G,GAS6,GREM1,GRM4,HSP90AB1,IFNG,INS,INSR,KIDINS220,KIT,KITLG,KRAS,LPAR3,LRRK2,MADD,MAP2K4,MAP3K1,MAP3K12,MAP3K14,MAP3K2,MAP3K20,MAP3K…
GO:0060548	negative regulation of cell death	0.0327885	1.34984	148.907	201	924	ACAA2,ACKR3,ADA,ADAM8,ADAMTS20,ADAR,ADNP,ADNP2,AGR2,AGR3,ALKBH1,ANXA1,APIP,ARHGAP10,ARHGDIA,ARRB1,ASIC2,ATF4,ATG7,ATOH1,ATP13A2,AURKB,BAG1,BAG3,BAG5,BCL2,BCL2L1,BCL6,BDKRB2,BID,BOK,BTG2,CAMK1D,CASP2,CAT,CCL5,CCR7,CD34,CD44,CDK5,CDKN1A,CFL1,CHGA,CHMP4B,CIB1,COMP,CREB1,CRYAA,CSF1R,CTNNB1,CTTN,CX3CR1,CYR61,DUSP1,EDN1,EEF2K,EGFR,ENO1,ERBB3,ERBB4,F2R,FADD,FAIM2,FAS,FGFR2,FHL2,FOXB1,FZD1,FZD3,GAS6,GATA…
GO:0032956	regulation of actin cytoskeleton organization	0.0347334	1.65904	46.4125	77	288	ABL2,ACTR2,ADD1,AKAP13,AP1AR,APOA1,ARAP1,ARF1,ARFGEF1,ARFIP1,ARHGDIA,BAIAP2,BAIAP2L1,CAPZB,CARMIL1,CAV3,CCR7,CDC42EP3,CDC42EP4,CDK5,CELSR1,CFL1,CIT,CSF1R,CTTN,DAPK3,DIXDC1,DLC1,DSTN,EDN1,EFNA5,EPHA1,EVL,FER,FMN1,FSCN1,IQGAP2,JAM3,KANK1,KIRREL1,LIMK1,MTPN,MYLK3,NEB,NTF3,PAK1,PAM,PDGFA,PDGFRA,PFN2,PIK3R1,PLEKHG2,PPFIA1,PPM1F,PRKCD,PTGER4,PYCARD,RAC1,RGCC,RICTOR,ROCK2,S100A10,SEMA3E,SEMA5A,SH3PXD2B,…
GO:0046578	regulation of Ras protein signal transduction	0.0347475	1.77708	34.3259	61	213	ABCA1,ABR,ADGRG1,AKAP13,APOA1,ARAP3,ARFGEF1,ARHGDIA,ARHGEF10L,ARHGEF11,ARHGEF16,ARHGEF28,ARHGEF3,ARHGEF37,ARHGEF7,ARRB1,BCL6,BCR,CSF1,CYTH1,DAB2IP,DENND1A,DLC1,EPHB2,EPS8L1,EPS8L2,F2R,F2RL2,FGD4,GBF1,GPR17,GPR20,GPR35,IQSEC1,ITGA3,ITGB1,KANK1,KITLG,KRAS,MADD,MCF2L,MCF2L2,NGF,NOTCH1,NOTCH2,NRG1,PLEKHG2,PLEKHG3,PLEKHG6,PLEKHG7,RAC1,RAF1,RAPGEF1,RTN4R,SPRY1,SPRY2,SSX2IP,TGFB2,TNFAIP1,TRIO,VAV2
GO:0071900	regulation of protein serine/threonine kinase activity	0.0374641	1.49385	78.3211	117	486	ADAM8,AKAP13,ARRB1,AXIN1,BLM,CAV3,CCND1,CCNK,CCNL1,CCNT2,CCNY,CD300A,CDC25C,CDKN1A,CDKN1C,CDKN2A,CEMIP,CHRNA7,CIB1,COPS8,CSF1R,DAB2IP,DTNBP1,DUSP1,DUSP10,DUSP3,DUSP4,DUSP5,DUSP6,DUSP8,EDN1,EGFR,EPHA4,EPHB2,ETAA1,EZH2,F2R,FAM212A,FGFR1,FZD5,FZD8,GADD45A,GADD45G,GRM4,H2AFY,HSP90AB1,IFNG,IGF1R,INSR,KIDINS220,KIT,KITLG,KRAS,LPAR3,LRP5,LRP6,LRRK2,MADD,MAP2K4,MAP3K1,MAP3K12,MAP3K14,MAP3K2,MAP3K20,MAP3K…
GO:0048514	blood vessel morphogenesis	0.0375359	1.56781	60.5941	95	376	ACKR3,ADAM8,ADGRG1,ADM,ANXA2,APOD,BMPER,CD34,CDH13,CHD7,CIB1,COL4A1,COL4A2,COL8A1,CTNNB1,CYR61,DAB2IP,E2F7,EDN1,EGFL7,ENG,ENPEP,EPHA1,EPHA2,EPHB2,EPHB3,ESM1,ETS1,FGF9,FGFR1,FGFR2,FZD5,FZD8,GBX2,GNA13,GPI,GREM1,HAND2,HAS2,HS6ST1,HSPG2,ITGAV,ITGB1,JAG1,JAM3,JUN,LAMA5,LEF1,LRP5,MMP14,MMP2,MYH9,MYOCD,NOG,NOTCH1,NPRL3,NR2F2,NRARP,NRP2,OTULIN,PDGFA,PDGFRA,PGF,PITX2,PKD2,PKNOX1,PLXND1,PRCP,PRKD2,PTK2,QK…
GO:0009792	embryo development ending in birth or egg hatching	0.0482253	1.45158	90.2466	131	560	ADA,ADAM10,ADAR,ADD1,ADM,ALKBH1,ARID1A,AXIN1,AXIN2,BCL2L1,BCL2L11,CAMSAP3,CCNB2,CDKN1C,CELSR1,CFL1,CHD7,CNOT3,CRB2,CTNNB1,CYR61,DLC1,DUSP3,DVL1,E2F7,EDN1,EGFR,EIF2S2,ELF3,EOMES,EPHA2,EPN1,ETNK2,EXT1,FAM212A,FGF9,FGFR1,FGFR2,FOXA1,FOXB1,FZD1,FZD3,FZD5,GABPA,GATA6,GBX2,GCM1,GINS1,GJB3,GLI2,GNA13,GPI,HAND2,HS6ST1,IL10,INPP5B,IRX5,ISL1,ITGB1,ITPK1,JAG2,KIAA1217,KIDINS220,KIF20B,KLF2,KRT8,LEF1,LIAS,LI…
Molecular Function (MF)
GO:0050839	cell adhesion molecule binding	2.57626e-06	1.68868	74.6146	126	463	ACTN1,ACTN4,ADAM10,ADAM8,ADD1,ADGRL1,AFDN,AHNAK,ANXA1,ANXA2,ARFIP1,ARHGEF16,BAG3,BAIAP2,BAIAP2L1,CADM1,CAPZB,CCNB2,CD151,CD1D,CD226,CD46,CD9,CDH1,CDH13,CDH17,CHMP4B,CHMP5,COBLL1,COL5A1,CTNNAL1,CTNNB1,CTTN,CYR61,DAB2IP,DBN1,DOCK9,DST,ECM2,EFHD2,EGFR,EIF5,EMILIN1,EMP2,ENO1,EPHA2,EPS15L1,EPS8L1,EPS8L2,ESM1,EZR,FBLN5,FLNB,FNBP1L,FSCN1,GIPC1,H1FX,HDLBP,HNRNPK,HSP90AB1,ITGA3,ITGB1,ITGB6,JAM3,KRT18,KTN1…
GO:0045296	cadherin binding	8.98157e-06	1.83707	48.991	90	304	ADD1,AFDN,AHNAK,ANXA1,ANXA2,ARFIP1,ARHGEF16,BAG3,BAIAP2,BAIAP2L1,CAPZB,CCNB2,CD46,CDH1,CDH13,CHMP4B,CHMP5,COBLL1,CTNNAL1,CTNNB1,CTTN,DAB2IP,DBN1,DOCK9,EFHD2,EGFR,EIF5,ENO1,EPHA2,EPS15L1,EPS8L1,EPS8L2,EZR,FLNB,FNBP1L,FSCN1,GIPC1,H1FX,HDLBP,HNRNPK,HSP90AB1,ITGB1,KRT18,KTN1,LARP1,LASP1,LRRFIP1,MACF1,MARK2,MKL2,MPRIP,MYH9,MYO6,PACSIN2,PAK4,PAK6,PARK7,PCBP1,PDXDC1,PFKP,PI4KA,PKP2,PKP3,PLEC,PRDX6,PROM1…
GO:0008092	cytoskeletal protein binding	4.32566e-05	1.45029	138.593	201	860	ABL2,ABLIM1,ABLIM2,ACTB,ACTN1,ACTN4,ACTR2,ADD1,ADD3,ADNP,ADSSL1,AFAP1,AIF1L,ANKRD1,ANXA2,AP1AR,ARFGEF1,ARL4C,ATP1A1,BAIAP2,BAIAP2L1,BCL2L11,BICD1,BIN1,CAMSAP1,CAMSAP2,CAMSAP3,CAPN10,CAPZB,CAV3,CCSER2,CDC42EP3,CDH1,CDK5,CDK5RAP2,CEP350,CFL1,CLIP2,CLMN,COBLL1,CORO1C,CORO2A,CORO2B,CORO7,COTL1,CTNNAL1,DAAM1,DBN1,DCTN1,DISC1,DIXDC1,DLG5,DNM3,DPYSL4,DST,DSTN,DYNC1I1,EFHC1,EGFR,EML1,EML4,ENC1,EPB41L2,EP…
GO:0016773	phosphotransferase activity, alcohol group as acceptor	5.42685e-05	1.47175	125.701	185	780	ABL2,ADPGK,AKAP13,ALPK2,ATP23,AURKB,BCR,BRSK2,BUB1B,CAD,CAMK1D,CAMK1G,CAMKK1,CCL5,CCNB2,CCND1,CCNK,CCNT2,CDC42BPA,CDC42BPB,CDC42BPG,CDC7,CDK10,CDK13,CDK14,CDK15,CDK19,CDK4,CDK5,CDK6,CDKN1A,CERK,CHKA,CIT,CRIM1,CSF1R,CSNK1A1,CSNK1E,CSNK1G3,CSNK2A3,CUX1,DAPK3,DDR1,DGKD,DGKQ,DGKZ,DYRK2,EEF2K,EFEMP1,EGFR,ENSG00000230626,EPHA1,EPHA2,EPHA4,EPHA7,EPHB2,EPHB3,ERBB3,ERBB4,ETNK1,ETNK2,FASTK,FASTKD3,FER,FGF2…
GO:0019900	kinase binding	6.00696e-05	1.52023	104.589	159	649	ACSL3,ADAM10,AKAP13,AP2A2,ARHGAP33,ARHGEF16,ARHGEF7,ARRB1,ATF4,ATP1A1,AURKB,AXIN1,BAG5,BCL2L1,BCL2L14,BICD1,BRSK2,CAMK2N1,CAV2,CCND1,CCNK,CCNY,CD226,CD247,CDC25C,CDC5L,CDK13,CDK5,CDK5RAP2,CDKN1A,CDKN2A,CIB1,CTBP2,CTNNB1,DAB2IP,DCTN1,DGKQ,DOK7,DUSP10,DUSP3,DVL1,EGFR,EMP2,EPHA1,EPHA4,ERCC6L2,ERRFI1,EZR,FAM212A,FAS,FBXW5,FZD5,GADD45A,GAS6,GATA6,GCH1,GLRX3,GNAT1,H2AFY,HDAC4,HSP90AA1,HSP90AB1,HTT,IBTK…
GO:0019901	protein kinase binding	8.40147e-05	1.55404	91.3747	142	567	ACSL3,ADAM10,AP2A2,ARHGAP33,ARHGEF16,ARHGEF7,ARRB1,ATF4,ATP1A1,AXIN1,BAG5,BCL2L1,BCL2L14,BICD1,BRSK2,CAMK2N1,CAV2,CCND1,CCNK,CCNY,CD226,CD247,CDC25C,CDC5L,CDK13,CDK5,CDK5RAP2,CDKN1A,CDKN2A,CIB1,CTBP2,CTNNB1,DAB2IP,DCTN1,DOK7,DUSP10,DUSP3,DVL1,EGFR,EMP2,EPHA1,EPHA4,ERCC6L2,ERRFI1,EZR,FAM212A,FBXW5,FZD5,GAS6,GATA6,GCH1,GLRX3,GNAT1,H2AFY,HDAC4,HSP90AA1,HSP90AB1,IBTK,IRS2,ITGAV,KCNQ1,LIMS1,MAP2K4,MAP…
GO:0003779	actin binding	9.09612e-05	1.66707	64.7841	108	402	ABL2,ABLIM1,ABLIM2,ACTN1,ACTN4,ACTR2,ADD1,ADD3,ADSSL1,AFAP1,AIF1L,BAIAP2L1,BIN1,CAMSAP3,CAPZB,CFL1,CLMN,COBLL1,CORO1C,CORO2A,CORO2B,CORO7,COTL1,CTNNAL1,DAAM1,DBN1,DIXDC1,DST,DSTN,EGFR,ENC1,EPB41L2,EPS8L1,EPS8L2,EVL,EZR,FGD4,FLII,FLNB,FMN1,FSCN1,GIPC1,INF2,IQGAP2,ITGB1,KCNMA1,KLHL3,LASP1,LCP1,LIMCH1,LRRK2,LSP1,MACF1,MAPT,MARCKS,MARCKSL1,MICAL2,MICAL3,MICALL2,MISP,MLPH,MPRIP,MTSS1L,MYBPC3,MYH10,MYH…
GO:0000976	transcription regulatory region sequence-specific DNA binding	0.0017642	1.4437	111.519	161	692	ACTB,ACTN4,AEBP1,ARID5B,ARNTL,ATF4,ATOH1,BACH2,BAHCC1,BATF,BCL6,BHLHA15,CDC5L,CEBPD,CEBPG,CHD4,CHD7,CREB1,CREBBP,CREBRF,CREM,CTCFL,CTNNB1,CUX1,DBP,DMRT1,DUX4,E2F6,E2F7,EBF3,EGR1,EHF,ELF3,ELF5,ELK4,ENO1,EOMES,ESRRB,ETS1,ETS2,EZH2,FOS,FOSB,FOSL2,FOXI1,FOXJ2,FOXK1,FOXK2,FOXN4,FUBP3,GABPA,GATA5,GATA6,GBX2,GCM1,GLI2,GLIS1,GLIS2,GZF1,H2AFY,H3F3B,HAND2,HDAC1,HIVEP1,HMGA1,HNRNPK,HSF2,IER2,IRF4,ISL1,JARID…
GO:0044212	transcription regulatory region DNA binding	0.00222089	1.39361	136.337	190	846	ACTB,ACTN4,AEBP1,AGO2,ARID5B,ARNTL,ARNTL2,ARRB1,ATF4,ATOH1,BACH2,BAHCC1,BATF,BCL6,BHLHA15,CDC5L,CDK13,CDK5RAP2,CEBPD,CEBPG,CHD4,CHD7,CREB1,CREBBP,CREBRF,CREM,CTCFL,CTNNB1,CUX1,DBP,DMRT1,DUX4,E2F6,E2F7,EBF3,EGR1,EHF,ELF3,ELF5,ELK4,ELMSAN1,ENO1,EOMES,ERBB4,ESRRB,ETS1,ETS2,EZH2,FOS,FOSB,FOSL2,FOXA1,FOXI1,FOXJ2,FOXK1,FOXK2,FOXN4,FUBP3,GABPA,GADD45A,GATA5,GATA6,GBX2,GCM1,GLI2,GLIS1,GLIS2,GZF1,H2AFY,H3…
GO:0000975	regulatory region DNA binding	0.00262927	1.39032	136.659	190	848	ACTB,ACTN4,AEBP1,AGO2,ARID5B,ARNTL,ARNTL2,ARRB1,ATF4,ATOH1,BACH2,BAHCC1,BATF,BCL6,BHLHA15,CDC5L,CDK13,CDK5RAP2,CEBPD,CEBPG,CHD4,CHD7,CREB1,CREBBP,CREBRF,CREM,CTCFL,CTNNB1,CUX1,DBP,DMRT1,DUX4,E2F6,E2F7,EBF3,EGR1,EHF,ELF3,ELF5,ELK4,ELMSAN1,ENO1,EOMES,ERBB4,ESRRB,ETS1,ETS2,EZH2,FOS,FOSB,FOSL2,FOXA1,FOXI1,FOXJ2,FOXK1,FOXK2,FOXN4,FUBP3,GABPA,GADD45A,GATA5,GATA6,GBX2,GCM1,GLI2,GLIS1,GLIS2,GZF1,H2AFY,H3…
GO:0001067	regulatory region nucleic acid binding	0.00285934	1.38868	136.82	190	849	ACTB,ACTN4,AEBP1,AGO2,ARID5B,ARNTL,ARNTL2,ARRB1,ATF4,ATOH1,BACH2,BAHCC1,BATF,BCL6,BHLHA15,CDC5L,CDK13,CDK5RAP2,CEBPD,CEBPG,CHD4,CHD7,CREB1,CREBBP,CREBRF,CREM,CTCFL,CTNNB1,CUX1,DBP,DMRT1,DUX4,E2F6,E2F7,EBF3,EGR1,EHF,ELF3,ELF5,ELK4,ELMSAN1,ENO1,EOMES,ERBB4,ESRRB,ETS1,ETS2,EZH2,FOS,FOSB,FOSL2,FOXA1,FOXI1,FOXJ2,FOXK1,FOXK2,FOXN4,FUBP3,GABPA,GADD45A,GATA5,GATA6,GBX2,GCM1,GLI2,GLIS1,GLIS2,GZF1,H2AFY,H3…
GO:0000977	RNA polymerase II regulatory region sequence-specific DNA binding	0.00332382	1.46244	98.4655	144	611	ACTB,ACTN4,AEBP1,ARID5B,ATF4,ATOH1,BACH2,BATF,BCL6,BHLHA15,CDC5L,CEBPD,CEBPG,CHD4,CHD7,CREB1,CREBRF,CREM,CTCFL,CTNNB1,CUX1,DBP,DMRT1,DUX4,E2F6,E2F7,EBF3,EGR1,EHF,ELF3,ELF5,ELK4,ENO1,EOMES,ESRRB,ETS1,ETS2,EZH2,FOS,FOSB,FOSL2,FOXI1,FOXJ2,FOXK1,FOXK2,FUBP3,GABPA,GATA5,GATA6,GBX2,GCM1,GLI2,GLIS1,GLIS2,GZF1,H2AFY,H3F3B,HAND2,HDAC1,HIVEP1,HNRNPK,HSF2,IER2,IRF4,ISL1,JARID2,JDP2,JUN,KLF13,KLF17,KLF6,KLF7…
GO:0004672	protein kinase activity	0.00365685	1.44597	104.428	151	648	ABL2,AKAP13,ALPK2,ATP23,AURKB,BCR,BRSK2,BUB1B,CAD,CAMK1D,CAMK1G,CAMKK1,CCL5,CCNB2,CCND1,CCNK,CCNT2,CDC42BPA,CDC42BPB,CDC42BPG,CDC7,CDK10,CDK13,CDK14,CDK15,CDK19,CDK4,CDK5,CDK6,CDKN1A,CIT,CRIM1,CSF1R,CSNK1A1,CSNK1E,CSNK1G3,CSNK2A3,CUX1,DAPK3,DDR1,DYRK2,EEF2K,EFEMP1,EGFR,ENSG00000230626,EPHA1,EPHA2,EPHA4,EPHA7,EPHB2,EPHB3,ERBB3,ERBB4,FASTK,FASTKD3,FER,FGF22,FGF9,FGFR1,FGFR2,FGFR3,GRK3,HASPIN,HSP90A…
GO:0001012	RNA polymerase II regulatory region DNA binding	0.00404739	1.45767	98.7878	144	613	ACTB,ACTN4,AEBP1,ARID5B,ATF4,ATOH1,BACH2,BATF,BCL6,BHLHA15,CDC5L,CEBPD,CEBPG,CHD4,CHD7,CREB1,CREBRF,CREM,CTCFL,CTNNB1,CUX1,DBP,DMRT1,DUX4,E2F6,E2F7,EBF3,EGR1,EHF,ELF3,ELF5,ELK4,ENO1,EOMES,ESRRB,ETS1,ETS2,EZH2,FOS,FOSB,FOSL2,FOXI1,FOXJ2,FOXK1,FOXK2,FUBP3,GABPA,GATA5,GATA6,GBX2,GCM1,GLI2,GLIS1,GLIS2,GZF1,H2AFY,H3F3B,HAND2,HDAC1,HIVEP1,HNRNPK,HSF2,IER2,IRF4,ISL1,JARID2,JDP2,JUN,KLF13,KLF17,KLF6,KLF7…
GO:0016301	kinase activity	0.00443372	1.38137	136.82	189	849	ABL2,ADPGK,AKAP13,ALPK2,ATP23,AURKB,BCR,BRSK2,BUB1B,CAD,CAMK1D,CAMK1G,CAMKK1,CARD11,CCL5,CCNB2,CCND1,CCNK,CCNT2,CDC42BPA,CDC42BPB,CDC42BPG,CDC7,CDK10,CDK13,CDK14,CDK15,CDK19,CDK4,CDK5,CDK6,CDKN1A,CERK,CHKA,CIT,CRIM1,CSF1R,CSNK1A1,CSNK1E,CSNK1G3,CSNK2A3,CUX1,DAPK3,DDR1,DGKD,DGKQ,DGKZ,DYRK2,EEF2K,EFEMP1,EGFR,ENSG00000230626,EPHA1,EPHA2,EPHA4,EPHA7,EPHB2,EPHB3,ERBB3,ERBB4,ETNK1,ETNK2,FASTK,FASTKD3,F…
GO:0004674	protein serine/threonine kinase activity	0.0100552	1.52021	72.3584	110	449	AKAP13,ALPK2,ATP23,AURKB,BCR,BRSK2,BUB1B,CAMK1D,CAMK1G,CAMKK1,CCNB2,CCND1,CCNK,CCNT2,CDC42BPA,CDC42BPB,CDC42BPG,CDC7,CDK10,CDK13,CDK14,CDK15,CDK19,CDK4,CDK5,CDK6,CDKN1A,CIT,CSNK1A1,CSNK1E,CSNK1G3,CSNK2A3,DAPK3,DYRK2,EEF2K,EGFR,FASTK,GRK3,HASPIN,KSR2,LIMK1,LIMK2,LRRK2,MAP2K4,MAP3K1,MAP3K12,MAP3K14,MAP3K2,MAP3K20,MAP3K9,MAP4K1,MAP4K3,MAP4K4,MAPK1,MAPK10,MAPK12,MAPK4,MAPK6,MAPKAPK2,MARK2,MKNK2,MYLK3…
GO:0060589	nucleoside-triphosphatase regulator activity	0.0145584	1.58697	56.0818	89	348	ABR,ADAP1,ADPRHL1,AGAP1,AGAP3,ALDH1A1,ARAP1,ARAP2,ARAP3,ARFGAP2,ARHGAP10,ARHGAP15,ARHGAP20,ARHGAP21,ARHGAP23,ARHGAP27,ARHGAP30,ARHGAP33,ARHGAP8,ARHGDIA,ARHGDIG,ARHGEF11,ARRB1,AXIN1,AXIN2,BAG1,BAG3,BAG5,BCR,BRSK2,CDC42EP3,CDC42EP4,CPEB2,DAB2IP,DEPDC5,DLC1,DNAJA2,DNAJC10,DOCK2,ERRFI1,GARNL3,GPSM1,GPSM2,GRTP1,INPP5B,IQGAP2,JUN,LRRK2,MTSS1L,MYBPC3,NCAPH,NPRL3,PDE6D,PIK3R2,PLEKHG6,PLXNB1,RALGDS,RANBP1…
GO:0008134	transcription factor binding	0.0186255	1.46074	85.5731	125	531	ACTB,ACTN4,ADD1,AIP,ANKRD1,ARNTL,ARRB1,ASXL1,ATF4,ATG7,BAIAP2,BCL2,CCND1,CCNT2,CD34,CDC5L,CDK13,CDKN2A,CEBPG,CHD4,CREB1,CREBBP,CREM,CRTC1,CRTC3,CTBP2,CTDP1,CTNNB1,DAPK3,DGKQ,EIF4E,ELMSAN1,EOMES,ERCC1,ESRRB,ETS1,FHL2,FOS,FOSB,FOXA1,GABPA,GATA5,GATA6,GCM1,GLI2,GMNN,HAND2,HDAC1,HDAC4,HMGA1,HTT,IGHMBP2,IRF4,ISL1,JARID2,JUN,KDM1A,KLF4,LEF1,MAFK,MAPK1,MED19,MED6,MTA1,MYBBP1A,MYC,MYOCD,NCOA3,NCOR2,NOP58…
GO:1901981	phosphatidylinositol phosphate binding	0.0216601	1.96195	21.917	43	136	ADAP1,ANXA2,ARAP1,ARAP2,ARAP3,ARFIP1,ATP13A2,CLVS1,DAB2IP,DENND1A,ENSG00000251569,FZD7,GAP43,GBF1,GOLPH3,IQGAP2,KCNQ1,LANCL2,LDLRAP1,MTSS1L,MYO10,OSBPL5,OSBPL8,PARD3,PFN2,PHLDA3,PLEKHA1,PLEKHA2,PLEKHA4,PLEKHB2,PLEKHF1,SAP30L,SH3PXD2B,SLC9A1,SNX18,SNX19,SNX27,SNX3,SYT7,TECPR1,TULP1,WDR45B,ZFYVE26
GO:1990837	sequence-specific double-stranded DNA binding	0.0221897	1.38365	117.804	163	731	ACTB,ACTN4,AEBP1,ARID5B,ARNTL,ATF4,ATOH1,BACH2,BAHCC1,BATF,BCL6,BHLHA15,CDC5L,CEBPD,CEBPG,CHD4,CHD7,CREB1,CREBBP,CREBRF,CREM,CTCFL,CTNNB1,CUX1,DBP,DMRT1,DUX4,E2F6,E2F7,EBF3,EGR1,EHF,ELF3,ELF5,ELK4,ENO1,EOMES,ESRRB,ETS1,ETS2,EZH2,FOS,FOSB,FOSL2,FOXI1,FOXJ2,FOXK1,FOXK2,FOXN4,FUBP3,GABPA,GATA5,GATA6,GBX2,GCM1,GLI2,GLIS1,GLIS2,GRWD1,GZF1,H2AFY,H3F3B,HAND2,HDAC1,HIVEP1,HMGA1,HNRNPK,HSF2,IER2,IRF4,ISL1…
GO:0035091	phosphatidylinositol binding	0.0297629	1.72839	35.2929	61	219	ADAP1,ANXA2,ARAP1,ARAP2,ARAP3,ARFIP1,ARHGAP33,ATP13A2,CLVS1,DAB2IP,DENND1A,ENSG00000251569,FZD7,GAP43,GBF1,GOLPH3,IQGAP2,ITPR3,KCNQ1,LANCL2,LDLRAP1,MCF2L,MTSS1L,MYO10,OSBPL5,OSBPL8,PARD3,PFN2,PHLDA3,PIGU,PIK3C2B,PITPNM1,PLD1,PLEKHA1,PLEKHA2,PLEKHA4,PLEKHB2,PLEKHF1,SAP30L,SCARB1,SH3PXD2A,SH3PXD2B,SLC9A1,SNX16,SNX18,SNX19,SNX2,SNX27,SNX29,SNX3,SNX32,SNX6,SYT7,TECPR1,THY1,TNFAIP8L3,TUB,TULP1,WDR35,W…
GO:0030695	GTPase regulator activity	0.0352947	1.5962	50.1191	80	311	ABR,ADAP1,ADPRHL1,AGAP1,AGAP3,ALDH1A1,ARAP1,ARAP2,ARAP3,ARFGAP2,ARHGAP10,ARHGAP15,ARHGAP20,ARHGAP21,ARHGAP23,ARHGAP27,ARHGAP30,ARHGAP33,ARHGAP8,ARHGDIA,ARHGDIG,ARHGEF11,ARRB1,AXIN1,AXIN2,BCR,CDC42EP3,CDC42EP4,CPEB2,DAB2IP,DEPDC5,DLC1,DOCK2,ERRFI1,GARNL3,GPSM1,GPSM2,GRTP1,INPP5B,IQGAP2,JUN,LRRK2,MTSS1L,NPRL3,PDE6D,PIK3R2,PLEKHG6,PLXNB1,RALGDS,RANBP1,RANBP3,RAP1GAP,RAP1GAP2,RAP1GDS1,RGPD4,RGS11,RGS…
Cellular Component (CC)
GO:0005912	adherens junction	5.37187e-10	1.78523	81.2219	145	504	ACTB,ACTG1,ACTN1,ACTN4,ACTR2,ADAM10,ADD1,ADGRB1,AFAP1,AFDN,AHNAK,AIF1L,ANXA1,ANXA2,ARF1,ARHGEF7,BAIAP2,BAIAP2L1,CADM1,CAMSAP3,CAT,CAV2,CD151,CD226,CD44,CD46,CD9,CDC42EP4,CDH1,CDH13,CFL1,CORO1C,CSRP1,CTNNB1,CTTN,CYTH1,DIXDC1,DLC1,DLG5,DST,EFNA5,EGFR,ENG,EPB41L2,EPHA2,EVL,EZR,FAT1,FAT2,FBLIM1,FGFR3,FHL2,FLII,FLNB,FLRT1,FMN1,FRMD4A,FZD1,G3BP1,GJA1,GNA13,HMGA1,HNRNPK,HSPG2,ITGA3,ITGAV,ITGB1,ITGB6,JAG…
GO:0070161	anchoring junction	9.11923e-10	1.76271	83.9616	148	521	ACTB,ACTG1,ACTN1,ACTN4,ACTR2,ADAM10,ADD1,ADGRB1,AFAP1,AFDN,AHNAK,AIF1L,ANXA1,ANXA2,ARF1,ARHGEF7,BAIAP2,BAIAP2L1,CADM1,CAMSAP3,CAT,CAV2,CD151,CD226,CD44,CD46,CD9,CDC42EP4,CDH1,CDH13,CFL1,CORO1C,CSRP1,CTNNB1,CTTN,CYTH1,DIXDC1,DLC1,DLG5,DST,EFNA5,EGFR,ENG,EPB41L2,EPHA2,EVL,EZR,FAT1,FAT2,FBLIM1,FGFR3,FHL2,FLII,FLNB,FLRT1,FMN1,FRMD4A,FZD1,G3BP1,GJA1,GNA13,HMGA1,HNRNPK,HSPG2,ITGA3,ITGAV,ITGB1,ITGB6,JAG…
GO:0005925	focal adhesion	2.26775e-06	1.73683	63.3338	110	393	ACTB,ACTG1,ACTN1,ACTN4,ACTR2,ADAM10,ADD1,ADGRB1,AFAP1,AHNAK,AIF1L,ANXA1,ARF1,ARHGEF7,CAT,CAV2,CD151,CD44,CD46,CD9,CDH13,CFL1,CORO1C,CSRP1,CTNNB1,CTTN,DIXDC1,DLC1,DST,EGFR,ENG,EPB41L2,EPHA2,EVL,EZR,FAT1,FBLIM1,FGFR3,FHL2,FLII,FLNB,FLRT1,FZD1,G3BP1,GJA1,GNA13,HMGA1,HNRNPK,HSPG2,ITGA3,ITGAV,ITGB1,ITGB6,JAK1,KIF23,KRAS,LASP1,LCP1,LIMD1,LIMK1,LIMS1,LMO7,LPP,MAPK1,MARCKS,MISP,MMP14,MPRIP,MYH9,NEDD9,PAC…
GO:0005924	cell-substrate adherens junction	3.6309e-06	1.72367	63.8172	110	396	ACTB,ACTG1,ACTN1,ACTN4,ACTR2,ADAM10,ADD1,ADGRB1,AFAP1,AHNAK,AIF1L,ANXA1,ARF1,ARHGEF7,CAT,CAV2,CD151,CD44,CD46,CD9,CDH13,CFL1,CORO1C,CSRP1,CTNNB1,CTTN,DIXDC1,DLC1,DST,EGFR,ENG,EPB41L2,EPHA2,EVL,EZR,FAT1,FBLIM1,FGFR3,FHL2,FLII,FLNB,FLRT1,FZD1,G3BP1,GJA1,GNA13,HMGA1,HNRNPK,HSPG2,ITGA3,ITGAV,ITGB1,ITGB6,JAK1,KIF23,KRAS,LASP1,LCP1,LIMD1,LIMK1,LIMS1,LMO7,LPP,MAPK1,MARCKS,MISP,MMP14,MPRIP,MYH9,NEDD9,PAC…
GO:0030055	cell-substrate junction	3.8136e-06	1.71765	64.623	111	401	ACTB,ACTG1,ACTN1,ACTN4,ACTR2,ADAM10,ADD1,ADGRB1,AFAP1,AHNAK,AIF1L,ANXA1,ARF1,ARHGEF7,CAT,CAV2,CD151,CD44,CD46,CD9,CDH13,CFL1,CORO1C,CSRP1,CTNNB1,CTTN,DIXDC1,DLC1,DST,EGFR,ENG,EPB41L2,EPHA2,EPPK1,EVL,EZR,FAT1,FBLIM1,FGFR3,FHL2,FLII,FLNB,FLRT1,FZD1,G3BP1,GJA1,GNA13,HMGA1,HNRNPK,HSPG2,ITGA3,ITGAV,ITGB1,ITGB6,JAK1,KIF23,KRAS,LASP1,LCP1,LIMD1,LIMK1,LIMS1,LMO7,LPP,MAPK1,MARCKS,MISP,MMP14,MPRIP,MYH9,NED…
GO:0031252	cell leading edge	5.4935e-06	1.74628	58.9826	103	366	ABLIM1,ACTN1,ACTR2,AIF1L,AMOTL1,AMPH,ANXA2,APP,ARAP3,ARF1,ARHGEF7,ATF4,BAIAP2,BSPRY,CARMIL1,CD44,CDC42BPA,CDC42BPB,CDC42BPG,CDH1,CDK5,CDK6,CFL1,CHRNA7,CIB1,CORO1C,CTNNB1,CTTN,DCTN1,DGKZ,DLC1,DST,DYSF,EPHA2,EPS8L1,EPS8L2,EVL,EZR,FAT1,FER,FGD4,FSCN1,GBF1,GRIA1,HSP90AA1,INPP5E,INSR,IQGAP2,ITGAV,ITGB1,KANK1,KITLG,KLHL41,KSR1,LCP1,LIMK1,MACF1,MAPT,MKLN1,MTSS1L,MYH10,MYH9,MYO10,MYO6,NDEL1,NEDD9,NRG1,OP…
GO:0036477	somatodendritic compartment	8.56295e-06	1.52187	110.391	168	685	ADA,ADCY2,ADCY9,ADGRB1,ADNP,AGO2,APOD,APP,ARC,ARHGEF7,ARRB1,ASIC2,ASTN2,ATP13A2,ATP1A2,ATXN10,AZIN2,BAIAP2,BGLAP,BRD1,BRINP1,BRINP2,CACNA1A,CACNA1B,CACNG4,CAD,CAMK2N1,CCR4,CDK5,CHRM2,CHRNA4,CIB1,CIT,CNR2,COMT,CPEB1,CPEB3,CPLX1,CPN1,CPT1C,CRTC1,CSNK1E,CTSV,CTTN,CX3CR1,DAB2IP,DBN1,DENND1A,DICER1,DMWD,DNM3,DTNBP1,DVL1,EEF2K,EFHC1,EFNA2,ELFN1,ELOVL5,ENC1,EPHA4,EPHA7,EPHB2,EPHB3,FBXO31,FLNB,FLRT1,FZD3…
GO:0043005	neuron projection	1.57545e-05	1.41798	159.382	226	989	ACTN4,ADA,ADCY2,ADCY9,ADGRB1,ADGRL1,ADNP,AGO2,ANKS1A,AP3B2,APOD,APP,ARC,ARF1,ARHGEF7,ARRB1,ASIC2,ATF4,ATG7,ATP13A2,ATP1A2,ATXN10,AZIN2,BAG3,BAIAP2,BDKRB1,BGLAP,BIN1,BOC,BRD1,BRINP1,BRINP2,CACNA1B,CAD,CAMK1G,CAMK2N1,CBARP,CDH13,CDK5,CHRM2,CHRNA4,CHRNA7,CIB1,CNR2,COMT,CPEB1,CPEB2,CPEB3,CPLX1,CPT1C,CREB1,CRTC1,CSNK1E,CTSV,CTTN,CX3CR1,DAB2IP,DAGLA,DBN1,DENND1A,DICER1,DISC1,DMWD,DNM3,DST,DTNBP1,DVL1,E…
GO:0015629	actin cytoskeleton	3.31586e-05	1.62228	73.97	120	459	ABL2,ABLIM1,ABLIM2,ACKR2,ACTB,ACTG1,ACTL7B,ACTN1,ACTN4,ACTR1A,ACTR2,ADAM8,ADD1,AFAP1,AHNAK,AIF1L,AKAP13,AMPH,ARC,ARHGAP21,ARHGAP33,BAIAP2,BAIAP2L1,BIN1,CAPZB,CARMIL1,CATIP,CDC42BPA,CDC42BPB,CDC42EP3,CDC42EP4,CDH1,CENPQ,CFL1,CORO1C,CORO2A,CORO2B,CTDP1,CTTN,DAAM1,DAPK3,DBN1,DCTN1,DLC1,DSTN,EPB41L2,EZR,FBLIM1,FER,FLNB,FMN1,FSCN1,GCOM1,GNG12,HDAC4,HNRNPK,IQGAP2,LANCL2,LASP1,LCP1,LSP1,MARCKS,MARK2,MIC…
GO:0099568	cytoplasmic region	0.000102692	1.74147	49.9579	87	310	ACTB,ACTN4,ACTR1A,ACTR2,ADA,ADD3,AKAP13,ANXA2,AP3B2,ARHGAP33,ARHGEF7,ASTN2,BFSP1,CDH1,CFL1,CRIP2,CTNNB1,CTTN,DBN1,DCTN1,DLC1,DST,DSTN,DTNBP1,ENO1,EPB41L2,EPB42,EZR,FBLIM1,FER,FGFR2,FLNB,FNBP1L,GCOM1,GIPC1,GLRX3,GPSM1,GPSM2,GRIK3,KCNAB1,LAMC2,LANCL2,LASP1,LRRK2,MAP2K4,MAPK1,MAPT,MARCKS,MGARP,MICAL3,MISP,MKLN1,MLPH,MTSS1L,MYH10,MYH9,MYO10,MYO5B,MYO6,NDEL1,NDFIP1,NEDD9,PARD3,PARD6B,PKD2,PTK2,RAI14,R…
GO:0005938	cell cortex	0.000148697	1.82654	39.9663	73	248	ACTB,ACTN4,ACTR1A,ACTR2,ADD3,AKAP13,ANXA2,ARHGAP33,ARHGEF7,ASTN2,BFSP1,CDH1,CFL1,CRIP2,CTNNB1,CTTN,DBN1,DCTN1,DLC1,DST,DSTN,ENO1,EPB41L2,EPB42,EZR,FBLIM1,FER,FGFR2,FLNB,FNBP1L,GCOM1,GIPC1,GLRX3,GPSM1,GPSM2,LAMC2,LANCL2,LASP1,MARCKS,MICAL3,MISP,MKLN1,MLPH,MTSS1L,MYH10,MYH9,MYO10,MYO5B,MYO6,NDFIP1,NEDD9,PARD3,PARD6B,PKD2,PTK2,RAI14,RYR1,SAPCD2,SEPT2,SEPT7,SEPT9,SPINK5,SPTAN1,SPTB,SPTBN2,SPTBN4,TLE6…
GO:0098589	membrane region	0.000234535	1.64595	60.7553	100	377	ABCA1,ACKR3,ADCY2,ADGRG1,AHNAK,AMN,ANXA2,AP2A2,APP,ARRB1,ATP1A1,ATP1A2,CARD11,CAV2,CAV3,CAVIN1,CD14,CD226,CD46,CD55,CDH1,CDH13,CEMIP,CHRNA7,CHRNB2,CLTCL1,CMTM8,CNTN1,CORO1C,CRB2,CTNNB1,CTSD,CTTN,DAPK3,DLC1,EFHD2,EFNA5,EGFR,EHD2,EMP2,EPN1,EPS15L1,EZR,F2R,FADD,FAIM2,FAS,GHSR,GJA1,GRIP1,INPP5F,INSR,ITGB1,KCNMA1,KCNQ1,KIRREL1,KRAS,LAT2,LDLRAP1,LRP10,LRP6,LRRK2,LYPD6,MAL2,MAPK1,MYO6,MYOF,NFAM1,NOS1,NT…
GO:0098590	plasma membrane region	0.00044674	1.37195	158.898	218	986	ABCA4,ABCC3,ABCC4,ADGRB1,ADGRL1,AIF1L,AMN,AMOTL1,AMOTL2,ANO1,ANXA1,ANXA2,ARC,ARF1,ARRB1,ATF4,ATP1A1,ATP1A2,ATP8B1,BAIAP2,BBS9,BCR,BEST1,CACNG5,CADM1,CAMK2N1,CAV2,CAV3,CAVIN1,CD1D,CD34,CD44,CD46,CD9,CDH1,CDH13,CDH16,CDH17,CDK5,CFL1,CHRM2,CHRM5,CHRNA4,CHRNA7,CHRNB1,CHRNB2,CIB1,COMT,CORO1C,CPEB1,CPEB3,CPN1,CRB2,CTNNB1,DAGLA,DENND1A,DHRS3,DISC1,DLC1,DLG5,DLGAP2,DNM3,DST,DTNBP1,EFNA5,EGFR,EHD2,EMP2,EN…
GO:0045121	membrane raft	0.000814188	1.69609	48.3464	82	300	ABCA1,ADCY2,ADGRG1,AHNAK,ANXA2,APP,ATP1A1,ATP1A2,CARD11,CAV2,CAV3,CAVIN1,CD14,CD226,CD55,CDH1,CDH13,CHRNA7,CHRNB2,CMTM8,CNTN1,CORO1C,CRB2,CTNNB1,CTSD,DAPK3,DLC1,EFHD2,EFNA5,EGFR,EHD2,EMP2,EZR,F2R,FADD,FAIM2,FAS,GHSR,GJA1,GRIP1,INSR,ITGB1,KCNMA1,KCNQ1,KIRREL1,KRAS,LAT2,LRP6,LRRK2,LYPD6,MAL2,MAPK1,MYOF,NFAM1,NOS1,NTSR1,OPRD1,PACSIN2,PAG1,PARK7,PODXL,PTCH1,RFTN1,RIPK1,RTN4R,RTN4RL1,S100A10,SCARB1,SC…
GO:0098857	membrane microdomain	0.000944864	1.69046	48.5075	82	301	ABCA1,ADCY2,ADGRG1,AHNAK,ANXA2,APP,ATP1A1,ATP1A2,CARD11,CAV2,CAV3,CAVIN1,CD14,CD226,CD55,CDH1,CDH13,CHRNA7,CHRNB2,CMTM8,CNTN1,CORO1C,CRB2,CTNNB1,CTSD,DAPK3,DLC1,EFHD2,EFNA5,EGFR,EHD2,EMP2,EZR,F2R,FADD,FAIM2,FAS,GHSR,GJA1,GRIP1,INSR,ITGB1,KCNMA1,KCNQ1,KIRREL1,KRAS,LAT2,LRP6,LRRK2,LYPD6,MAL2,MAPK1,MYOF,NFAM1,NOS1,NTSR1,OPRD1,PACSIN2,PAG1,PARK7,PODXL,PTCH1,RFTN1,RIPK1,RTN4R,RTN4RL1,S100A10,SCARB1,SC…
GO:0043025	neuronal cell body	0.00100253	1.56195	70.4246	110	437	ADA,ADNP,APOD,ARC,ARHGEF7,ASIC2,ASTN2,ATP13A2,ATXN10,AZIN2,BAIAP2,BGLAP,BRD1,BRINP1,BRINP2,CACNA1A,CACNA1B,CAD,CAMK2N1,CCR4,CDK5,CHRM2,CHRNA4,CIB1,CIT,CNR2,CPEB1,CPLX1,CPN1,CRTC1,CSNK1E,CTSV,CX3CR1,DAB2IP,DENND1A,DMWD,DVL1,EFHC1,EFNA2,ELOVL5,ENC1,EPHA4,EPHA7,EPHB2,FBXO31,FLNB,FLRT1,FZD3,GDPD5,GJC2,GLRX2,GLUL,GNAT1,GRIA1,GRIK3,IFNG,IGSF9B,IL6ST,INPP5F,INSR,ITPR3,KCNAB1,KCNB1,KCNB2,LRP6,LRRK2,MAP2K…
GO:0042641	actomyosin	0.00105342	2.61783	10.3139	27	64	ABLIM1,ACTN1,ACTN4,CDC42BPA,CDC42BPB,DAAM1,DBN1,FBLIM1,FLNB,FSCN1,HDAC4,LCP1,MICALL2,MYH10,MYH9,NEBL,PDLIM7,PTK2,SEPT11,SEPT7,SEPT9,SIPA1L3,TPM1,TPM4,XIRP1,XIRP2,ZYX
GO:0005911	cell-cell junction	0.00124789	1.56594	68.3295	107	424	ACTN1,ACTN4,ADD1,ADD3,ADGRB1,AFDN,AHNAK,AMOTL1,AMOTL2,ANXA1,ANXA2,APP,AQP7,ASH1L,ATP1A1,ATP1A2,BAIAP2,BAIAP2L1,CADM1,CAMSAP3,CAV3,CCDC85C,CCND1,CD226,CDC42BPA,CDC42BPB,CDC42EP4,CDH1,CDK4,CFL1,CLDN14,CLDN9,CLMP,CTNNB1,CYTH1,DBN1,DLG5,EPPK1,FAT1,FAT2,FLRT1,FRMD4A,FRMD6,FSCN1,FZD5,GJA1,GJA10,GJB3,GJC2,ITGB1,JAM2,JAM3,KAZN,KIRREL1,KIT,KRT18,KRT8,LIMD1,LIMS1,MICALL2,MPDZ,MYH9,NECTIN1,NPHP4,OXTR,PACSIN…
GO:0044297	cell body	0.00160727	1.51105	80.7385	122	501	ADA,ADNP,APOD,ARC,ARHGEF7,ASIC2,ASTN2,ATP13A2,ATXN10,AZIN2,BAIAP2,BGLAP,BRD1,BRINP1,BRINP2,CACNA1A,CACNA1B,CAD,CAMK2N1,CCR4,CDK5,CHRM2,CHRNA4,CIB1,CIT,CNR2,COMT,CPEB1,CPLX1,CPN1,CRTC1,CSNK1E,CTSV,CX3CR1,DAB2IP,DENND1A,DISC1,DMWD,DVL1,EFHC1,EFNA2,ELOVL5,ENC1,EPHA4,EPHA7,EPHB2,EZR,FADD,FBXO31,FLNB,FLRT1,FZD3,GDPD5,GJC2,GLRX2,GLUL,GNAT1,GNAZ,GNB1,GRIA1,GRIK3,IFNG,IGSF9B,IL6ST,INPP5F,INSR,ITPR3,KCNAB…
GO:0032432	actin filament bundle	0.00167742	2.67466	9.34697	25	58	ABLIM1,ACTN1,ACTN4,DAAM1,FBLIM1,FLNB,FSCN1,LCP1,MARCKS,MICALL2,MYH10,MYH9,NEBL,PDLIM7,PTK2,RFLNB,SEPT11,SEPT7,SEPT9,SIPA1L3,TPM1,TPM4,XIRP1,XIRP2,ZYX
GO:0001725	stress fiber	0.00261391	2.74462	8.38004	23	52	ABLIM1,ACTN1,ACTN4,DAAM1,FBLIM1,FLNB,FSCN1,LCP1,MICALL2,MYH10,MYH9,NEBL,PDLIM7,PTK2,SEPT11,SEPT7,SEPT9,SIPA1L3,TPM1,TPM4,XIRP1,XIRP2,ZYX
GO:0005578	proteinaceous extracellular matrix	0.00419839	1.58106	58.8214	93	365	ACAN,ADAMTS14,ADAMTS15,ADAMTS20,ADAMTS3,ADAMTS6,ADAMTSL1,AGRN,ANXA2,ASPN,BMP1,CCDC80,CD151,CILP,COL12A1,COL14A1,COL21A1,COL22A1,COL24A1,COL26A1,COL27A1,COL4A1,COL4A2,COL5A1,COL5A2,COL6A6,COL8A1,COMP,CRISPLD2,CYR61,DST,ECM2,EFEMP1,EFEMP2,EFNA5,ELN,EMID1,EMILIN1,FBLN2,FBLN5,FBN2,FGF9,FLRT1,FMOD,HAPLN3,HSPG2,IMPG1,LAMA3,LAMA5,LAMB1,LAMB3,LAMB4,LAMC2,LINGO1,LOXL1,LRFN4,LRRN2,LTBP2,MFAP2,MMP17,MMP2,MU…
GO:0001726	ruffle	0.00805018	1.87689	26.1071	49	162	ACTN1,AIF1L,ANXA2,ARAP3,ARHGEF7,BAIAP2,CDK6,CFL1,CIB1,CTTN,DLC1,EPHA2,EPS8L1,EPS8L2,EZR,FGD4,FSCN1,HSP90AA1,INPP5E,ITGAV,ITGB1,KANK1,KLHL41,KSR1,LCP1,MACF1,MKLN1,MTSS1L,MYH9,MYO10,MYO6,PACSIN2,PAK1,PALLD,PDE9A,PDLIM7,PLEKHA1,PODXL,PTPRJ,RAC1,S100A11,SPRY2,SPRY4,THEM4,TLN2,TPM1,TRPV4,WASF2,WWC1
GO:0005913	cell-cell adherens junction	0.0349667	2.13973	14.0205	30	87	ACTN1,ADD1,AFDN,ANXA1,ANXA2,BAIAP2,BAIAP2L1,CADM1,CAMSAP3,CD226,CDC42EP4,CDH1,CTNNB1,DLG5,FAT2,GJA1,KRT18,MYH9,NECTIN1,OXTR,PAK4,PARK7,PDLIM7,PKP3,S100A11,SMAD7,SSX2IP,TJP1,TRIM29,ZYX
GO:0030027	lamellipodium	0.0353571	1.75365	29.6525	52	184	ABLIM1,ACTR2,AMOTL1,APP,ARAP3,ARHGEF7,CARMIL1,CD44,CDC42BPA,CDC42BPB,CDH1,CDK5,CFL1,CIB1,CORO1C,CTNNB1,CTTN,DGKZ,DYSF,EPHA2,EVL,FAT1,FER,FGD4,FSCN1,IQGAP2,ITGAV,ITGB1,KITLG,LIMK1,MTSS1L,MYH10,MYO10,NEDD9,PAK1,PALLD,PKD2,PLXND1,PODXL,PTK2,PTPN13,RAC1,RAC3,SLC9A1,SNX2,SRCIN1,SSH1,STMN2,TRPV4,WASF1,WASF2,WASF3
GO:0031012	extracellular matrix	0.0385426	1.40977	90.0854	127	559	ACAN,ACTG1,ADAMTS14,ADAMTS15,ADAMTS20,ADAMTS3,ADAMTS6,ADAMTSL1,AEBP1,AGRN,ANXA2,APOA1,ASPN,BMP1,CCDC80,CD151,CDH13,CDON,CFL1,CILP,CLEC3B,COL12A1,COL14A1,COL21A1,COL22A1,COL24A1,COL26A1,COL27A1,COL4A1,COL4A2,COL5A1,COL5A2,COL6A6,COL8A1,COMP,CRIP2,CRISPLD2,CTSD,CYR61,DST,DYNC1H1,ECM2,EFEMP1,EFEMP2,EFNA5,EGFL7,ELN,EMID1,EMILIN1,FBLN2,FBLN5,FBN2,FGF9,FGFR2,FLNB,FLRT1,FMOD,GAPDH,HAPLN3,HNRNPK,HSPG2,HT…
