# Supplementary material for: Characterization of Accessible Chromatin Regions in Cattle Rumen Epithelial Tissue during Weaning
Source: Genes (Basel). 2022 Mar 18;13(3):535. doi: 10.3390/genes13030535 (PMC8949786; doi:10.3390/genes13030535)
Supplement: Supplementary file 1 [file genes-13-00535-s001.zip › Table S6.xlsx]

## Sheet: TableS6
Table S6. Significant networks (network score > 20) obtained of genes associated with DARs from the weaning condition.
Network score	Focus Molecules	Top Diseases and Functions	Molecules in Network
46	35	Amino Acid Metabolism, Developmental Disorder, Small Molecule Biochemistry	ADSS1,ARHGEF37,ASS1,ATP9B,BAG3,C1QTNF7,CYB5D1,ERMARD,FGGY,FOXA1,GPI,GSG1,HAAO,HNRNPL,ISG15,LRFN2,LSM7,LSP1,MACROH2A1,NACC2,NHLRC2,OGDH,PAPOLB,PIGV,PRDX6,PWP1,RALY,SAP18,SGK2,TAFA5,TMEM270,TNK2,TPT1,TRMT9B,XXYLT1
46	35	Hereditary Disorder, Neurological Disease, Organismal Injury and Abnormalities	ACMSD,ADAT1,ATP2B2,ATP5F1D,ATP5PF,CDC5L,COX4I1,CYP26B1,DSP,DYNLL1,EFCAB1,EZH2,FZD1,GDAP2,GPATCH3,HNF4A,HNRNPK,IFIT3,INPP5E,JPH3,MAFF,MFSD1,NDUFA10,NDUFA7,PIGN,PLEKHA4,PRODH2,STAB1,SUCLG1,TBC1D10A,TMEM141,TNIP2,UNC93B1,YBX3,ZNF787
43	34	Cancer, Endocrine System Disorders, Organismal Injury and Abnormalities	AFF4,ANKH,AP1M1,BRD3,C2CD5,CARD9,CDK5RAP2,EFEMP2,ELOVL3,EMILIN1,FARP1,FPGS,GNAL,KIF3C,LENG1,MAD1L1,MVK,MXI1,NAF1,NAP1L4,PES1,PNMA1,PPP1R16A,PPP6R3,PWWP2B,RNPS1,RTN4IP1,SPATA2,SPP1,SRSF6,SSX2IP,TFIP11,TH17 Cytokine,TRA2A,ZFYVE26
43	34	Cellular Development, Cellular Growth and Proliferation, Nervous System Development and Function	ACTB,Actin,ACTN4,AGR2,ALDH4A1,CAPZB,CCNB2,CDC42BPG,CHMP1A,CORO1C,CORO2A,EED,ELOVL5,EZR,FLNB,GLRX3,KRAS,KRT8,MARCKS,MARK2,MYH9,MYO6,NADK,PKP2,PLD1,PLEKHG3,PROM1,RAB7A,RALA,SEC11C,SLC38A2,SLC7A5,SPNS2,TMEM98,U2af1
40	33	Cell-To-Cell Signaling and Interaction, Cellular Function and Maintenance, Molecular Transport	AIFM3,APP,ATOX1,Beta Secretase,C1orf116,C2orf49,C6orf118,CAPSL,COA5,CPLX1,DMAC1,EVI2A,FAM118A,FRMD8,HINT3,INKA1,KCTD16,MCEE,MFSD13A,MGARP,MMEL1,NENF,NIM1K,PCIF1,Pi3k class III,PLEKHJ1,PNRC2,QTRT1,RNF24,ROPN1L,SLC13A3,SORCS1,SPATA2L,STARD10,STOML1
40	33	Cell Morphology, Cellular Assembly and Organization, Cellular Function and Maintenance	ABLIM3,ARFIP1,BAIAP2,BANP,CARMIL1,CDC42EP4,CDH1,CHMP5,CPEB3,EPS8L1,FA2H,FHL2,IQSEC1,MRPL12,MRPL33,NEURL1,PCDH8,RAP1GDS1,Septin,SEPTIN10,SEPTIN11,SEPTIN2,SEPTIN5,SEPTIN8,SMIM5,SMOC2,SNX24,SYCE1,TOX,TTC7A,WASF1,WASF3,WASHC3,Wave,ZDHHC5
40	33	Developmental Disorder, Hematological Disease, Hereditary Disorder	ANKRD1,ARHGEF10L,ATP2A3,ATXN10,BEST1,DMRT1,DUSP10,DUSP5,EPM2A,FADS3,FTH1,FTMT,GFRA3,GMCL1,GRIK3,HYKK,IGF1R,KCTD5,MFAP3,MKP1/5,MTMR2,PHLDA2,PPP1R3C,PTP4A1,PTP4A2,PTP4A3,PTPase,PTPN23,PTPN7,PTPRU,RPS19BP1,SLC25A22,SNX29,SSR3,WRAP73
40	33	Developmental Disorder, Hereditary Disorder, Metabolic Disease	2-acylglycerol-3-phosphate O-acyltransferase,ADCY9,AFG3L2,CDK5RAP1,CLPB,CNP,DHCR7,DPF1,ECI2,ERGIC1,GPAT4,HS6ST1,LIMD1,LPCAT1,MBOAT7,MFSD10,OTULINL,PANX1,PDGFRA,PEX14,PEX5,PGRMC2,PGS1,RIPK4,RPN1,SEC22B,SEC63,Sfk,SLC16A1,SMPD4,SNX2,SSR1,TP53I11,VWC2L,ZBTB1
40	33	Protein Synthesis, RNA Damage and Repair, RNA Post-Transcriptional Modification	60S ribosomal subunit,ACCS,AURKB,CAND1,CHMP4C,Chromosomal Passenger,CNOT4,CNOT6L,DDX28,DHX30,EIF2B2,EXOSC10,FBXW5,GRWD1,IBTK,IGF2BP3,IGSF8,INA,MAP3K7,MRPS14,MRPS30,POLRMT,RBM7,RPL26,RPLP1,RPS12,RPS16,RPS5,RPS8,TNRC6B,TRIM41,TUBGCP3,ZBTB48,ZFP30,ZNF784
40	33	Cardiovascular Disease, Connective Tissue Disorders, Organismal Injury and Abnormalities	AGO2,AIP,CHST3,CLBA1,CPS1,CRYBA4,CUL2,E3 cofactor-E3 ring-target,EEF2K,ELOC,FBXW7,HNRNPAB,KIF23,KIF27,KIF3B,LHPP,LTN1,MKRN2,MYH10,NANP,OTUD4,PCTP,PTCH1,RAB40C,RANBP1,RHBDF1,RICTOR,RTTN,SH3GLB2,SPSB4,TEX14,TRAF3,VASN,VHL-Cul2-Elongin-RBX1,WDR5
38	32	Cell Morphology, Cellular Assembly and Organization, Cellular Function and Maintenance	ADARB2,AGXT,C19orf54,CDA,CDC42EP3,CHD6,Esr1-Esr1-estrogen-estrogen,FBN2,GLIS2,IL1R1-IL1RAP,LASP1,MEDAG,MFAP2,MIIP,MISP,MORN3,NOXA1,PKNOX1,PLEKHB2,PMVK,QKI,RBFOX2,RBM38,RBM47,RBPMS,RSPH1,SNX3,SRC (family),SVIL,TEKT4,TEKT5,TOLLIP,TSC22D2,VPS37B,VPS37C
36	31	Lipid Metabolism, Nucleic Acid Metabolism, Small Molecule Biochemistry	ADSL,ANKRD9,BOK,BSPRY,Caspase 3/7,Ciap,CMSS1,COMTD1,CTDSP2,CTDSPL,DPH1,EEF1E1,ETAA1,FAIM2,GALC,GALK1,IER2,Immunoglobulin,IMPDH1,KLHL40,NARS1,PCDH7,PFAS,PSAP,RARS1,RELL1,RMC1,SNX18,Sphk,STK19,TARS3,TBC1D4,TP53INP1,TRMT6,ZNF704
36	31	Organ Morphology, Organismal Injury and Abnormalities, Reproductive System Development and Function	Alpha tubulin,ANO1,ATOH1,BCKDHA,BETA TUBULIN,CDNF,EPN1,EPS15L1,ERF,ERLIN1,ESPNL,FLVCR2,Gamma tubulin,Ktn1,LDLRAP1,LYRM4,MAEA,MANEA,MKLN1,MMADHC,MRPL37,MRPL4,NDUFAF4,NEK9,p85 (pik3r),PDP1,RGS11,SEMA7A,SMPD3,SOAT1,STT3B,TMEM41B,UBR7,UTRN,ZNF740
34	30	Endocrine System Development and Function, Lipid Metabolism, Molecular Transport	ADTRP,C5orf46,CD151,CLCN1,CLDN10,CLDN5,CLN8,CMTM7,DAGLA,DAGLB,ERG28,FAM210B,HSD17B,HSD17B13,HSD17B7,LHFPL5,lipase,MIR101,P38 MAPK,SERP2,SLC19A2,SLC66A2,TEX29,TMEM106A,TMEM182,TMEM222,TMEM80,TMEM9,TMUB1,TP53I3,TSPAN,TSPAN1,TSPAN14,TSPAN4,TSPAN5
34	30	Carbohydrate Metabolism, Nucleic Acid Metabolism, Small Molecule Biochemistry	5'-nucleotidase,ADPGK,alcohol group acceptor phosphotransferase,AP1AR,ARFGEF1,B3GAT1,BPNT2,CCDC51,CSGALNACT1,DUSP3,GDE1,GDPD5,GOLM2,K Channel,KIF21A,Mapk,NT5C1A,NT5C2,NT5C3B,PDE5A,RETSAT,ROBO1,SGMS1,SLC30A5,SLC4A7,SPRY4,ST3GAL4,STX6,TBC1D8,Tenascin,TGM5,TMEM205,TMX4,TPRA1,UGT8
34	30	Lipid Metabolism, Molecular Transport, Post-Translational Modification	ABCA1,ABCC3,ARF1,AXIN2,COP I,COPG2,CYP27A1,DUB,EAPP,GATM,GON4L,HDL-cholesterol,IL23,KCTD10,LDL-cholesterol,LDLR,LY86,MAFG,MDM4,PSMD7,RAG2,SAMD12,SHKBP1,STARD5,TNFAIP1,TNFRSF1A,TSSC4,UCHL1,UCHL3,USP13,USP20,USP39,WNT7A,ZIC2,ZNF608
32	29	Cell-To-Cell Signaling and Interaction, DNA Replication, Recombination, and Repair, Post-Translational Modification	BCAR3,BRAP,CCL5,DPEP1,Enolase,FBXO15,Ferritin,FNDC4,GHITM,INTS7,IRF3 dimer,KLF7,LAPTM4A,METTL9,MUL1,NCAPD2,NCAPH,NOSIP,NTMT1,OTUB1,P glycoprotein,PTCD2,RNF168,SERINC2,SLC22A1,SNAPC2,TMEM120A,TRIM55,TRIM8,UBE2,Ube2-ubiquitin,UBE2D3,UBE2E2,UBE2J1,UBE2Z
32	29	Cancer, Carbohydrate Metabolism, Tissue Development	AMZ2,APIP,Calmodulin-G protein beta gamma-Grm7-Pick1,CAPN13,CD44,CD9,CLCN7,CLPTM1L,CNDP2,EHF,GNB1L,Hedgehog,Iti,ITIH3,JAG1,KLHL24,LANCL2,Lefty,LFNG,METTL3,NEIL3,NR2F2,PMEPA1,PRKRIP1,R-Smad,RBPJ,SFSWAP,Smad2/3,SPECC1L,SPINDOC,TFAP4,THBS2,TNFAIP6,VWA1,WDR45B
30	28	Cell-To-Cell Signaling and Interaction, Nervous System Development and Function, Protein Synthesis	aldo,ATP6V0E1,Cdkn1c,CES1,CHCHD6,CHST10,CHST12,CMC1,COX19,DGCR2,FASTKD3,HMG CoA synthase,KCNAB1,KCNAB2,MAL2,MICU2,MRPL13,MRPL21,MRPL44,MRPS18A,NDRG4,NUFIP1,OXA1L,PARL,PGD,Pias,POLE4,PTPRK,SFXN3,SMAD3,Srebp,triacylglycerol lipase,ULK3,Vacuolar H ATPase,VLDL-cholesterol
30	28	Cancer, Cell Cycle, Cellular Assembly and Organization	ACTN1,ANXA2,ATP1A2,Calcineurin B,CDK19,DNASE1L3,EEF1A1,EPHX1,F7,FBXO47,G6PC/G6PC2/G6PC3,HGFAC,HTRA1,ITPK1,LCP1,MAPT,MKP1/2/3/4,NUDT14,NUDT2,NUDT4,phosphatase,PKM,PLPP7,PP1/PP2A,Pp1c,PPP1R7,PPP2R2A,RPS6KB2,RPUSD1,Serine Protease,SERTAD4,SHROOM3,SPTAN1,TERF1,ZYX
28	27	Carbohydrate Metabolism, Cell-To-Cell Signaling and Interaction, Nervous System Development and Function	Akt,ANKRD46,BOC,CADM1,CDON,ERO1B,FKHR,GALNT17,GALNT18,GALNT2,Ggt,GGT5,GGT6,Laminin 511,LMBRD1,LYZL1,NAGLU,Neuropilin,NRP2,NTM,OPCML,ORAI3,PCDH1,PCDH12,Pdi,polypeptide N-acetylgalactosaminyltransferase,PROTOR,PRR5,PRR5L,SLC39A11,ST3GAL1,ST6GALNAC2,ST8SIA4,TMBIM1,TSPAN13
28	27	Behavior, Digestive System Development and Function, Nervous System Development and Function	7S NGF,ACAA2,ARNTL,Arntl-Clock,asparaginase,Atrial Natriuretic Peptide,BCL2L14,CA10,CCDC80,DBP,DENND2B,DOCK10,DOCK9,EDN2,EIF4EBP,endothelin receptor,FAM131A,FAT2,GCNT1,Integrin alpha V beta 5,MAPK1,MND1,MTERF4,MZT2B,NR1D2,NUCKS1,PANK4,PAQR6,PHYHIP,ROGDI,ROR,SLC25A30,SLC37A3,SPOCK1,TUBGCP2
28	27	Cellular Function and Maintenance, Lipid Metabolism, Small Molecule Biochemistry	APOL3,Apolipoprotein,BORCS6,CAMSAP1,CFAP45,CRYBB3,Cytoplasmic Dynein,DCTN1,DYNC1H1,Dynein,ENKUR,GAS8,Hd-perinuclear inclusions,Interferon alpha,KIF2A,KXD1,MED11,METTL21A,NDEL1,NDOR1,OSBPL9,PAFAH1B1,PAFAH1B2,PAFAH1B3,PAPOLG,RAB7,RNase A,RSPH14,SNTB2,TRIB2,TRIOBP,tubulin (family),ZBTB43,ZNF180,ZNF629
28	27	Cell Death and Survival, Organismal Injury and Abnormalities, Renal Necrosis/Cell Death	ALT,ATP13A2,BID,CARD11,caspase,CAT,CRIM1,CTSB,CTSD,DUSP1,DUSP4,DUSP6,FADD,IER3,IGBP1,Ige,IRX4,KIAA2012,MAP2K1/2,MAP2K2,MAP2K4/7,MAP3K1,MAP4K3,MAPK10,MAPK12,NRG1,NTAN1,PDGFA,PXR ligand-PXR-Retinoic acid-RXRα,RIPK1,RXRA,Sapk,SMAD2,TRAF1,Ubiquitin
26	26	Cell-To-Cell Signaling and Interaction, Embryonic Development, RNA Post-Transcriptional Modification	ACAC,ARHGEF16,ARL4A,BBX,C4orf19,CCDC97,CWC15,DAB2IP,DHX38,ELMO1,FCN1,FOXJ2,GATD1,GBX2,MCOLN2,RGCC,SALL1,SCAVENGER receptor CLASS A,SF3A3,SF3B5,Spliceosome B,Spliceosome B activated,Spliceosome B star,Spliceosome C,Spliceosome C star,Spliceosome ILS,Spliceosome P,STK24,STRIP1,TLR4,TRAF3IP3,WBP4,XAB2,YPEL1,ZMYND8
