# Supplementary material for: Characterization of Accessible Chromatin Regions in Cattle Rumen Epithelial Tissue during Weaning
Source: Genes (Basel). 2022 Mar 18;13(3):535. doi: 10.3390/genes13030535 (PMC8949786; doi:10.3390/genes13030535)
Supplement: Supplementary file 1 [file genes-13-00535-s001.zip › Table S7.xlsx]

## Sheet: TableS7
Table S7. Significant canonical pathways (p-value < 0.01) of genes associated with DARs from the weaning condition.
Ingenuity Canonical Pathways	-log(p-value)	Ratio	Molecules
Hepatic Fibrosis Signaling Pathway	12.6	0.179	ATF4,AXIN1,BCL2,CACNA1B,CACNA1E,CACNG5,CCL5,CCN2,CCND1,CREB5,CSNK1G3,CTNNB1,DVL1,EDN1,EZH2,FGFR1,FOS,FTH1,FZD1,FZD3,GLI2,GLIS2,IL1A,IL1R1,IL1RN,ITGA3,ITGAV,ITGB1,ITGB6,ITGB8,JAK1,KRAS,LEF1,MAP2K2,MAP3K7,MAPK1,MAPK10,MAPK12,MYC,MYL6,MYL9,NCF2,NFKB2,PDGFA,PDGFRA,PIK3R1,PIK3R2,PIK3R4,PRKAR1A,PRKCD,PTCH1,PTK2,RAC3,RALA,RHOT2,RHOU,RIPK1,RND3,ROCK2,RPS6KB2,RRAS2,SDHD,SMAD2,SMAD3,SMAD7,SNAI1,SPP1,TGFB2,…
Signaling by Rho Family GTPases	12.3	0.209	ACTB,ACTR2,ARHGEF16,ARHGEF7,BAIAP2,CDC42EP3,CDC42EP4,CDH1,CDH13,CDH16,CDH7,CFL1,EZR,FOS,GNAL,GNAT1,GNB1,GNB1L,GNG12,ITGA3,ITGAV,ITGB1,ITGB6,ITGB8,MAP2K2,MAP3K12,MAP3K20,MAP3K9,MAPK1,MAPK10,MAPK12,MYL6,MYL9,NCF2,NFKB2,PAK1,PAK4,PAK6,PIK3R1,PIK3R2,PIK3R4,PLD1,PTK2,RAC3,RHOT2,RHOU,RND3,ROCK2,SEPTIN10,SEPTIN11,SEPTIN2,SEPTIN5,SEPTIN8,VIM,WASF1,WASF3
Molecular Mechanisms of Cancer	11.6	0.17	ADCY9,ARHGEF16,ARHGEF7,AXIN1,BCL2,BCL2L1,BID,CASP8,CCND1,CDH1,CDK14,CDK18,CDK19,CDK4,CDK6,CDKN1A,CDKN2B,CTNNB1,DVL1,E2F6,FADD,FOS,FZD1,FZD3,GNAL,GNAT1,GNB1,GNB1L,GNG12,HDAC10,HDAC11,ITGA3,ITGAV,ITGB1,ITGB6,ITGB8,JAK1,KRAS,LEF1,MAP2K2,MAP3K7,MAPK1,MAPK10,MAPK12,MYC,NFKB2,PAK1,PAK4,PAK6,PIK3R1,PIK3R2,PIK3R4,PRKAR1A,PRKCD,PTCH1,PTK2,RAC3,RALA,RALGDS,RAPGEF1,RBPJ,RHOT2,RHOU,RND3,RRAS2,SMAD1,SMAD2,SMA…
ILK Signaling	10.8	0.222	ACTB,ACTN1,ACTN4,ATF4,CCND1,CDH1,CFL1,CREB5,CTNNB1,DSP,FBLIM1,FLNB,FOS,ITGB1,ITGB6,ITGB8,KRT18,LEF1,MAPK1,MAPK10,MAPK12,MYC,MYH10,MYH9,MYL6,MYL9,MYO10,NCK2,NFKB2,PARVA,PIK3R1,PIK3R2,PIK3R4,PPP2R2A,PTK2,RAC3,RHOT2,RHOU,RICTOR,RND3,SNAI1,TNFRSF1A,VEGFC,VIM
Pulmonary Fibrosis Idiopathic Signaling Pathway	10.2	0.181	ACTB,ADAM10,BCL2,BIRC5,CCN2,CCND1,CDH1,COL12A1,COL27A1,COL4A1,CTNNB1,EDN1,EED,EGR1,EPHB3,EZH2,FGF9,FGFR1,FGFR2,FGFR3,FOS,FZD1,FZD3,GLI2,ITGAV,ITGB1,ITGB6,JAG1,KRAS,LEF1,MAP3K7,MAPK1,MAPK10,MAPK12,MMP14,NFKB2,PDGFA,PDGFRA,PIK3R1,PIK3R2,PIK3R4,PTK2,RALA,RBPJ,ROCK2,RPS6KB2,RRAS2,SFTPC,SMAD2,SMAD3,SNAI1,TERT,TGFB2,TGFBR2,VIM,WNT11,WNT5A,WNT7A,YY1
Colorectal Cancer Metastasis Signaling	10	0.192	ADCY9,ARRB1,AXIN1,BCL2L1,BIRC5,CCND1,CDH1,CTNNB1,DVL1,FOS,FZD1,FZD3,GNAL,GNAT1,GNB1,GNB1L,GNG12,IFNGR1,JAK1,KRAS,LEF1,MAP2K2,MAPK1,MAPK10,MAPK12,MMP14,MYC,NFKB2,PIK3R1,PIK3R2,PIK3R4,PRKAR1A,PTGER1,PTGER4,RAC3,RALA,RALGDS,RHOT2,RHOU,RND3,RRAS2,SMAD2,SMAD3,SRC,TGFB2,TGFBR2,TLR4,TNFRSF1A,VEGFC,WNT11,WNT5A,WNT7A
Germ Cell-Sertoli Cell Junction Signaling	9.39	0.222	ACTB,ACTN1,ACTN4,AXIN1,CDH1,CFL1,CTNNB1,EPN1,ITGA3,ITGB1,KRAS,MAP2K2,MAP3K1,MAP3K12,MAP3K7,MAP3K9,MAPK1,MAPK10,MAPK12,MTMR2,PAK1,PAK4,PAK6,PIK3R1,PIK3R2,PIK3R4,PTK2,RAC3,RALA,RHOT2,RHOU,RND3,RRAS2,SRC,TGFB2,TGFBR2,TNFRSF1A,ZYX
PAK Signaling	8.39	0.246	ARHGAP10,ARHGEF7,CFL1,EPHB3,ITGA3,ITGAV,ITGB1,ITGB6,ITGB8,KRAS,MAP2K2,MAPK1,MAPK10,MAPK12,MYL6,MYL9,NCK2,PAK1,PAK1IP1,PAK4,PAK6,PDGFA,PDGFRA,PIK3R1,PIK3R2,PIK3R4,PTK2,RALA,RRAS2
Agrin Interactions at Neuromuscular Junction	7.89	0.3	ACTB,ARHGEF7,CTTN,DVL1,ERBB3,ITGB1,KRAS,LAMB1,MAPK1,MAPK10,MAPK12,NRG1,PAK1,PAK4,PAK6,PTK2,RAC3,RALA,RRAS2,SRC,UTRN
Integrin Signaling	7.62	0.188	ACTB,ACTN1,ACTN4,ACTR2,ARF1,ARHGEF7,BCAR3,CTTN,ITGA3,ITGAV,ITGB1,ITGB6,ITGB8,KRAS,MAP2K2,MAPK1,MYL9,NCK2,NEDD9,PAK1,PAK4,PAK6,PARVA,PIK3R1,PIK3R2,PIK3R4,PTK2,RAC3,RALA,RAPGEF1,RHOT2,RHOU,RND3,RRAS2,SRC,TNK2,TSPAN1,TSPAN4,TSPAN5,ZYX
STAT3 Pathway	7.56	0.222	BCL2,CDKN1A,FGFR1,FGFR2,FGFR3,IFNAR1,IGF1R,IL17RD,IL1A,IL1R1,IL27RA,IL4R,KRAS,MAP2K2,MAP3K12,MAP3K20,MAP3K9,MAPK1,MAPK10,MAPK12,MYC,NTRK3,PDGFRA,RALA,RRAS2,SOCS3,SOCS7,SRC,TGFB2,TGFBR2
ERK/MAPK Signaling	7.56	0.187	ATF4,CREB5,DUSP1,DUSP4,DUSP6,EIF4E,ELF3,ETS1,ETS2,FOS,HSPB2,ITGA3,ITGAV,ITGB1,ITGB6,ITGB8,KRAS,MAP2K2,MAPK1,MKNK2,MYC,PAK1,PAK4,PAK6,PIK3R1,PIK3R2,PIK3R4,PLA2G4A,PLA2G5,PPP1R3C,PPP1R7,PPP2R2A,PRKAR1A,PRKCD,PTK2,RAC3,RALA,RAPGEF1,RRAS2,SRC
Paxillin Signaling	7.39	0.241	ACTB,ACTN1,ACTN4,ARF1,ARHGEF7,ITGA3,ITGAV,ITGB1,ITGB6,ITGB8,KRAS,MAPK1,MAPK10,MAPK12,NCK2,PAK1,PAK4,PAK6,PARVA,PIK3R1,PIK3R2,PIK3R4,PTK2,RALA,RRAS2,SRC
Osteoarthritis Pathway	7.37	0.179	ADAMTS5,ANKH,ANXA2,ATF4,CASP8,CREB5,CTNNB1,DDIT4,ELF3,FADD,FGFR1,FGFR3,FZD1,FZD3,GLI2,GLIS2,GREM1,HTRA1,IL1R1,ITGA3,ITGAV,ITGB1,ITGB6,ITGB8,JAG1,LEF1,NFKB2,PPARD,PRKAB1,PTCH1,RBPJ,SMAD1,SMAD2,SMAD3,SMAD6,SMAD7,SPP1,TGFBR2,TIMP3,TLR4,TNFRSF1A,VEGFC
HGF Signaling	7.22	0.22	CCND1,CDKN1A,ELF3,ETS1,ETS2,FOS,ITGA3,ITGAV,ITGB1,ITGB6,ITGB8,KRAS,MAP2K2,MAP3K1,MAP3K12,MAP3K7,MAP3K9,MAPK1,MAPK10,MAPK12,PAK1,PIK3R1,PIK3R2,PIK3R4,PRKCD,PTK2,RALA,RAPGEF1,RRAS2
Pancreatic Adenocarcinoma Signaling	7.1	0.222	BCL2,BCL2L1,BIRC5,CCND1,CDK4,CDKN1A,CDKN2B,E2F6,HDAC10,HDAC11,JAK1,KRAS,MAP2K2,MAPK1,MAPK10,MAPK12,NFKB2,PIK3R1,PIK3R2,PIK3R4,PLD1,RALA,RALGDS,SMAD2,SMAD3,TGFB2,TGFBR2,VEGFC
Ovarian Cancer Signaling	7.01	0.203	ARRB1,AXIN1,BCL2,CCND1,CD44,CDK4,CTNNB1,DVL1,E2F6,EDN1,FGF9,FZD1,FZD3,GJA1,HDAC10,HDAC11,KRAS,LEF1,MAP2K2,MAPK1,PIK3R1,PIK3R2,PIK3R4,PRKAR1A,RALA,RPS6KB2,RRAS2,SRC,VEGFC,WNT11,WNT5A,WNT7A
Ephrin Receptor Signaling	6.87	0.184	ACTR2,ADAM10,ATF4,AXIN1,CFL1,CREB5,EFNA5,EPHA1,EPHA7,EPHB2,EPHB3,GNAL,GNAT1,GNB1,GNB1L,GNG12,ITGA3,ITGAV,ITGB1,ITGB6,ITGB8,KRAS,MAP2K2,MAPK1,NCK2,PAK1,PAK4,PAK6,PDGFA,PTK2,RAC3,RALA,RAPGEF1,ROCK2,RRAS2,SRC,VEGFC
CXCR4 Signaling	6.82	0.195	ADCY9,EGR1,ELMO1,FOS,GNAL,GNAT1,GNB1,GNB1L,GNG12,ITPR3,KRAS,MAP2K2,MAPK1,MAPK10,MAPK12,MYL6,MYL9,PAK1,PAK4,PAK6,PIK3R1,PIK3R2,PIK3R4,PRKCD,PTK2,RAC3,RALA,RHOT2,RHOU,RND3,ROCK2,RRAS2,SRC
Human Embryonic Stem Cell Pluripotency	6.5	0.193	AXIN1,CTNNB1,DVL1,FGFR1,FGFR2,FGFR3,FZD1,FZD3,GNAL,GNAT1,GNB1,GNB1L,GNG12,INHBA,LEF1,NGF,NTRK3,PDGFA,PDGFRA,PIK3R1,PIK3R2,PIK3R4,SMAD1,SMAD2,SMAD3,SMAD6,SMAD7,TGFB2,TGFBR2,WNT11,WNT5A,WNT7A
Regulation Of The Epithelial Mesenchymal Transition By Growth Factors Pathway	6.43	0.182	CDH1,DOCK10,EGR1,ETS1,FGF9,FGFR1,FGFR2,FGFR3,FOS,ID2,JAK1,KRAS,MAP2K2,MAP3K1,MAP3K7,MAPK1,MAPK10,MAPK12,NFKB2,PDGFA,PDGFRA,PIK3R1,PIK3R2,PIK3R4,RALA,RRAS2,SMAD2,SMAD3,SNAI1,TGFB2,TGFBR2,TNFRSF1A,TNFSF14,TNFSF9,VIM
Cardiac Hypertrophy Signaling (Enhanced)	6.34	0.133	ADCY9,ADRB1,ATP2A3,CACNA1B,CACNA1E,CACNG5,CTNNB1,DVL1,EDN1,EIF2B2,EIF4E,FGF9,FGFR1,FGFR2,FGFR3,FZD1,FZD3,GDE1,GNB1,GNB1L,GNG12,HDAC10,HDAC11,HSPB2,IFNAR1,IGF1R,IL17RD,IL1A,IL1R1,IL27RA,IL4R,ITGA3,ITGAV,ITGB1,ITGB6,ITGB8,ITPR3,KRAS,LIF,MAP2K2,MAP3K1,MAP3K12,MAP3K20,MAP3K7,MAP3K9,MAPK1,MAPK10,MAPK12,MKNK2,MYC,NFKB2,PDE5A,PDE6D,PIK3R1,PIK3R2,PIK3R4,PRKAR1A,PRKCD,PTK2,RALA,ROCK2,RPS6KB2,RRAS2,RYR1,TG…
Regulation of the Epithelial-Mesenchymal Transition Pathway	6.26	0.179	AXIN1,CDH1,CTNNB1,DVL1,EGR1,ETS1,FGF9,FGFR1,FGFR2,FGFR3,FZD1,FZD3,ID2,JAG1,JAK1,KRAS,LEF1,MAP2K2,MAPK1,NFKB2,PIK3R1,PIK3R2,PIK3R4,RALA,RBPJ,RRAS2,SMAD2,SMAD3,SNAI1,TGFB2,TGFBR2,TWIST2,WNT11,WNT5A,WNT7A
RAC Signaling	6.24	0.203	ACTR2,BAIAP2,CD44,CFL1,ELK4,ITGA3,ITGAV,ITGB1,ITGB6,ITGB8,KRAS,MAP2K2,MAP3K1,MAPK1,NCF2,NFKB2,PAK1,PAK4,PAK6,PIK3R1,PIK3R2,PIK3R4,PLD1,PTK2,RAC3,RALA,RRAS2,WASF1
Autophagy	6.21	0.174	AKT1S1,ATF4,BCL2,BNIP3,CREB5,DAPK3,FOS,GNB1L,MAP1LC3A,MAP1LC3B,MAP2K2,MAPK1,MAPK10,MAPK12,MYC,NFKB2,OPTN,PIK3R1,PIK3R2,PIK3R4,PPP2R2A,PRKAB1,PRKAR1A,RAB7A,RAG2,RALA,RB1CC1,RIPK1,SESN1,SLC7A5,SNAP29,TGFB2,TLR4,TNFRSF1A,TRAF3,VPS41,WIPI1
Glioblastoma Multiforme Signaling	6.19	0.187	AXIN1,CCND1,CDK4,CDK6,CDKN1A,CTNNB1,E2F6,FZD1,FZD3,IGF1R,ITPR3,KRAS,LEF1,MAP2K2,MAPK1,MYC,PDGFA,PDGFRA,PIK3R1,PIK3R2,PIK3R4,PRKCD,RAC3,RALA,RHOT2,RHOU,RND3,RRAS2,SRC,WNT11,WNT5A,WNT7A
Axonal Guidance Signaling	6.14	0.134	ABLIM3,ACTR2,ADAM10,ADAMTS3,ADAMTS5,ADAMTS6,AFG3L2,ARHGEF7,BAIAP2,CFL1,CHMP1A,EFNA5,EIF4E,EPHA1,EPHA7,EPHB2,EPHB3,ERAP2,FZD1,FZD3,GLI2,GLIS2,GNAL,GNAT1,GNB1,GNB1L,GNG12,ITGA3,ITGAV,ITGB1,ITGB6,ITGB8,KRAS,MAP2K2,MAPK1,MMP14,MYL6,MYL9,NCK2,NGF,NRP2,NTN1,NTN3,NTRK3,PAK1,PAK4,PAK6,PDGFA,PIK3R1,PIK3R2,PIK3R4,PLXNB2,PRKAR1A,PRKCD,PTCH1,PTK2,RAC3,RALA,ROBO1,ROCK2,RRAS2,SEMA3A,SEMA6A,SEMA7A,VEGFC,WNT11,W…
Sertoli Cell-Sertoli Cell Junction Signaling	6.13	0.175	ACTB,ACTN1,ACTN4,AXIN1,CDH1,CLDN10,CLDN5,CTNNB1,EPN1,IGSF5,ITGA3,ITGAV,ITGB1,ITGB6,ITGB8,JAM2,JAM3,KRAS,MAP2K2,MAP3K1,MAP3K12,MAP3K20,MAP3K7,MAP3K9,MAPK1,MAPK10,MAPK12,MTMR2,NECTIN1,PRKAR1A,RALA,RRAS2,SPTAN1,SRC,TNFRSF1A,YBX3
RHOGDI Signaling	6.11	0.172	ACTB,ACTR2,ARHGDIG,ARHGEF16,ARHGEF7,CD44,CDH1,CDH13,CDH16,CDH7,CFL1,DLC1,EZR,GNAL,GNAT1,GNB1,GNB1L,GNG12,ITGA3,ITGAV,ITGB1,ITGB6,ITGB8,MYH10,MYH9,MYL6,MYL9,PAK1,PAK4,PAK6,RAC3,RHOT2,RHOU,RND3,ROCK2,SRC,WASF1
Pulmonary Healing Signaling Pathway	6.04	0.176	ACKR3,CCND1,CDH1,CELA1,CFL1,CHRNA7,CTNNB1,CTRC,FGFR1,FGFR2,FZD1,FZD3,JAG1,KRAS,LEF1,MAPK1,MAPK10,MAPK12,MMP14,MYC,NFKB2,PRKAB1,PRKCD,RALA,RBPJ,RRAS2,SMAD1,SRC,TGFB2,TLR4,TNFRSF1A,VEGFC,WNT11,WNT5A,WNT7A
TGF-β Signaling	5.97	0.229	BCL2,FOS,HNF4A,INHA,INHBA,INHBB,KRAS,MAP2K2,MAP3K7,MAPK1,MAPK12,PMEPA1,RALA,RRAS2,SMAD1,SMAD2,SMAD3,SMAD6,SMAD7,TGFB2,TGFBR2,ZNF423
Hepatic Fibrosis / Hepatic Stellate Cell Activation	5.85	0.175	BCL2,CCL5,CCN2,COL12A1,COL27A1,COL4A1,ECE1,EDN1,FGFR1,FGFR2,IFNAR1,IFNGR1,IGF1R,IGFBP4,IL1A,IL1R1,IL4R,KLF6,MYH10,MYH9,MYL6,MYL9,MYO10,NFKB2,PDGFA,PDGFRA,SMAD2,SMAD3,SMAD7,TGFB2,TGFBR2,TLR4,TNFRSF1A,VEGFC
Endocannabinoid Cancer Inhibition Pathway	5.78	0.193	ADCY9,AKT1S1,ATF4,CASP8,CCND1,CDH1,CDKN1A,CREB5,CTNNB1,GNAL,GNB1L,LEF1,MAP2K2,MAPK1,MYC,PIK3R1,PIK3R2,PIK3R4,PRKAB1,PRKAR1A,PTK2,ROCK2,SMPD3,SMPD4,SRC,TWIST2,VEGFC,VIM
Endocannabinoid Developing Neuron Pathway	5.52	0.2	ADCY9,AKT1S1,ATF4,CCND1,CREB5,CTNNB1,GNAL,GNB1,GNB1L,GNG12,KRAS,MAP2K2,MAPK1,MAPK10,MAPK12,PIK3R1,PIK3R2,PIK3R4,PRKAR1A,RAC3,RALA,RAP1GAP,RRAS2,SRC,STMN2
PTEN Signaling	5.48	0.187	BCL2,BCL2L1,CCND1,CDKN1A,FGFR1,FGFR2,FGFR3,IGF1R,ITGA3,ITGAV,ITGB1,ITGB6,ITGB8,KRAS,MAP2K2,MAPK1,NFKB2,NTRK3,PDGFRA,PIK3R1,PIK3R2,PTK2,RAC3,RALA,RPS6KB2,RRAS2,SYNJ1,TGFBR2
Synaptogenesis Signaling Pathway	5.39	0.146	ACTR2,ADCY9,ARHGEF7,ATF4,CACNA1B,CADM1,CDH1,CDH13,CDH16,CDH7,CFL1,COMP,CPLX1,CREB5,CTNNB1,DLG4,EFNA5,EPHA1,EPHA7,EPHB2,EPHB3,FARP1,KRAS,MAPK1,MAPT,MARCKS,NAP1L4,NAPG,NECTIN1,PAFAH1B1,PAK1,PIK3R1,PIK3R2,PIK3R4,PRKAR1A,PRKCD,RALA,RAPGEF1,RPS6KB2,RRAS2,SRC,STXBP3,SYT13,THBS2,WASF1,YKT6
Mouse Embryonic Stem Cell Pluripotency	5.35	0.212	AXIN1,CTNNB1,DVL1,FZD1,FZD3,ID2,JAK1,KRAS,LEF1,LIF,MAP2K2,MAP3K7,MAPK1,MAPK12,MYC,PIK3R1,PIK3R2,PIK3R4,RALA,RRAS2,SMAD1,TBXT
Senescence Pathway	5.31	0.148	ANAPC13,CACNA1B,CACNA1E,CACNG5,CAT,CBX2,CCNB2,CCND1,CDK4,CDK6,CDKN1A,CDKN2B,E2F6,EED,EIF4E,ELF3,ETS1,ETS2,EZH2,GADD45G,IL1A,ITPR3,KRAS,MAP2K2,MAP3K7,MAPK1,MAPK12,MRE11,NFKB2,PCGF1,PIK3R1,PIK3R2,PIK3R4,PPP2R2A,RALA,RRAS2,SMAD1,SMAD2,SMAD3,SMAD6,SMAD7,TGFB2,TGFBR2,ZFP36L1
MSP-RON Signaling In Cancer Cells Pathway	5.21	0.188	ATF4,CCND1,CREB5,CTNNB1,ELF3,ETS1,ETS2,FOS,HGFAC,ITGB1,KRAS,LEF1,MAP2K2,MAPK1,MYC,NFKB2,PIK3R1,PIK3R2,PIK3R4,PTK2,RALA,RRAS2,SMAD2,SRC,VEGFC,VIM
Chronic Myeloid Leukemia Signaling	5.14	0.206	BCL2L1,CCND1,CDK4,CDK6,CDKN1A,CTBP2,E2F6,HDAC10,HDAC11,KRAS,MAP2K2,MAPK1,MYC,NFKB2,PIK3R1,PIK3R2,PIK3R4,RALA,RRAS2,SMAD3,TGFB2,TGFBR2
HER-2 Signaling in Breast Cancer	5.12	0.159	AHCTF1,AKT1S1,ARF1,BIRC5,CCND1,CDK4,CDKN1A,COX4I1,COX4I2,COX7A2L,ELF3,ERBB3,ETS1,ETS2,FOS,GNB1L,IL1A,ITGB1,ITGB6,ITGB8,KRAS,MAP2K2,MAPK1,MYC,NFKB2,NRG1,NUP160,PIK3R1,PIK3R2,PIK3R4,PRKCD,RALA,RPS6KB2,RRAS2,SMAD3,SRC
Epithelial Adherens Junction Signaling	5.09	0.178	ACTR2,BAIAP2,CDH1,CFL1,CTNNB1,FGFR1,FRMD6,IGF1R,KIF23,KRAS,LEF1,MYH10,NECTIN1,PAK1,PAK4,PAK6,PPP2R2A,PRKAB1,RALA,RAPGEF1,ROCK2,RRAS2,SNAI1,SRC,TGFB2,TGFBR2,TNS1,WASF1
RHOA Signaling	5.07	0.194	ACTB,ACTR2,BAIAP2,CDC42EP3,CDC42EP4,CFL1,DLC1,EPHA1,EZR,IGF1R,LPAR5,MYL6,MYL9,NRP2,PLD1,PTK2,RND3,ROCK2,SEPTIN10,SEPTIN11,SEPTIN2,SEPTIN5,SEPTIN8,WASF1
Leukocyte Extravasation Signaling	5.03	0.166	ACTB,ACTN1,ACTN4,CD44,CLDN10,CLDN5,CTNNB1,CTTN,CYBA,DLC1,EZR,ITGA3,ITGB1,JAM2,JAM3,MAP2K2,MAPK1,MAPK10,MAPK12,MMP14,MYL6,NCF2,PIK3R1,PIK3R2,PIK3R4,PRKCD,PTK2,RAP1GAP,ROCK2,SELPLG,SRC,TIMP3
IL-8 Signaling	5.03	0.161	BCL2,BCL2L1,CCND1,CDH1,FOS,GNAL,GNAT1,GNB1,GNB1L,GNG12,ITGAV,KRAS,LASP1,MAP2K2,MAPK1,MAPK10,MAPK12,MYL9,NCF2,PIK3R1,PIK3R2,PIK3R4,PLD1,PRKCD,PTK2,RAC3,RALA,RHOT2,RHOU,RND3,ROCK2,RRAS2,SRC,VEGFC
NGF Signaling	4.94	0.195	ATF4,CREB5,KRAS,MAP2K2,MAP3K1,MAP3K12,MAP3K7,MAP3K9,MAPK1,MAPK10,MAPK12,NFKB2,NGF,PIK3R1,PIK3R2,PIK3R4,PRKCD,RALA,ROCK2,RPS6KB2,RRAS2,SMPD3,SMPD4
Ephrin B Signaling	4.94	0.236	AXIN1,CFL1,CTNNB1,EPHB2,EPHB3,GNAL,GNAT1,GNB1,GNB1L,GNG12,HNRNPK,MAPK1,NCK2,PAK1,PTK2,RAC3,ROCK2
Oxytocin Signaling Pathway	4.91	0.147	ARRB1,ATF4,ATP2B2,CACNA1B,CACNA1E,CACNG5,CAMKK1,CCDC51,CCL5,CREB5,FOS,GJA1,GNAL,GNB1,GNB1L,GNG12,HSPB2,ITPR3,KRAS,MAPK1,MAPK10,MAPK12,MYH10,MYH9,MYL6,MYL9,MYO10,NFKB2,PIK3R1,PIK3R2,PIK3R4,PLA2G4A,PLA2G5,PPARA,PPARD,PRKAB1,PRKAR1A,PRKCD,RALA,ROCK2,RRAS2
GNRH Signaling	4.75	0.163	ADCY9,ATF4,CACNA1B,CACNA1E,CACNG5,CREB5,EGR1,FOS,GNB1,GNB1L,GNG12,ITPR3,KRAS,MAP2K2,MAP3K1,MAP3K12,MAP3K7,MAP3K9,MAPK1,MAPK10,MAPK12,NFKB2,PAK1,PAK4,PAK6,PRKAR1A,PRKCD,PTK2,RALA,RRAS2,SRC
Renin-Angiotensin Signaling	4.69	0.189	ADCY9,CCL5,FOS,ITPR3,KRAS,MAP2K2,MAP3K1,MAPK1,MAPK10,MAPK12,NFKB2,PAK1,PAK4,PAK6,PIK3R1,PIK3R2,PIK3R4,PRKAR1A,PRKCD,PTK2,RALA,REN,RRAS2
Protein Kinase A Signaling	4.6	0.13	ADCY9,ADD3,ANAPC13,ATF4,CREB5,CREM,CTNNB1,DUSP1,DUSP10,DUSP3,DUSP4,DUSP5,DUSP6,EPM2A,FLNB,GDE1,GNB1,GNB1L,GNG12,GRK1,ITPR3,LEF1,MAP2K2,MAP3K1,MAPK1,MYH10,MYL6,MYL9,NFKB2,NTN1,PDE5A,PDE6D,PPP1R3C,PPP1R7,PRKAR1A,PRKCD,PTCH1,PTK2,PTP4A1,PTPN1,PTPN23,PTPN7,PTPRF,PTPRK,PTPRU,PYGL,ROCK2,RYR1,SIRPA,SMAD3,TGFB2,TGFBR2,TNNI2
Semaphorin Signaling in Neurons	4.56	0.242	CFL1,DPYSL4,ITGB1,MAPK1,PAK1,PAK4,PAK6,PTK2,RAC3,RHOT2,RHOU,RND3,ROCK2,SEMA3A,SEMA7A
Role of Tissue Factor in Cancer	4.56	0.19	ARRB1,BCL2L1,CCN1,CCN2,CFL1,EGR1,EIF4E,F7,ITGA3,ITGAV,ITGB1,KRAS,MAPK1,MAPK12,PAK1,PIK3R1,PIK3R2,PIK3R4,RALA,RRAS2,SRC,VEGFC
Gα12/13 Signaling	4.54	0.18	CDH1,CDH13,CDH16,CDH7,CTNNB1,F2RL2,KRAS,LPAR5,MAP2K2,MAP3K1,MAPK1,MAPK10,MAPK12,MYL6,MYL9,NFKB2,PIK3R1,PIK3R2,PIK3R4,PTK2,RALA,ROCK2,RRAS2,SRC
Semaphorin Neuronal Repulsive Signaling Pathway	4.49	0.172	Acan,CD44,CFL1,CSPG5,DPYSL4,FARP1,ITGA3,ITGAV,ITGB1,ITGB6,ITGB8,MAP2K2,MAPT,MYL6,MYL9,NRP2,PAK1,PAK4,PAK6,PIK3R1,PIK3R2,PIK3R4,PRKAR1A,ROCK2,SEMA3A,SEMA6A
p38 MAPK Signaling	4.44	0.186	ATF4,CREB5,DUSP1,DUSP10,EEF2K,FADD,HMGN1,HSPB2,IL1A,IL1R1,IL1RN,MAP3K7,MAPK12,MAPT,MKNK2,MYC,PLA2G4A,PLA2G5,RPS6KB2,TGFB2,TGFBR2,TNFRSF1A
Type II Diabetes Mellitus Signaling	4.39	0.17	ACSF2,ACSL3,ACSL6,CACNA1B,CACNA1E,CACNG5,ITPR3,MAP3K1,MAP3K7,MAPK1,MAPK10,MAPK12,NFKB2,PIK3R1,PIK3R2,PIK3R4,PKM,PRKAB1,PRKCD,SLC27A5,SLC27A6,SMPD3,SMPD4,SOCS3,SOCS7,TNFRSF1A
Actin Cytoskeleton Signaling	4.39	0.147	ACTB,ACTN1,ACTN4,ACTR2,ARHGEF7,BAIAP2,CFL1,EZR,FGF9,GNG12,ITGA3,ITGAV,ITGB1,ITGB6,ITGB8,KRAS,MAP2K2,MAPK1,MYH10,MYH9,MYL6,MYL9,MYO10,PAK1,PAK4,PAK6,PDGFA,PIK3R1,PIK3R2,PIK3R4,PTK2,RAC3,RALA,ROCK2,RRAS2,WASF1
Estrogen-Dependent Breast Cancer Signaling	4.38	0.215	ATF4,CCND1,CREB5,FOS,HSD17B13,HSD17B7,IGF1R,KRAS,MAPK1,NFKB2,PIK3R1,PIK3R2,PIK3R4,RALA,RRAS2,SRC,TERT
Regulation Of The Epithelial Mesenchymal Transition In Development Pathway	4.36	0.207	AXIN1,AXIN2,CDH1,CTNNB1,DVL1,FZD1,FZD3,GLI2,GLIS2,JAG1,LEF1,NFKB2,PTCH1,RBPJ,SNAI1,WNT11,WNT5A,WNT7A
Estrogen Receptor Signaling	4.33	0.128	ADCY9,ATF4,ATP5F1D,BCL2,CACNA1B,CACNA1E,CACNG5,CCND1,CDKN1A,CFL1,CREB5,CTBP2,DLG4,EIF2B2,EIF4E,FOS,FOXA1,GNAL,GNAT1,GNB1,GNB1L,GNG12,IGF1R,JAK1,KRAS,MAP2K2,MAPK1,MDK,MMP14,MYC,MYL6,MYL9,NDUFA10,NDUFA7,NDUFB2,NFKB2,PAK1,PIK3R1,PIK3R2,PIK3R4,PRKAB1,PRKAR1A,PRKCD,RALA,RBFOX2,ROCK2,RPS6KB2,RRAS2,SDHD,SNAI1,SRC,VEGFC
Renal Cell Carcinoma Signaling	4.3	0.212	CUL2,ELOC,ETS1,FOS,KRAS,MAP2K2,MAPK1,PAK1,PAK4,PAK6,PIK3R1,PIK3R2,PIK3R4,RALA,RAPGEF1,RRAS2,Ubb
Production of Nitric Oxide and Reactive Oxygen Species in Macrophages	4.3	0.157	APOA1,CAT,CYBA,FOS,IFNGR1,JAK1,MAP3K1,MAP3K12,MAP3K7,MAP3K9,MAPK1,MAPK10,MAPK12,NCF2,NFKB2,PIK3R1,PIK3R2,PIK3R4,PPARA,PPP1R3C,PPP1R7,PPP2R2A,PRKCD,RAC3,RHOT2,RHOU,RND3,SIRPA,TLR4,TNFRSF1A
Role of Macrophages, Fibroblasts and Endothelial Cells in Rheumatoid Arthritis	4.29	0.135	ATF4,AXIN1,CCL5,CCND1,CEBPD,CEBPG,CREB5,CSNK1G3,CTNNB1,DAAM1,DKK3,DVL1,FOS,FZD1,FZD3,IL1A,IL1R1,IL1RN,KRAS,LEF1,MAP2K2,MAP3K7,MAPK1,MYC,PDGFA,PIK3R1,PIK3R2,PIK3R4,PRKCD,RALA,RIPK1,ROCK2,RRAS2,SOCS3,SOST,SRC,TLR4,TNFRSF1A,TRAF1,TRAF3,VEGFC,WNT11,WNT5A,WNT7A
Small Cell Lung Cancer Signaling	4.28	0.198	BCL2,BCL2L1,BID,CCND1,CDK4,CDK6,CDKN2B,E2F6,HDAC10,HDAC11,MYC,NFKB2,PIK3R1,PIK3R2,PIK3R4,PTK2,RXRA,TRAF1,TRAF3
Cardiac Hypertrophy Signaling	4.19	0.142	ADCY9,ADRB1,CACNA1B,CACNA1E,CACNG5,EIF2B2,EIF4E,GNAL,GNAT1,GNB1,GNB1L,GNG12,IGF1R,KRAS,MAP2K2,MAP3K1,MAP3K12,MAP3K7,MAP3K9,MAPK1,MAPK10,MAPK12,MYL6,MYL9,PIK3R1,PIK3R2,PIK3R4,PRKAR1A,RAC3,RALA,RHOT2,RHOU,RND3,ROCK2,RRAS2,TGFB2,TGFBR2
CDK5 Signaling	4.19	0.184	ADCY9,EGR1,FOSB,GNAL,ITGA3,ITGB1,KRAS,LAMB1,LAMB3,MAP2K2,MAPK1,MAPK10,MAPK12,MAPT,NGF,PPP1R3C,PPP1R7,PPP2R2A,PRKAR1A,RALA,RRAS2
Coronavirus Pathogenesis Pathway	4.18	0.153	ATF4,BCL2,CASP8,CCL5,CCND1,CDK4,E2F6,EEF1A1,EEF1A2,EIF4E,FOS,FURIN,HDAC10,HDAC11,IFNAR1,JAK1,MAPK1,MAPK10,MAPK12,NFKB2,PTGES2,PYCARD,RAB7A,RIPK1,RPS12,RPS16,RPS5,RPS8,SMAD3,TGFBR2,TRAF3
p53 Signaling	4.16	0.194	ADGRB1,BCL2,BCL2L1,BIRC5,CCND1,CCNK,CDK4,CDKN1A,CTNNB1,GADD45G,MDM4,PIDD1,PIK3R1,PIK3R2,PIK3R4,SERPINE2,ST13,TP53I3,TP53INP1
Endometrial Cancer Signaling	4.11	0.233	AXIN1,CCND1,CDH1,CTNNB1,KRAS,LEF1,MAP2K2,MAPK1,MYC,PIK3R1,PIK3R2,PIK3R4,RALA,RRAS2
Macropinocytosis Signaling	4.03	0.211	ACTN4,CSF1R,ITGB1,ITGB6,ITGB8,KRAS,NGF,PAK1,PDGFA,PIK3R1,PIK3R2,PIK3R4,PRKCD,RALA,RRAS2,SRC
FAK Signaling	4.02	0.179	ACTB,ARHGEF7,ITGA3,ITGAV,ITGB1,ITGB6,ITGB8,KRAS,MAP2K2,MAPK1,PAK1,PAK4,PAK6,PIK3R1,PIK3R2,PIK3R4,PTK2,RALA,RRAS2,SRC,TNS1
Reelin Signaling in Neurons	3.99	0.175	ACTR2,APP,ARHGEF16,CFL1,ITGA3,ITGB1,MAP2K2,MAP3K9,MAPK1,MAPK10,MAPK12,MAPT,NDEL1,PAFAH1B1,PAFAH1B2,PAFAH1B3,PIK3R1,PIK3R2,PIK3R4,RAPGEF1,SRC,WASF1
CCR3 Signaling in Eosinophils	3.98	0.17	CFL1,GNAL,GNAT1,GNB1,GNB1L,GNG12,ITPR3,KRAS,MAP2K2,MAPK1,MAPK12,PAK1,PAK4,PAK6,PIK3R1,PIK3R2,PIK3R4,PLA2G4A,PLA2G5,PRKCD,RALA,ROCK2,RRAS2
Adipogenesis pathway	3.98	0.17	AGPAT2,ARNTL,CEBPD,CTBP2,CTNNB1,DGKD,EZH2,FBXW7,FGFR1,FGFR2,FGFR3,FZD1,FZD3,HDAC10,HDAC11,NR2F2,SAP18,SMAD1,SMAD3,TNFRSF1A,WNT5A,XBP1,ZNF423
PI3K/AKT Signaling	3.96	0.151	BCL2,BCL2L1,CCND1,CDKN1A,CTNNB1,EIF4E,EPM2A,GDF15,IFNAR1,IL17RD,IL1R1,IL27RA,IL4R,ITGA3,ITGAV,ITGB1,ITGB6,ITGB8,JAK1,KRAS,MAP2K2,MAPK1,NFKB2,PIK3R1,PIK3R2,PPP2R2A,RALA,RPS6KB2,RRAS2,SYNJ1
HOTAIR Regulatory Pathway	3.92	0.16	AGO2,CD44,CDH1,CDKN1A,CTNNB1,EED,EZH2,FOXA1,JAM2,LEF1,MMP14,MYC,NFKB2,PIK3R1,PIK3R2,PIK3R4,RBM38,ROCK2,SPP1,TLR4,TWIST2,VIM,WNT11,WNT5A,WNT7A,YY1
ERBB Signaling	3.9	0.191	ERBB3,FOS,KRAS,MAP2K2,MAPK1,MAPK10,MAPK12,NCK2,NRG1,PAK1,PAK4,PAK6,PIK3R1,PIK3R2,PIK3R4,PRKCD,RALA,RRAS2
PDGF Signaling	3.89	0.198	CAV3,FOS,JAK1,KRAS,MAP2K2,MAP3K1,MAPK1,MYC,PDGFA,PDGFRA,PIK3R1,PIK3R2,PIK3R4,RALA,RRAS2,SRC,SYNJ1
WNT/β-catenin Signaling	3.88	0.156	AXIN1,AXIN2,CCND1,CD44,CDH1,CSNK1G3,CTNNB1,DKK3,DVL1,FZD1,FZD3,GJA1,LEF1,MAP3K7,MARK2,MYC,NR5A2,PPARD,PPP2R2A,SRC,TGFB2,TGFBR2,TLE4,Ubb,WNT11,WNT5A,WNT7A
Thrombin Signaling	3.83	0.146	ADCY9,ARHGEF16,F2RL2,GATA2,GATA5,GNAL,GNAT1,GNB1,GNB1L,GNG12,ITPR3,KRAS,MAP2K2,MAPK1,MAPK12,MYL6,MYL9,NFKB2,PIK3R1,PIK3R2,PIK3R4,PRKCD,PTK2,RAC3,RALA,RHOT2,RHOU,RND3,ROCK2,RRAS2,SRC
Thyroid Cancer Signaling	3.82	0.203	CCND1,CDH1,CTNNB1,FOS,KRAS,LEF1,MAP2K2,MAPK1,MYC,NGF,NTRK3,PIK3R1,PIK3R2,PIK3R4,RALA,RRAS2
IGF-1 Signaling	3.8	0.183	CCN1,CCN2,FOS,IGF1R,IGFBP4,JAK1,KRAS,MAP2K2,MAPK1,PIK3R1,PIK3R2,PIK3R4,PRKAR1A,PTK2,RALA,RPS6KB2,RRAS2,SOCS3,SOCS7
Dilated Cardiomyopathy Signaling Pathway	3.78	0.162	ACTB,ADCY9,ADRB1,BAG3,BCL2,CACNA1B,CACNA1E,CACNG5,ITPR3,MAPK1,MAPK12,MYBPC3,MYH10,MYH9,MYL6,MYL9,MYO10,PRKAR1A,RBM20,SCN5A,SGCD,TNNI2,TNNT3,TPM1
Role of Osteoblasts, Osteoclasts and Chondrocytes in Rheumatoid Arthritis	3.74	0.143	ADAMTS5,AXIN1,BCL2,CSF1R,CSNK1G3,CTNNB1,DKK3,DVL1,FOS,FZD1,FZD3,IL1A,IL1R1,IL1RN,LEF1,MAP3K7,MAPK1,MAPK10,MAPK12,MMP14,PIK3R1,PIK3R2,PIK3R4,SMAD1,SMAD6,SOST,SPP1,SRC,TNFRSF1A,WNT11,WNT5A,WNT7A
Insulin Receptor Signaling	3.73	0.164	ASIC3,EIF2B2,EIF4E,EPM2A,JAK1,KRAS,MAP2K2,MAPK1,PIK3R1,PIK3R2,PIK3R4,PPP1R3C,PPP1R7,PRKAR1A,PTPN1,PTPRF,RALA,RAPGEF1,RPS6KB2,RRAS2,SCNN1B,SOCS3,SYNJ1
Melanoma Signaling	3.73	0.24	CCND1,CDH1,CDK4,CDKN1A,KRAS,MAP2K2,MAPK1,PIK3R1,PIK3R2,PIK3R4,RALA,RRAS2
Regulation of Cellular Mechanics by Calpain Protease	3.7	0.191	ACTN1,ACTN4,CCND1,CDK4,CDK6,EZR,ITGA3,ITGAV,ITGB1,ITGB6,ITGB8,KRAS,MAPK1,PTK2,RALA,RRAS2,SRC
Glioma Invasiveness Signaling	3.69	0.205	CD44,ITGAV,KRAS,MAPK1,PIK3R1,PIK3R2,PIK3R4,PTK2,RAC3,RALA,RHOT2,RHOU,RND3,RRAS2,TIMP3
Tight Junction Signaling	3.68	0.152	ACTB,CDK4,CLDN10,CLDN5,CTNNB1,F2RL2,FOS,IGSF5,JAM2,JAM3,MARK2,MYH10,MYH9,MYL6,MYL9,MYO10,NAPG,NECTIN1,NFKB2,PPP2R2A,PRKAR1A,SPTAN1,TGFB2,TGFBR2,TNFRSF1A,YBX3,YKT6
UVC-Induced MAPK Signaling	3.64	0.235	FOS,KRAS,MAP2K2,MAPK1,MAPK10,MAPK12,PRKCD,RALA,RRAS2,SMPD3,SMPD4,SRC
PPAR Signaling	3.63	0.178	AIP,CITED2,FOS,IL1A,IL1R1,IL1RN,KRAS,MAP2K2,MAP3K7,MAPK1,NFKB2,PDGFA,PDGFRA,PPARA,PPARD,RALA,RRAS2,RXRA,TNFRSF1A
JAK/STAT Signaling	3.63	0.195	BCL2L1,CDKN1A,FOS,JAK1,KRAS,MAP2K2,MAPK1,NFKB2,PIK3R1,PIK3R2,PIK3R4,PTPN1,RALA,RRAS2,SOCS3,SOCS7
VEGF Signaling	3.6	0.182	ACTB,ACTN1,ACTN4,BCL2,BCL2L1,EIF2B2,KRAS,MAP2K2,MAPK1,PIK3R1,PIK3R2,PIK3R4,PTK2,RALA,ROCK2,RRAS2,SRC,VEGFC
Neuregulin Signaling	3.56	0.171	DLG4,ERBB3,ERRFI1,ITGA3,ITGAV,ITGB1,ITGB6,ITGB8,KRAS,MAP2K2,MAPK1,MYC,NRG1,PIK3R1,PIK3R2,PRKCD,RALA,RPS6KB2,RRAS2,SRC
Cell Cycle: G1/S Checkpoint Regulation	3.5	0.206	CCND1,CDK4,CDK6,CDKN1A,CDKN2B,E2F6,FBXL5,HDAC10,HDAC11,MYC,NRG1,PAK1IP1,SMAD3,TGFB2
Neurotrophin/TRK Signaling	3.49	0.197	ATF4,CREB5,FOS,KRAS,MAP2K2,MAPK1,NGF,NTRK3,PIK3R1,PIK3R2,PIK3R4,RALA,RRAS2,SORCS1,SPRY2
Actin Nucleation by ARP-WASP Complex	3.46	0.183	ACTR2,BAIAP2,ITGA3,ITGAV,ITGB1,ITGB6,ITGB8,KRAS,NCK2,RAC3,RALA,RHOT2,RHOU,RND3,ROCK2,RRAS2,WASF1
Clathrin-mediated Endocytosis Signaling	3.46	0.145	ACTB,ACTR2,AP1M1,APOA1,ARRB1,CTTN,EPHB2,EPN1,FGF9,ITGB1,ITGB6,ITGB8,LDLR,LDLRAP1,MYO6,PDGFA,PIK3R1,PIK3R2,PIK3R4,RAB7A,SH3BP4,SH3GL2,SH3GLB2,SRC,STON2,SYNJ1,Ubb,VEGFC
Cholecystokinin/Gastrin-mediated Signaling	3.46	0.168	CREM,FOS,IL1A,IL1RN,ITPR3,KRAS,MAP2K2,MAPK1,MAPK10,MAPK12,PRKCD,PTK2,RAC3,RALA,RHOT2,RHOU,RND3,ROCK2,RRAS2,SRC
AMPK Signaling	3.46	0.136	ACTB,ADRB1,AKT1S1,ATF4,CCND1,CDKN1A,CHRNA7,CHRNB2,CPT1A,CREB5,DPF1,EEF2K,EPM2A,GNAL,GNAT1,GNB1,GNB1L,GNG12,HNF4A,MAP3K7,MAPK1,MAPK12,ORAI1,PFKFB2,PFKP,PIK3R1,PIK3R2,PIK3R4,PPP2R2A,PRKAB1,PRKAR1A,RAB7A,RAB8A
LPS-stimulated MAPK Signaling	3.44	0.188	FOS,KRAS,MAP2K2,MAP3K7,MAPK1,MAPK10,MAPK12,NFKB2,PAK1,PIK3R1,PIK3R2,PIK3R4,PRKCD,RALA,RRAS2,TLR4
Role of NANOG in Mammalian Embryonic Stem Cell Pluripotency	3.41	0.167	AXIN1,CTNNB1,DVL1,FZD1,FZD3,JAK1,KRAS,LIF,MAP2K2,MAPK1,PIK3R1,PIK3R2,PIK3R4,RALA,RRAS2,SMAD1,TBXT,WNT11,WNT5A,WNT7A
Acute Phase Response Signaling	3.4	0.146	APOA1,C1QB,C3,FOS,HNRNPK,IL1A,IL1R1,IL1RN,ITIH3,KRAS,MAP2K2,MAP3K1,MAP3K7,MAPK1,MAPK12,NFKB2,PIK3R1,PIK3R2,RALA,RIPK1,RRAS2,SERPIND1,SOCS3,SOCS7,TNFRSF1A,TTR,VWF
3-phosphoinositide Biosynthesis	3.38	0.141	ATP1A2,DUSP1,DUSP10,DUSP4,DUSP5,DUSP6,IGBP1,ITPK1,MTMR2,NUDT14,NUDT2,NUDT4,PDCD1,PIK3R1,PIK3R2,PIK3R4,PLPP7,PPP1R3C,PPP1R7,PPP2R2A,PTPN1,PTPN23,PTPN7,PTPRF,SACM1L,SET,SIRPA,SOCS3,SYNJ1
Prostate Cancer Signaling	3.37	0.17	ATF4,BCL2,CCND1,CDKN1A,CREB5,CTNNB1,E2F6,HDAC10,HDAC11,KRAS,LEF1,MAP2K2,MAPK1,NFKB2,PIK3R1,PIK3R2,PIK3R4,RALA,RRAS2
Ephrin A Signaling	3.36	0.234	ADAM10,CFL1,EFNA5,EPHA1,EPHA7,PAK1,PIK3R1,PIK3R2,PIK3R4,PTK2,ROCK2
HMGB1 Signaling	3.36	0.15	FOS,IFNGR1,IL1A,IL1R1,KRAS,LIF,MAP2K2,MAPK1,MAPK10,MAPK12,NFKB2,PIK3R1,PIK3R2,PIK3R4,RAC3,RALA,RHOT2,RHOU,RND3,RRAS2,TGFB2,TLR4,TNFRSF1A,TNFSF14,TNFSF9
BMP signaling pathway	3.32	0.184	FST,GREM1,KRAS,MAP2K2,MAP3K7,MAPK1,MAPK10,MAPK12,NFKB2,PRKAR1A,RALA,RRAS2,SMAD1,SMAD6,SMAD7,ZNF423
IL-1 Signaling	3.29	0.177	ADCY9,FOS,GNAL,GNAT1,GNB1,GNB1L,GNG12,IL1A,IL1R1,MAP3K1,MAP3K7,MAPK1,MAPK10,MAPK12,NFKB2,PRKAR1A,TOLLIP
Apelin Endothelial Signaling Pathway	3.28	0.156	ADCY9,FOS,GNAL,GNAT1,GNB1,GNB1L,GNG12,KRAS,MAP2K2,MAPK1,MAPK10,MAPK12,NFKB2,PIK3R1,PIK3R2,PIK3R4,PRKAB1,PRKCD,RALA,RPS6KB2,RRAS2,SMAD3
D-myo-inositol (1,4,5,6)-Tetrakisphosphate Biosynthesis	3.27	0.145	ATP1A2,DUSP1,DUSP10,DUSP4,DUSP5,DUSP6,IGBP1,ITPK1,MTMR2,NUDT14,NUDT2,NUDT4,PDCD1,PLPP7,PPP1R3C,PPP1R7,PPP2R2A,PTPN1,PTPN23,PTPN7,PTPRF,SACM1L,SET,SIRPA,SOCS3,SYNJ1
D-myo-inositol (3,4,5,6)-tetrakisphosphate Biosynthesis	3.27	0.145	ATP1A2,DUSP1,DUSP10,DUSP4,DUSP5,DUSP6,IGBP1,ITPK1,MTMR2,NUDT14,NUDT2,NUDT4,PDCD1,PLPP7,PPP1R3C,PPP1R7,PPP2R2A,PTPN1,PTPN23,PTPN7,PTPRF,SACM1L,SET,SIRPA,SOCS3,SYNJ1
Factors Promoting Cardiogenesis in Vertebrates	3.25	0.152	ATF4,AXIN1,CCND1,CREB5,CTNNB1,DVL1,FZD1,FZD3,LEF1,MAP3K7,MAPK10,MAPK12,MYC,PRKCD,ROCK2,SCN5A,SMAD1,SMAD2,TGFB2,TGFBR2,WNT11,WNT5A,WNT7A
Hereditary Breast Cancer Signaling	3.23	0.155	ACTB,CCND1,CDK4,CDK6,CDKN1A,DPF1,GADD45G,HDAC10,HDAC11,KRAS,MRE11,PIK3R1,PIK3R2,PIK3R4,POLR2K,POLR2L,RALA,RFC2,RPA1,RRAS2,Ubb,XPC
Glioma Signaling	3.22	0.161	CCND1,CDK4,CDK6,CDKN1A,CDKN2B,E2F6,HDAC10,HDAC11,IGF1R,KRAS,MAP2K2,MAPK1,PDGFA,PDGFRA,PIK3R1,PIK3R2,PIK3R4,PRKCD,RALA,RRAS2
Parkinson's Signaling	3.21	0.375	MAPK1,MAPK12,PARK7,SEPTIN5,SNCAIP,UCHL1
Mitochondrial Dysfunction	3.2	0.146	APP,ATP5F1D,ATP5PF,BCL2,CASP8,CAT,COX4I1,COX4I2,COX7A2L,CPT1A,FURIN,GLRX2,LRRK2,MAPK10,MAPK12,NDUFA10,NDUFA7,NDUFB2,OGDH,PARK7,RHOT2,SDHD,TXN2,TXNRD2,UQCR11
3-phosphoinositide Degradation	3.18	0.141	ATP1A2,DUSP1,DUSP10,DUSP4,DUSP5,DUSP6,IGBP1,INPP5E,ITPK1,MTMR2,NUDT14,NUDT2,NUDT4,PDCD1,PLPP7,PPP1R3C,PPP1R7,PPP2R2A,PTPN1,PTPN23,PTPN7,PTPRF,SACM1L,SET,SIRPA,SOCS3,SYNJ1
Telomerase Signaling	3.18	0.168	CDKN1A,ELF3,ETS1,ETS2,HDAC10,HDAC11,KRAS,MAP2K2,MAPK1,MYC,PIK3R1,PIK3R2,PIK3R4,PPP2R2A,RALA,RRAS2,TERF1,TERT
Regulation of Actin-based Motility by Rho	3.17	0.164	ACTB,ACTR2,BAIAP2,CFL1,ITGA3,ITGAV,ITGB1,ITGB6,ITGB8,MYL6,MYL9,PAK1,PAK4,PAK6,RAC3,RHOT2,RHOU,RND3,WASF1
CD27 Signaling in Lymphocytes	3.17	0.211	BCL2L1,BID,CASP8,FOS,MAP2K2,MAP3K1,MAP3K12,MAP3K7,MAP3K9,MAPK10,MAPK12,NFKB2
Wound Healing Signaling Pathway	3.14	0.131	CCL5,COL12A1,COL27A1,COL4A1,FGFR2,FOS,IFNGR1,IL1A,IL1R1,IL1RN,ITGA3,ITGB1,JAK1,KRAS,LAMB1,LAMB3,LIF,MAP2K2,MAP3K7,MAPK1,MAPK10,MAPK12,NFKB2,PDGFA,RALA,RRAS2,TGFB2,TGFBR2,TNFRSF1A,TNFSF14,TNFSF9,VEGFC,VIM
mTOR Signaling	3.13	0.137	AKT1S1,DDIT4,EIF3J,EIF4E,GNB1L,KRAS,MAPK1,PIK3R1,PIK3R2,PIK3R4,PLD1,PPP2R2A,PRKAB1,PRKCD,PRR5,PRR5L,RAC3,RALA,RHOT2,RHOU,RICTOR,RND3,RPS12,RPS16,RPS5,RPS6KB2,RPS8,RRAS2,VEGFC
Superpathway of Inositol Phosphate Compounds	3.07	0.132	ATP1A2,DUSP1,DUSP10,DUSP4,DUSP5,DUSP6,IGBP1,INPP5E,ITPK1,ITPKC,MTMR2,NUDT14,NUDT2,NUDT4,PDCD1,PIK3R1,PIK3R2,PIK3R4,PLPP7,PPP1R3C,PPP1R7,PPP2R2A,PTPN1,PTPN23,PTPN7,PTPRF,SACM1L,SET,SIRPA,SOCS3,SYNJ1
Fatty Acid β-oxidation I	3.07	0.25	ACAA2,ACSF2,ACSL3,ACSL6,ECI2,HADH,SDS,SLC27A5,SLC27A6
IL-6 Signaling	3.04	0.156	FOS,HSPB2,IL1A,IL1R1,IL1RN,KRAS,MAP2K2,MAP3K7,MAPK1,MAPK10,MAPK12,NFKB2,PIK3R1,PIK3R2,PIK3R4,RALA,RRAS2,SOCS3,TNFAIP6,TNFRSF1A
TNFR1 Signaling	2.97	0.212	BID,CASP8,FADD,FOS,MAP3K1,NFKB2,PAK1,PAK4,PAK6,RIPK1,TNFRSF1A
PCP (Planar Cell Polarity) Pathway	2.96	0.2	DAAM1,DVL1,FZD1,FZD3,JUND,MAPK10,MAPK12,PRICKLE1,ROCK2,WNT11,WNT5A,WNT7A
Non-Small Cell Lung Cancer Signaling	2.94	0.17	CCND1,CDK4,CDK6,E2F6,HDAC10,HDAC11,ITPR3,KRAS,MAP2K2,MAPK1,PIK3R1,PIK3R2,PIK3R4,RALA,RRAS2,RXRA
NAD Signaling Pathway	2.87	0.146	ARNTL,GJA1,NADK,NFKB2,NMNAT2,PARP16,PARP8,PIK3R1,PIK3R2,PIK3R4,POLR2K,POLR2L,POLRMT,PRDM13,PRKAB1,RYR1,SLC29A1,SLC29A4,SLC5A8,SLC7A5,TGFB2,TPCN2
NF-κB Activation by Viruses	2.87	0.179	ITGA3,ITGAV,ITGB1,KRAS,MAP3K1,MAPK1,NFKB2,PIK3R1,PIK3R2,PIK3R4,PRKCD,RALA,RIPK1,RRAS2
IL-15 Production	2.86	0.154	CLK4,CSF1R,DYRK3,EPHA1,EPHB2,EPHB3,ERBB3,FGFR1,FGFR2,FGFR3,IGF1R,JAK1,NFKB2,NTRK3,PDGFRA,PTK2,SRC,TNK2,TYRO3
Role of NFAT in Cardiac Hypertrophy	2.82	0.131	ADCY9,CACNA1B,CACNA1E,CACNG5,GNB1,GNB1L,GNG12,HDAC10,HDAC11,IGF1R,ITPR3,KRAS,LIF,MAP2K2,MAP3K1,MAP3K7,MAPK1,MAPK10,MAPK12,PIK3R1,PIK3R2,PIK3R4,PRKAR1A,PRKCD,RALA,RRAS2,SRC,TGFB2,TGFBR2
Xenobiotic Metabolism General Signaling Pathway	2.81	0.147	ABCA4,KRAS,MAP2K2,MAP3K1,MAP3K12,MAP3K7,MAP3K9,MAPK1,MAPK12,MGST2,NQO2,PIK3R1,PIK3R2,PIK3R4,PPARA,PRKCD,RALA,RRAS2,RXRA,SLC51B,UGT8
Purine Nucleotides Degradation II (Aerobic)	2.76	0.316	ADA,ADARB2,IMPDH1,NT5C1A,NT5C2,NT5C3B
Mitochondrial L-carnitine Shuttle Pathway	2.76	0.316	ACSF2,ACSL3,ACSL6,CPT1A,SLC27A5,SLC27A6
UVA-Induced MAPK Signaling	2.75	0.163	BCL2L1,FOS,KRAS,MAPK1,MAPK10,MAPK12,PARP16,PARP8,PIK3R1,PIK3R2,PIK3R4,RALA,RPS6KB2,RRAS2,SMPD3,SMPD4
D-myo-inositol-5-phosphate Metabolism	2.71	0.133	ATP1A2,DUSP1,DUSP10,DUSP4,DUSP5,DUSP6,IGBP1,ITPK1,MTMR2,NUDT14,NUDT2,NUDT4,PDCD1,PLPP7,PPP1R3C,PPP1R7,PPP2R2A,PTPN1,PTPN23,PTPN7,PTPRF,SACM1L,SET,SIRPA,SOCS3,SYNJ1
White Adipose Tissue Browning Pathway	2.71	0.147	ADCY9,ATF4,CACNA1B,CACNA1E,CACNG5,CAMP,CREB5,CTBP2,FGFR1,FGFR2,FGFR3,ITPR3,MAPK1,MAPK12,NDN,PPARA,PRKAB1,PRKAR1A,RXRA,SLC16A1
Opioid Signaling Pathway	2.71	0.122	ADCY9,ARRB1,ATF4,CACNA1B,CACNA1E,CACNG5,CREB5,CTNNB1,FOS,FOSB,GNAL,GNAT1,GNB1,GNB1L,GNG12,GRK1,ITPR3,KRAS,LEF1,MAP2K2,MAPK1,MAPK12,MYC,NFKB2,OPRD1,PRKAR1A,PRKCD,RAC3,RALA,RGS11,RPS6KB2,RRAS2,RYR1,SRC
Ceramide Signaling	2.7	0.167	BCL2,CTSD,FOS,KRAS,MAP3K1,NFKB2,PIK3R1,PIK3R2,PIK3R4,PPP2R2A,RALA,RRAS2,SMPD3,SMPD4,TNFRSF1A
ERB2-ERBB3 Signaling	2.65	0.185	CCND1,ERBB3,KRAS,MAP2K2,MAPK1,MYC,NRG1,PIK3R1,PIK3R2,PIK3R4,RALA,RRAS2
Inflammasome pathway	2.64	0.3	CASP8,CTSB,NFKB2,PANX1,PYCARD,TLR4
Huntington's Disease Signaling	2.63	0.121	ATF4,ATP5F1D,ATP5PF,BCL2L1,CACNA1B,CASP8,CREB5,CTSD,DCTN1,DLG4,GNB1,GNB1L,GNG12,HDAC10,HDAC11,HSPA4,IGF1R,MAPK1,NAPG,NGF,PIK3R1,PIK3R2,PIK3R4,POLR2K,POLR2L,PRKCD,PSMA1,PSMC1,PSMC3,PSMD7,SDHD,Ubb,YKT6,ZDHHC17
HIF1α Signaling	2.63	0.13	CDKN1A,CUL2,EDN1,EIF4E,ELOC,GPI,HSPA4,KRAS,MAP2K2,MAPK1,MKNK2,MMP14,NCF2,PIK3R1,PIK3R2,PIK3R4,PKM,PRKCD,RAC3,RALA,RPS6KB2,RRAS2,SLC2A5,SLC2A8,TGFB2,VEGFC,VIM
G Beta Gamma Signaling	2.61	0.147	CACNA1B,CACNA1E,CACNG5,CAV2,CAV3,GNAL,GNAT1,GNB1,GNB1L,GNG12,ITPR3,KRAS,MAPK1,PAK1,PRKAR1A,PRKCD,RALA,RRAS2,SRC
Neuroinflammation Signaling Pathway	2.58	0.117	APP,ATF4,BCL2,BIRC5,CASP8,CCL5,CREB5,CSF1R,CTNNB1,FOS,FZD1,GAD2,GLUL,IFNGR1,IL1R1,IL34,JAK1,MAPK1,MAPK10,MAPK12,MAPT,NCF2,NFKB2,NGF,PIK3R1,PIK3R2,PIK3R4,PLA2G4A,PLA2G5,PYCARD,RAC3,RIPK1,TGFB2,TGFBR2,TLR4,TNFRSF1A,TRAF3
VEGF Family Ligand-Receptor Interactions	2.56	0.167	FOS,KRAS,MAP2K2,MAPK1,NRP2,PIK3R1,PIK3R2,PIK3R4,PLA2G4A,PLA2G5,PRKCD,RALA,RRAS2,VEGFC
PEDF Signaling	2.56	0.167	BCL2,BCL2L1,CASP8,KRAS,MAPK1,MAPK12,NFKB2,NGF,PIK3R1,PIK3R2,PIK3R4,RALA,ROCK2,RRAS2
MYC Mediated Apoptosis Signaling	2.56	0.2	ADRB1,BCL2,BCL2L1,BID,CASP8,FADD,MYC,NFKB2,PRKAR1A,TNFRSF1A
fMLP Signaling in Neutrophils	2.54	0.145	ACTR2,GNAL,GNAT1,GNB1,GNB1L,GNG12,ITPR3,KRAS,MAP2K2,MAPK1,NCF2,NFKB2,PIK3R1,PIK3R2,PIK3R4,PRKCD,RAC3,RALA,RRAS2
P2Y Purigenic Receptor Signaling Pathway	2.54	0.145	ADCY9,ATF4,CREB5,FOS,GNB1,GNB1L,GNG12,KRAS,MAP2K2,MAPK1,MYC,NFKB2,PIK3R1,PIK3R2,PIK3R4,PRKAR1A,PRKCD,RALA,RRAS2
CD40 Signaling	2.53	0.179	FOS,MAP2K2,MAP3K7,MAPK1,MAPK10,MAPK12,NFKB2,PIK3R1,PIK3R2,PIK3R4,TRAF1,TRAF3
Hepatic Cholestasis	2.52	0.131	ABCC3,ADCY9,CYP27A1,FABP6,HNF4A,IL1A,IL1R1,IL1RN,LIF,MAP3K7,MAPK10,MAPK12,NFKB2,NR5A2,PPARA,PRKAR1A,PRKCD,RXRA,SLC10A1,SLCO3A1,TGFB2,TLR4,TNFRSF1A,TNFSF14,TNFSF9
GDNF Family Ligand-Receptor Interactions	2.51	0.171	FOS,GFRA3,ITPR3,KRAS,MAP2K2,MAPK1,MAPK10,MAPK12,PIK3R1,PIK3R2,PIK3R4,RALA,RRAS2
LPS/IL-1 Mediated Inhibition of RXR Function	2.5	0.122	ABCA1,ABCB9,ABCC3,ACOX3,ACSF2,ACSL3,ACSL6,ALDH4A1,CAT,CHST10,CHST12,CHST3,CPT1A,FABP6,HS3ST1,HS6ST1,IL1A,IL1R1,IL1RN,MAP3K1,MAP3K7,MGST2,NDST1,NR5A2,PPARA,RXRA,SLC10A1,SLC27A5,SLC27A6,TLR4,TNFRSF1A
Fatty Acid Activation	2.49	0.333	ACSF2,ACSL3,ACSL6,SLC27A5,SLC27A6
Antiproliferative Role of Somatostatin Receptor 2	2.46	0.169	CDKN1A,GNB1,GNB1L,GNG12,KRAS,MAP2K2,MAPK1,PIK3R1,PIK3R2,PIK3R4,RALA,RRAS2,SRC
Prolactin Signaling	2.46	0.163	FOS,KCNMA1,KRAS,MAP2K2,MAPK1,MYC,PIK3R1,PIK3R2,PIK3R4,PRKCD,RALA,RRAS2,SOCS3,SOCS7
RAR Activation	2.44	0.127	ACTB,ADCY9,CITED2,DHRS3,DPF1,DUSP1,FOS,MAP3K1,MAPK1,MAPK10,MAPK12,NFKB2,NR2F2,PIK3R1,PIK3R2,PRKAR1A,PRKCD,RXRA,SMAD1,SMAD2,SMAD3,SMAD6,SMAD7,SORBS3,SRC,TGFB2
Melanocyte Development and Pigmentation Signaling	2.42	0.156	ADCY9,ATF4,BCL2,CREB5,KRAS,MAP2K2,MAPK1,PIK3R1,PIK3R2,PIK3R4,PRKAR1A,RALA,RPS6KB2,RRAS2,SRC
VDR/RXR Activation	2.41	0.167	CAMP,CCL5,CDKN1A,KLF4,MXD1,PDGFA,PPARD,PRKCD,RXRA,SERPINB1,SPP1,TGFB2,YY1
Toll-like Receptor Signaling	2.41	0.167	FOS,IL1A,IL1RN,MAP3K1,MAP3K7,MAPK1,MAPK12,NFKB2,PPARA,TLR4,TOLLIP,TRAF1,Ubb
Bladder Cancer Signaling	2.37	0.147	CCND1,CDH1,CDK4,CDKN1A,E2F6,FGF9,FGFR3,HDAC10,HDAC11,KRAS,MAP2K2,MAPK1,MMP14,MYC,RALA,RRAS2,VEGFC
Insulin Secretion Signaling Pathway	2.37	0.119	ADCY9,AGO2,ASIC3,ATF4,CACNA1B,CACNA1E,CACNG5,CREB5,EIF2B2,EIF4E,FURIN,ITPR3,JAK1,KCNB1,MAPK1,MAPK12,NAPG,PIK3R1,PIK3R2,PIK3R4,PRKAR1A,PRKCD,RPS6KB2,RYR1,SCNN1B,SEC11C,SLC2A5,SLC2A8,SRC,SSR1,SSR3,YKT6
IL-3 Signaling	2.36	0.165	FOS,JAK1,KRAS,MAP2K2,MAPK1,PAK1,PIK3R1,PIK3R2,PIK3R4,PRKCD,RALA,RAPGEF1,RRAS2
TWEAK Signaling	2.36	0.216	BID,CASP8,FADD,NFKB2,RIPK1,TNFRSF12A,TRAF1,TRAF3
Adenosine Nucleotides Degradation II	2.35	0.312	ADA,ADARB2,NT5C1A,NT5C2,NT5C3B
α-Adrenergic Signaling	2.31	0.148	ADCY9,EPM2A,GNAL,GNAT1,GNB1,GNB1L,GNG12,ITPR3,KRAS,MAP2K2,MAPK1,PRKAR1A,PRKCD,PYGL,RALA,RRAS2
Putrescine Biosynthesis III	2.28	1	AZIN2,ODC1
Thrombopoietin Signaling	2.28	0.175	FOS,KRAS,MAP2K2,MAPK1,MYC,PIK3R1,PIK3R2,PIK3R4,PRKCD,RALA,RRAS2
BEX2 Signaling Pathway	2.27	0.16	BCL2,CCND1,CDKN1A,CTNNB1,ITGB6,LEF1,MAPK10,MAPK12,NFKB2,NGF,PPP2R2A,SPP1,VEGFC
Basal Cell Carcinoma Signaling	2.27	0.167	AXIN1,CTNNB1,DVL1,FZD1,FZD3,GLI2,GLIS2,LEF1,PTCH1,WNT11,WNT5A,WNT7A
ERK5 Signaling	2.27	0.167	ATF4,CREB5,ELK4,FOS,KRAS,LIF,MYC,NGF,RALA,RPS6KB2,RRAS2,SRC
Regulation of eIF4 and p70S6K Signaling	2.27	0.128	AGO2,EIF2B2,EIF3J,EIF4E,ITGA3,ITGAV,ITGB1,ITGB6,ITGB8,KRAS,MAP2K2,MAPK1,MAPK12,PIK3R1,PIK3R2,PIK3R4,PPP2R2A,RALA,RPS12,RPS16,RPS5,RPS8,RRAS2
EGF Signaling	2.24	0.182	FOS,ITPR3,JAK1,MAP3K1,MAPK1,MAPK12,PIK3R1,PIK3R2,PIK3R4,SRC
Acute Myeloid Leukemia Signaling	2.24	0.154	CCND1,CSF1R,KRAS,LEF1,MAP2K2,MAPK1,MYC,NFKB2,PIK3R1,PIK3R2,PIK3R4,RALA,RPS6KB2,RRAS2
RANK Signaling in Osteoclasts	2.24	0.154	FOS,MAP2K2,MAP3K1,MAP3K12,MAP3K7,MAP3K9,MAPK1,MAPK10,MAPK12,NFKB2,PIK3R1,PIK3R2,PIK3R4,SRC
Purine Nucleotides De Novo Biosynthesis II	2.22	0.364	ADSL,ADSS1,IMPDH1,PFAS
Sperm Motility	2.21	0.118	ATP1A4,CLK4,CSF1R,DYRK3,EPHA1,EPHB2,EPHB3,ERBB3,FGFR1,FGFR2,FGFR3,GNAL,GNAT1,GNB1,GNB1L,GNG12,IGF1R,ITPR3,JAK1,NTRK3,PDGFRA,PLA2G4A,PLA2G5,PRDX6,PRKAR1A,PRKCD,PTK2,SRC,TNK2,TYRO3
Endothelin-1 Signaling	2.19	0.125	ADCY9,CASP8,ECE1,EDN1,FOS,GNAL,GNAT1,ITPR3,KRAS,MAPK1,MAPK10,MAPK12,MYC,PIK3R1,PIK3R2,PIK3R4,PLA2G4A,PLA2G5,PLD1,PRDX6,PRKCD,RALA,RRAS2,SRC
Cell Cycle Control of Chromosomal Replication	2.19	0.179	CDC7,CDK14,CDK18,CDK19,CDK4,CDK6,ORC6,PRIM2,RPA1,RPA2
EIF2 Signaling	2.18	0.121	ACTB,AGO2,ATF4,BCL2,CCND1,EIF2B2,EIF3J,EIF4E,EIF5,IGF1R,KRAS,MAP2K2,MAPK1,MYC,PIK3R1,PIK3R2,PIK3R4,RALA,RPL12,RPL26,RPL36,RPLP1,RPS12,RPS16,RPS5,RPS8,RRAS2
Induction of Apoptosis by HIV1	2.17	0.169	BCL2,BCL2L1,BID,CASP8,FADD,MAPK10,MAPK12,NFKB2,RIPK1,TNFRSF1A,TRAF1
Xenobiotic Metabolism Signaling	2.16	0.114	ABCC3,AIP,ALDH4A1,CAT,CES1,CHST10,CHST12,CHST3,CITED2,HS3ST1,HS6ST1,IL1A,KRAS,MAP2K2,MAP3K1,MAP3K12,MAP3K7,MAP3K9,MAPK1,MAPK12,MGST2,NDST1,NFKB2,NQO2,PIK3R1,PIK3R2,PIK3R4,PPP2R2A,PRKCD,RALA,RRAS2,RXRA,UGT8
BAG2 Signaling Pathway	2.14	0.155	ANXA2,CDKN1A,CHRNA7,CTSB,HSPA4,MAPK1,MAPT,MYC,NFKB2,PSMA1,PSMC1,PSMC3,PSMD7
Sumoylation Pathway	2.13	0.146	ARHGDIG,CDH1,CTBP2,ETS1,FOS,MAPK10,MAPK12,NFKB2,RAC3,RFC2,RHOT2,RHOU,RND3,RNF4,RPA1
CNTF Signaling	2.13	0.175	JAK1,KRAS,MAP2K2,MAPK1,PIK3R1,PIK3R2,PIK3R4,RALA,RPS6KB2,RRAS2
NRF2-mediated Oxidative Stress Response	2.13	0.118	ACTB,ATF4,CAT,DNAJA2,DNAJC10,DNAJC5G,ENC1,EPHX1,FKBP5,FOS,FTH1,JUND,KRAS,MAFF,MAFG,MAP2K2,MAP3K1,MAP3K7,MAPK1,MGST2,NQO2,PIK3R1,PIK3R2,PIK3R4,PRKCD,RALA,RRAS2,SOD1
Caveolar-mediated Endocytosis Signaling	2.12	0.16	ACTB,CAVIN1,COPG2,DYRK3,FLNB,ITGA3,ITGAV,ITGB1,ITGB6,ITGB8,PTPN1,SRC
Pyridoxal 5'-phosphate Salvage Pathway	2.12	0.167	ADPGK,CDK18,CDK4,CDK6,MAP2K2,MAP3K9,MAPK1,PAK1,PLK1,PRKCD,TTK
Calcium Signaling	2.12	0.12	ATF4,ATP2A3,ATP2B2,CACNA1B,CACNA1E,CACNG5,CAMKK1,CHRNA7,CHRNB2,CREB5,HDAC10,HDAC11,ITPR3,LETM1,MAPK1,MYH10,MYH9,MYL6,MYL9,MYO10,PRKAR1A,RYR1,TNNI2,TNNT3,TPM1,TPM4
Virus Entry via Endocytic Pathways	2.1	0.144	ACTB,AP1M1,FLNB,ITGB1,ITGB6,ITGB8,KRAS,PIK3R1,PIK3R2,PIK3R4,PRKCD,RAC3,RALA,RRAS2,SRC
Polyamine Regulation in Colon Cancer	2.08	0.172	AKT1S1,CTNNB1,FOS,GNB1L,KRAS,MAP2K2,MAPK1,MXD1,MYC,ODC1
G-Protein Coupled Receptor Signaling	2.05	0.097	ACKR3,ADCY9,ADGRA1,ADGRB1,ADGRD1,ADGRG1,ADGRL1,ADRB1,ARRB1,ATF4,CCND1,CREB5,CTNNB1,DUSP1,DUSP4,DUSP6,F2RL2,FOS,FZD1,FZD3,GDE1,GNAL,GNAT1,GNB1,GNB1L,GNG12,GPR17,GPR180,GPR62,GPRC5C,GRK1,KRAS,LPAR5,MAP2K2,MAP3K1,MAP3K12,MAP3K7,MAP3K9,MAPK1,MAPK10,MAPK12,MYL6,MYL9,NFKB2,NMBR,OPRD1,PAK1,PAK4,PAK6,PDE5A,PDE6D,PIK3R1,PIK3R2,PIK3R4,PRKAR1A,PRLHR,PTGER1,PTGER4,PTK2,RAC3,RALA,RAP1GAP,RAPGEF1,RGR,ROCK2,RRA…
FAT10 Cancer Signaling Pathway	2.04	0.18	ACKR3,CTNNB1,EEF1A1,NFKB2,SMAD2,SMAD3,TGFB2,TGFBR2,TNFRSF1A
Angiopoietin Signaling	2.03	0.156	BIRC5,KRAS,NFKB2,PAK1,PAK4,PAK6,PIK3R1,PIK3R2,PIK3R4,PTK2,RALA,RRAS2
Erythropoietin Signaling Pathway	2.03	0.124	BCL2L1,CCND1,CTNNB1,FOS,IL1A,ITPR3,KRAS,LIF,MAP2K2,MAPK1,NFKB2,PIK3R1,PIK3R2,PIK3R4,PRKCD,RAC3,RALA,RRAS2,SRC,TGFB2,TNFSF14,TNFSF9
Role of PKR in Interferon Induction and Antiviral Response	2.02	0.132	BID,CASP8,FADD,FOS,HSPA4,IFNAR1,IFNGR1,JAK1,MAP3K7,MAPK1,MAPK10,MAPK12,NFKB2,PDGFA,PYCARD,TLR4,TNFRSF1A,TRAF3
FXR/RXR Activation	2.02	0.135	APOA1,C3,CYP27A1,FABP6,FOXA1,HNF4A,IL1A,IL1RN,MAPK10,MAPK12,NR5A2,PPARA,RXRA,SLC10A1,SLC27A5,SLC51B,TTR
April Mediated Signaling	2.01	0.19	FOS,MAP3K1,MAPK1,MAPK10,MAPK12,NFKB2,TRAF1,TRAF3
γ-linolenate Biosynthesis II (Animals)	2.01	0.263	ACSF2,ACSL3,ACSL6,SLC27A5,SLC27A6
