# Supplementary material for: Characterization of Accessible Chromatin Regions in Cattle Rumen Epithelial Tissue during Weaning
Source: Genes (Basel). 2022 Mar 18;13(3):535. doi: 10.3390/genes13030535 (PMC8949786; doi:10.3390/genes13030535)
Supplement: Supplementary file 1 [file genes-13-00535-s001.zip › Table S8.xlsx]

## Sheet: TableS8
Table S8. Significant upstream regulators (p-value of overlap < 0.01) of genes associated with DARs from the weaning condition.
Upstream Regulator	p-value of overlap	Mechanistic Network	Molecule Type	Target Molecules in Dataset
beta-estradiol	5.27e-34	776 (18)	chemical - endogenous mammalian	ABCA1,ACAA2,ACER2,ACKR3,ACTB,ACTN4,ADA,ADAMTS5,ADCY9,ADRB1,AFF4,AGO2,AKT1S1,ALDH4A1,Ang4,ANKH,ANO1,ANXA1,ANXA2,AP3B2,APOA1,APP,ARL4A,ASH1L,ASS1,ATP2B2,BCAT1,BCL2,BCL2L1,BID,BIRC5,BPNT2,BTG1,BUB1,C3,CAPN12,CAPN13,CAV2,CCDC80,CCL5,CCN1,CCN2,CCNB2,CCND1,CCNI,CD44,CDC42EP4,CDH1,CDK18,CDK6,CDKN1A,Cdkn1c,CDKN2B,CEBPD,CEBPG,CHAF1B,CITED2,CLCN1,CNP,COMP,CPT1A,CREM,CRIM1,CRYZ,CSE1L,CTNNB1,CTSB,CTSD,CTTN,C…
TP53	3.33e-32	753 (21)	transcription regulator	ABCA1,ACAA2,ACER2,ACSF2,ACSL3,ACSL6,ACTB,ACTN1,ACTN4,ADA,ADD3,ADGRB1,AGO2,ALDH4A1,ANKH,ANKRD1,ANXA1,ANXA2,APOA1,APP,ARRB1,ASS1,ATF4,AURKB,AXIN2,BCAT1,BCL2,BCL2L1,BID,BIRC5,BNIP3,BOK,BTG1,BUB1,CAMK2N1,CAND1,CARD11,CARS1,CASP8,CAT,CAV2,CCDC80,CCL5,CCN1,CCN2,CCNB2,CCND1,CCNK,CCNL1,CD247,CD44,CD47,CD81,CDC42EP3,CDC7,CDH1,CDK4,CDKN1A,CEBPD,CHMP4C,CHST12,CITED2,COL4A1,CPT1A,CSF1R,CSRP1,CTNNB1,CTSB,CTSD…
TGFB1	5.45e-28	840 (21)	growth factor	ABCA1,ABCE1,ABLIM3,ACAA2,Acan,ACSL3,ACSL6,ACTN1,ADAM10,ADAMTS3,ADCY9,ADGRA1,ADGRB1,ADI1,AGR2,AIF1L,ANKH,ANKRD1,ANXA2,APP,AQP8,ARF1,ARL4A,ASS1,ATF4,BCL2,BCL2L1,BDH1,BID,BIRC5,BTG1,BUB1,C1QB,C3,CADM1,CAMK2N1,CAMP,CARS1,CASP8,CAT,CAV2,CBR3,CCL5,CCN1,CCN2,CCNB2,CCND1,CD34,CD44,CDC42EP3,CDC42EP4,CDC7,CDH1,CDK2AP1,CDK4,CDKN1A,Cdkn1c,CDKN2B,CFL1,CHRNA7,CHST3,CITED2,COL12A1,COL4A1,COMP,CORO1C,COTL1,CRIP2…
ESR1	5.53e-24	782 (19)	ligand-dependent nuclear receptor	ABCA4,ABCB9,ABCC3,ACKR3,ACTR2,ADA,ADAMTS5,ADD3,AKT1S1,ANP32A,AP1M1,APOA1,ARHGEF7,ARL4D,ARNTL,ARRB1,ASS1,ATOX1,ATP2A3,AXIN2,BCAT1,BCL2,BCL2L1,BIRC5,BRAP,BUB1,C3,CAV2,CCN1,CCND1,CCNI,CDC42EP3,CDC5L,CDH1,CDK4,CDK5RAP2,CDK6,CDKN1A,Cdkn1c,CDKN2B,CEBPD,CEBPG,CERS1,CLN8,CNOT4,COTL1,CPLX1,CRIM1,CTNNB1,CTSB,CTSD,CYP26B1,DDIT4,DHCR7,DUSP10,DUSP4,DUSP5,EDN1,EEF2K,EGR1,ENO1,ENPP2,ERBB3,FADD,FAM102A,FBXW7,FGF…
HRAS	2.51e-23	653 (22)	enzyme	Acan,ACTB,ANKRD1,ANXA2,APP,ARF1,ATP5PF,AURKB,B3GNT5,BCL2,BCL2L1,BIRC5,BNIP3,BOK,CAV3,CBX2,CCDC80,CCL5,CCN1,CCN2,CCND1,CD44,CD81,CD96,CDH1,CDK18,CDK4,CDKN1A,CDKN2B,CDON,CEBPD,CHST12,COL4A1,CPT1A,CRIM1,CSRP1,CSRP2,CTNNB1,CTSB,CTSV,DPF1,DUSP1,DUSP6,EFEMP2,EGR1,EIF2D,EPHX1,ETS1,F2RL2,FAT1,FOS,FOSB,FOSL2,FRMD6,FSTL3,FURIN,FZD1,GADD45G,GJA1,GJB3,GNB1,GRWD1,HNRNPUL1,HTRA1,ID2,IGF1R,IGFBP4,IL17RD,IL1A,IR…
ERBB2	1.65e-22	555 (16)	kinase	ACAA2,ACTB,ADAMTS5,AGR2,ANXA2,ATF4,AXIN2,BCKDHB,BCL2,BCL2L1,BIRC5,BNIP3,BPNT2,BUB1,CADM1,CAVIN1,CCDC80,CCL5,CCN2,CCNB2,CCND1,CD34,CD47,CD9,CDC42BPG,CDC42EP3,CDC7,CDH1,CDK6,CDKN1A,CDKN2B,CDON,CES1,CHD6,CHST10,CHST3,CLEC3B,COL4A1,CPS1,CRIP1,CSE1L,CSF1R,CTNNB1,CTSB,CYP4B1,DAAM1,DDX10,DPEP1,DUSP6,EDN1,EDN2,EGR1,EHF,ELF3,ELL2,EPHB2,ERBB3,FGF9,FOS,FOXA1,FSCN1,FSTL3,GALNT18,GGT5,GJA1,GOLPH3,GTF3A,HNRNPK…
ESR2	1.97e-20	760 (19)	ligand-dependent nuclear receptor	ABCA1,ABCE1,ACKR3,ADAMTS5,ANXA1,ARHGEF7,ARL4A,BCAT1,BCL2,BCL2L1,BID,BIRC5,C3,CCN1,CCN2,CCND1,CD34,CDH1,CDH13,CDK4,CDK6,CDKN1A,CEBPD,CES1,COMP,CRIM1,CRYZ,CTNNB1,CTSD,CYP26B1,DDX10,DHCR7,DOCK10,DUSP10,EDN1,EFEMP2,EGR1,EIF4E,ENPP2,EZH2,FADD,FBLN5,FGFR1,FMOD,FOS,FOSL2,FOXA1,FSCN1,FST,GAD2,GJA1,GJB3,GPSM2,GREM1,HSD17B7,IFIT3,IGF1R,IGFBP4,IL1A,IL1R1,IL23A,ITGAV,ITGB1,JAG1,JAK1,KLF4,KPNA2,KRT8,LAMB3,MAP…
TNF	1.05e-19	820 (19)	cytokine	ABCA1,ABCC3,Acan,ACKR3,ACSL3,ACTB,ADAMTS5,ADGRB1,ADRB1,ANXA1,APOA1,APP,ARHGEF10L,ASS1,ATF4,ATP5PF,AXIN1,AXIN2,BCKDHA,BCKDHB,BCL2,BCL2L1,BID,BIRC5,BTG1,C3,CAMP,CASP8,CAT,CBR3,CCDC80,CCL5,CCN1,CCN2,CCND1,CD247,CD34,CD44,CD47,CDC42EP4,CDH1,CDH13,CDK4,CDKN1A,CEBPD,CEBPG,CFL1,CITED2,CLDN5,CNP,COL27A1,COTL1,CPT1A,CREM,CSF1R,CSGALNACT1,CTDSPL,CTNNB1,CTSB,CTTN,CYBA,CYP26B1,CYP27A1,DHRS3,DUSP1,DUSP10,DUSP…
lipopolysaccharide	1.81e-19	696 (13)	chemical drug	ABCA1,ABCC3,ACAA2,ACKR3,ACTN4,ADA,ADAMTS5,ANKRD1,ANXA1,APOA1,APP,ARL4A,ASH1L,ASS1,ATF4,ATP1A2,AURKB,AXIN2,BAG3,BBX,BCL2,BCL2L1,BID,BTG1,C3,CAMP,CASP8,CAVIN1,CCL5,CCN1,CCN2,CCNB2,CCND1,CCNI,CCNL1,CD44,CD81,CD9,CDC42EP3,CDC42EP4,CDH1,CDK4,CDKN1A,CEBPD,CHAF1B,CHST3,CITED2,CLDN5,CLPTM1L,COL12A1,COL4A1,COX4I1,CPT1A,CRELD2,CREM,CRIM1,CRYBA4,CSF1R,CSRP1,CTNNB1,CTSB,CTSV,CUL2,CYBA,CYP27A1,DDIT4,DICER1,DK…
SMARCA4	1.46e-16	736 (21)	transcription regulator	ABCA1,ABLIM3,ACTN4,ADGRG1,AGR2,ANO1,ANXA10,APOA1,APOL3,ARHGAP30,AXIN2,BCL2,BIRC5,CCN2,CCND1,CD44,CD47,CDH1,CDH16,CDKN1A,CDKN2B,CNP,COTL1,CPS1,CTSB,CYP4B1,DUSP4,DUSP6,DYNC1H1,DYSF,ECM2,EGR1,EHF,EPHA1,EPHB2,ESPNL,ETS2,FABP6,FADS3,FBLIM1,FGF9,FGFR2,FHL2,FKBP5,FLNB,FOS,FOSL2,GADD45G,GAPDH,GSG1,HNF4A,HS3ST1,IER3,IGFBP4,IL1A,IL23A,INHBA,ITGA3,ITGAV,ITGB1,KRT18,LEF1,MAFF,MAPK1,MARCHF1,MBP,MXD1,MYC,MYOG,…
estrogen receptor	2.05e-16	775 (20)	group	ABCA1,AGO2,ANXA1,BCL2,C3,CAV2,CCN2,CCND1,CD44,CDH1,CDH13,CDH16,CLN8,COL12A1,COL4A1,DICER1,DSP,EDN1,EGR1,ERBB3,ETS1,FGFR1,FGFR2,FGFR3,FOS,GAL,GJB3,IGF2BP3,IL1A,ITGA3,ITGB1,JAG1,JPH3,KRT18,KRT7,KRT8,LDLR,MAPK12,MAPT,MMP14,MYC,NEDD9,PCDH1,PCDH18,PCDH7,PCDH8,PDGFA,SMAD1,SMAD3,SMAD6,SNAI1,SOST,TERT,TGFB2,TGFBR2,TIMP3,TLR4,UGT8,VEGFC,VIM,WNT5A,XBP1
dexamethasone	9.2e-16	769 (18)	chemical drug	ABCA1,ABCC3,ACKR3,ACSL3,ACTB,ADAM10,ADGRL1,ALDH4A1,ANGPTL7,ANKRD1,ANO1,ANXA1,APOA1,APP,ARRB1,ATF4,ATP5F1D,AXIN2,B3GNT5,BCKDHA,BCL2,BCL2L1,BEST1,BIRC5,BNIP3,BTG1,C1QB,C3,CAMP,CARD9,CARS1,CAT,CAV2,CBR3,CCL5,CCN1,CCN2,CCND1,CD34,CD44,CD47,CDC42EP3,CDH1,CDH16,CDK4,CDKN1A,Cdkn1c,CDKN2B,CEBPD,CES1,CFL1,CLDN5,COL27A1,COL4A1,CORO2A,COX4I1,CPS1,CRIP1,CSF1R,CTNNB1,CTSB,CTSD,CTSV,CYP27A1,DAPK3,DDIT4,DEDD,DE…
PD98059	2.47e-15	588 (17)	chemical - kinase inhibitor	ABCA1,ANKRD1,ANXA1,APOA1,ARRB1,ATF4,BCL2,BCL2L1,BDH1,BIRC5,BNIP3,C3,CAMP,CAV3,CCL5,CCN2,CCND1,CD44,CDH1,CDKN1A,CDKN2B,CEBPD,CHRNA7,COL4A1,CREM,CTNNB1,CTSB,DBH,DENND2B,DHRS3,DUSP1,DUSP4,DUSP5,DUSP6,ECE1,EDN1,EEF1A1,EGR1,EIF5,ENO1,ERRFI1,ETS1,FKBP5,FOS,FOSB,FTH1,FURIN,GAP43,GJA1,GPI,HNRNPAB,HNRNPK,IER3,IGF1R,IL1A,IL1RN,IL27RA,INSIG1,ITGAV,ITGB1,JUND,KRT8,LDLR,MAPK1,MMP14,MXD1,MYC,MYOG,NGF,ODC1,OPCM…
U0126	2.56e-15	594 (16)	chemical drug	Acan,ACKR3,AGO2,ATF4,AXIN2,BCL2,BCL2L1,BIRC5,BRAP,C3,CAMP,CCL5,CCN2,CCND1,CCNL1,CD44,CDC42EP3,CDH1,CDK18,CDK4,CDKN1A,CEBPD,CHAF1B,COL4A1,CSF1R,CTNNB1,DBH,DBNDD1,DBP,DNASE1L3,DUSP1,DUSP10,DUSP4,DUSP5,DUSP6,EDN1,EEF1A1,EEF1E1,EGR1,EHF,ENPP2,ERRFI1,ETS1,FAIM2,FGFR2,FKBP5,FOS,FOSB,FURIN,GDF15,GJA1,HNRNPK,HSD17B7,ICOS,IER2,IER3,IL1A,IL23A,INHBA,ITGA3,ITGB1,ITPKC,JAG1,JUND,LAMB1,LAMB3,LDLR,LIF,MACF1,MA…
SOX2	3.84e-15	649 (20)	transcription regulator	ABCC3,ACKR3,AFAP1L2,AXIN1,AXIN2,BCL2L1,BIRC5,CCL5,CCN2,CCND1,CD44,CD9,CDH1,CDKN1A,CHST3,CITED2,CNP,CSF1R,CTNNB1,DKK3,DOCK10,DSP,DUSP1,DUSP4,DUSP5,ELF3,EOMES,ETS2,FA2H,FAM107B,FARP1,FBXO15,FOS,FST,GATA2,GBX2,GJA1,GJC2,GLI2,GPR17,ID2,IER5L,IL23A,INHBA,IRX3,ISL1,JAG1,JAM3,KLF4,KLF6,KRT18,KRT7,LEF1,MBP,MOG,NDN,NFKB2,NR5A2,PCDH18,PDGFRA,PIK3R1,PLD1,POLE4,PPARA,PRKCD,PROM1,QKI,RASGEF1B,RBPJ,SEMA6A,SEPT…
calcitriol	4.14e-15	627 (21)	chemical drug	ABCC3,ADCY9,AFAP1L2,AGR2,ALDH4A1,ANXA2,APOA1,APP,ARHGEF28,ATP5F1D,BCAT1,BCL2,BCL2L1,BIRC5,C3,CAMP,CAVIN1,CCL5,CCN1,CCND1,CD44,CDH1,CDKN1A,CEBPD,CES1,CHAF1B,COL4A1,CPT1A,CSE1L,CSF1R,CYB5R1,CYP46A1,DICER1,DUSP1,DUSP10,EDN1,EGR1,EHF,ELOVL3,ENPEP,EPHB2,ERBB3,ERRFI1,EZH2,FAM107A,FBN2,FGFR3,FOS,FTH1,GADD45G,GAPDH,GDPD5,H2AZ1,ID2,IER3,IGF1R,IL1A,IL1RN,IRF4,ISG15,ISL1,KIF23,KL,KLF4,KPNA2,MYC,MYOG,NCAM1,N…
forskolin	6.55e-15	578 (22)	chemical toxicant	ABCA1,Acan,ACER2,ACTB,ACTN1,ACTR2,ADCY9,ADGRA1,ADGRG1,ADSL,AIP,APOA1,APP,AXIN2,BAG3,BCL2,BIRC5,CAMP,CCL5,CCN2,CCNB2,CCND1,CD44,CD9,CDK14,CDK4,CDKN1A,CDKN2B,CEBPD,CNP,CREM,CTSV,CTTN,DBH,DDIT4,DHCR7,DHRS3,DICER1,DUSP1,DUSP6,DYRK3,EDN1,EGR1,ELL2,ERRFI1,ESM1,Esrra,EZH2,EZR,FBLN5,FGFR2,FKBP5,FOS,FOSB,FOSL2,FST,GADD45G,GAL,GAP43,GJA1,GNAL,GPRC5C,HSD17B7,ID2,IER2,IER3,IGF1R,IL23A,INA,INHA,INHBA,INHBB,IT…
MYC	9.09e-15	823 (25)	transcription regulator	ABCA1,ABCB9,ABCC3,ABCE1,ACTB,ACTN1,ACTN4,APP,ARHGEF7,ARNTL,ASS1,ATF4,ATOH1,ATP13A2,AURKB,AXIN1,BCAT1,BCKDHB,BCL2,BCL2L1,BIRC5,BUB1,CAMK2N1,CAPZB,CASP8,CCNB2,CCND1,CD151,CD44,CD47,CD9,CDH1,CDK4,CDK6,CDKN1A,CDKN2B,CEBPD,CLEC3B,CLPB,CNP,COL4A1,COX7A2L,CPT1A,CRIP1,CSE1L,CSF1R,CSRP2,CTDSPL,CTNNB1,CTSB,CTSD,CTSV,DDIT4,DSP,DUSP1,DUSP4,DUSP5,DUSP6,EDN1,EED,EGR1,EIF4E,ENO1,EOMES,EPHB3,EZH2,EZR,FARP1,FBLN5…
KRAS	3.27e-14	695 (19)	enzyme	ABCA1,AGO2,AHCTF1,APP,AURKB,AXIN2,BCL2,BCL2L1,BCL2L14,BDH1,BIRC5,BNIP3,BPNT2,CAVIN1,CCDC80,CCN1,CCN2,CCND1,CD44,CDH1,CDK4,CDKN1A,CDKN2B,CHST3,COL4A1,CRYZ,CSE1L,CTNNB1,DENND2B,DUSP1,DUSP4,DUSP5,DUSP6,EDEM1,EEF1A1,EGR1,EIF4E,EIF5,ENO1,EPM2A,EZH2,FGFR1,FOS,FOSB,FTH1,GALNT18,GAPDH,GCNT1,GGT5,GJA1,GLI2,GLUL,GMNN,H2AC6,IER3,IGF1R,IL1A,ISG15,ITGB6,KLF6,KRAS,LAMB1,LAMB3,LEF1,LIF,LRRC49,MAP1LC3B,MAPK12,MY…
CTNNB1	3.47e-14	688 (23)	transcription regulator	Acan,ACTB,ACTN4,Ang4,ANXA1,APP,ARL4A,ATOH1,AXIN2,BCL2,BCL2L1,BIRC5,CADM1,CAPZB,CCL5,CCN1,CCN2,CCND1,CD34,CD44,CD47,CDH1,CDH16,CDKN1A,Cdkn1c,CDKN2B,CLDN5,COL27A1,COL4A1,COX4I1,CPT1A,CRIP1,CTDSPL,CTNNB1,DBH,DPEP1,EDN1,EGR1,ELMO1,ELOVL3,ENC1,ENPP2,EOMES,EPHB2,EPHB3,ERBB3,FGF9,FOS,FST,FSTL3,FZD3,GADD45G,GALC,GAP43,GAPDH,GATA2,GDF15,GET4,GIPC1,GJA1,GLI2,GLUL,GOLM2,GREM1,HNF4A,HNRNPUL1,HTRA1,ID2,IL1A,I…
8-bromo-cAMP	4.34e-14	782 (21)	chemical reagent	ABCA1,ACTN4,AP3B2,APOA1,APP,ASS1,BCL2L1,BID,BIRC5,BUB1,CAMP,CAV2,CCN2,CCNB2,CCND1,CDK6,CDKN1A,CDKN2B,CREM,CTSB,CTSD,DAPK3,DBH,DICER1,DMRT1,DUSP1,DUSP4,EDN1,EGR1,ENC1,ERBB3,ETS1,EZR,FGF9,FGFR1,FLNB,FOS,FST,GJA1,GLUL,GNG12,ID2,IFNGR1,IGF1R,IL4R,INHA,INHBA,INHBB,ITGA3,ITGAV,ITGB8,ITPR3,KRT18,KRT8,LAMB3,LDLR,LEF1,LIF,MAPK10,MYC,MYH10,MYH9,NAGLU,OAT,ODC1,PAK1,PDGFRA,PIK3R1,PLK1,PPARD,PRICKLE1,PTCH1,RA…
tretinoin	5.98e-14	803 (18)	chemical - endogenous mammalian	ABCA1,ABCE1,ADA,ADAM10,ADAMTS5,ADD3,ANXA1,ANXA2,APP,ATF4,ATP2A3,BCL2,BCL2L1,BID,BIRC5,BNIP3,BTG1,C3,CACNG5,CAMKK1,CCN1,CCN2,CCND1,CD34,CD44,CD47,CD9,CDH1,CDK4,CDK6,CDKN1A,CDKN2B,CEBPG,CES1,CHST10,CITED2,CLDN10,COL4A1,COTL1,CPT1A,CREM,CSE1L,CSF1R,CTNNB1,CTSB,CTSD,CYP26B1,CYP4B1,DAZL,DBH,DDX10,DHRS3,DKK3,DLC1,DLG4,DNASE1L3,DSP,DUSP1,DUSP4,DYNLL1,E2F6,ECE1,ECI2,EDN1,EEF1A1,EGR1,EIF4E,EIF5,ELF3,ELK4,…
PTEN	8.07e-14	689 (18)	phosphatase	ABTB1,ACAA2,ANXA1,ARHGAP10,AURKB,BCL2,BIRC5,BTG1,C3,CCL5,CCNB2,CCND1,CD44,CDH1,CDK4,CDK6,CDKN1A,CDKN2B,CITED2,CPEB3,CSRP1,CTDSPL,CTNNB1,CTSB,CTSV,CYP27A1,DUSP1,ECI2,EDN1,EED,ERBB3,ERRFI1,Esrra,ETS1,ETS2,EZH2,FGF9,FGFR1,FGFR2,FGFR3,FOS,FTH1,GALK1,GAPDH,GATA2,GPR17,GPR62,GPRC5C,HADH,HGFAC,HMGN1,HSD17B7,HSPB2,IDH3A,IGF1R,IL23A,IL4R,ISG15,ITGB1,ITPR3,JAG1,JUND,KIF3B,KLF6,KLHL24,LDLR,LHPP,LRRFIP1,LY6H…
tamoxifen	1.5e-13	701 (17)	chemical drug	ABCE1,ACKR3,AGR2,ASS1,ATF4,BCL2,BCL2L1,BID,BIRC5,C3,CASP8,CAT,CAV2,CCDC80,CCN1,CCND1,CDH1,CDK5RAP2,CDK6,CDKN1A,CEBPD,CRYZ,CTSD,DYNC1H1,EPHX1,ERBB3,FADD,FHL2,FNDC4,FOS,GAP43,GAPDH,GDF15,GPATCH3,IDH3A,IER3,IGFBP4,IL1RN,KLHL24,LDLR,LIF,LTBP2,MAFF,MYC,NCAPD2,NCAPH,NOP58,PHGDH,PKM,PPARA,SALL1,SDC3,SDS,SLC7A5,SMAD3,SMAD7,SNAI1,SOST,SPP1,TERT,TGFBR2,TLR4,TOR3A,UGCG,UTRN,WIPI1
APP	1.6e-13	669 (17)	other	ABCA1,ACHE,ACTB,ADAM10,AP3B2,APP,ARNTL,ATF4,ATOX1,ATP1A2,ATP1A4,ATP2B2,ATP5F1D,ATP5PF,AXIN1,AXIN2,BCL2,BCL2L1,C3,CAT,CCL5,CCN2,CCND1,CD151,CD44,CDH1,CDK4,CDK5RAP2,CDK6,CDKN1A,CFL1,CHRNA7,CITED2,CLDN5,COMMD7,COX4I1,CPLX1,CSF1R,CTNNB1,CTSB,CTSD,CTSV,CTTN,CYP26B1,DLG4,DSTN,EDN1,EGR1,ENO1,ENPP2,EOMES,EPHB2,ETS2,EVL,FBXW7,FGFR1,FOS,FOSB,FTH1,FZD1,FZD3,GALK1,GAP43,GAPDH,GDF15,GNB1,GPI,HDAC11,IGF1R,IL1A…
GLI1	1.92e-13	640 (20)	transcription regulator	ABCC3,ADGRL1,ANO1,ANXA1,BCL2,BCL2L1,BID,C1orf116,CAV2,CCN1,CCND1,CD44,CDH1,CDK19,CDK6,CDKN1A,CNIH4,CTSB,CTTN,DBP,DUSP4,DUSP5,DUSP6,EGR1,ENDOD1,EZR,FAM131B,FOS,GALNT2,GATA5,GLI2,GNAL,ID2,IER3,IER5L,IGF1R,IL17RD,IL27RA,ING3,INSIG1,ITGA3,ITGB6,KLF4,KLF6,LAMB3,LDLR,LFNG,LIF,MACF1,MAFF,METTL21A,NPDC1,NQO2,NR1D2,NR2F2,NRG1,NUDT4,PAM,PCDH18,PCDH7,PDGFA,PDGFRA,PHLDA2,PPIF,PRICKLE1,PTCH1,PTPRF,REG4,RHOU,R…
HGF	4.07e-13	635 (16)	growth factor	ACKR3,ADGRG1,ANP32A,ARNTL,AURKB,BCL2,BCL2L1,BIRC5,BUB1,CASP8,CCL5,CCN1,CCN2,CCND1,CD44,CDH1,CDK4,CDKN1A,CDKN2B,CHRNB2,CITED2,COL4A1,CSE1L,CTNNB1,CUL2,DUSP4,DUSP6,DYNLL1,EDN1,EGR1,EHF,ELF3,ERRFI1,ESM1,ETS1,FAIM2,FKBP5,FOS,FOSB,FOXA1,GMNN,GPSM2,IGFBP4,IL27RA,INHBA,INSIG1,ISG15,ITGB1,ITGB8,ITPR3,KIF20B,KRT18,LDLR,MMP14,MPC1,MYC,NR5A2,NRG1,PDGFA,PEX5,PHLDA2,PLK1,PLK4,PPARD,PPP2R2A,PTPRF,RFC2,SEMA3A,S…
EGF	5.4e-13	802 (22)	growth factor	ACTN1,ADA,ANO1,APOA1,AURKB,BCL2,BCL2L1,BIRC5,CCN1,CCN2,CCND1,CD34,CD44,CDH1,CDK4,CDKN1A,CEBPD,CREM,CSF1R,CTSD,DGKD,DUSP1,DUSP4,DUSP5,DUSP6,EDN1,EEF1A1,EGR1,ELF3,EOMES,ERRFI1,ETS1,ETS2,EZR,FGFR1,FOS,FOSB,FOSL2,FST,GAL,GATA2,GBX2,GDF15,GGT5,GJA1,HNF4A,HNRNPK,ID2,IER2,IER3,IGF1R,IGFBP4,IL1R1,INHBA,ISL1,ITGB1,JUND,KRAS,LAMB1,LAMB3,MAD1L1,MAP3K20,MAPK1,MYC,MYOG,NCAM1,NGF,NR5A2,NRG1,ODC1,PHLDA2,PIK3R1,…
SNAI1	6.45e-13	653 (21)	transcription regulator	Acan,ACTN1,ACTR2,AFAP1,ANKRD1,BCL2L1,CCN1,CCN2,CCND1,CDH1,CDK4,CDKN1A,CFL1,CTTN,FLNB,FOS,FST,GDF15,GLI2,HNF4A,IL23A,INHA,ITGB1,KRT18,KRT8,LASP1,LEF1,LIF,MMP14,PFKP,SLC29A1,SMAD3,SMAD6,SMAD7,SNAI1,SVIL,TGFBR2,TPM1,TPM4,VIM,WASF1,WASF3
Vegf	7.08e-13	486 (18)	group	ACKR3,ADAM10,ADGRG1,ANGPTL7,ANP32A,ARNTL,AURKB,AXIN2,BCL2,BIRC5,BUB1,CASP8,CCN1,CD44,CDH1,CHRNB2,CSE1L,CSGALNACT1,CTNNB1,CUL2,DUSP4,DUSP5,DUSP6,EDN1,EGR1,EHF,EIF2B2,ELOVL3,EMCN,ENPP2,ERBB3,ESM1,ETS1,FAIM2,FKBP5,FOSB,FRMD6,FST,GMNN,GPSM2,IGFBP4,IL1A,IL1R1,IL27RA,INHBA,INHBB,INSIG1,IRF4,ITGB1,ITGB8,ITPR3,JAM2,KIF20B,LDLR,LEF1,MGST2,MMP14,MPC1,MYC,NOSTRIN,NR2F2,NR5A2,NRG1,PADI1,PDGFA,PEX5,PHLDA2,PLK…
NFkB (complex)	1.3e-12	642 (14)	complex	ACKR3,ANKRD1,APP,B3GNT5,BCL2,BCL2L1,BID,BIRC5,C3,CAMP,CASP8,CAV3,CBR3,CCL5,CCN1,CCN2,CCNB2,CCND1,CD44,CDH1,CDKN1A,CEBPD,CLIP2,CREM,CTNNB1,DBP,DUSP5,EDN1,EGR1,EHF,ELF3,ELL2,EOMES,ERAP2,ETS1,FABP6,FOS,FST,FTH1,GAD2,GAP43,GDF15,GLI2,HGFAC,HNF4A,ICOS,IER3,IL1A,IL1RN,IL23A,IRF4,ISG15,ISL1,ITGAV,ITGB1,ITGB8,JAG1,LIF,LITAF,LSP1,Madcam1,MYBL1,MYC,NCAM1,NCF2,NFKB2,NGF,ODC1,PKP1,PLD1,PLK1,PPARA,PPIF,PRKCD,…
MYCN	2.69e-12	694 (22)	transcription regulator	ABCA1,ABCB9,ABCC3,ABCE1,ACTB,ACTN4,ADAMTS5,BCL2L1,BID,BIRC5,CCN2,CCND1,CDKN1A,CITED2,COL4A1,CRIM1,CTDNEP1,DKK3,DUSP4,EED,EEF1A1,EFNA5,EZH2,FGFR2,FRMD6,GAPDH,GATA2,GBX2,HDAC11,ID2,INHBA,ITGA3,ITGB1,ITIH3,MRE11,MXI1,MYH9,NCAM1,ODC1,PGRMC2,PHGDH,POLR2L,PROM1,PTK2,PTPRK,RHOU,RPL12,RPL26,RPLP1,RPS12,RPS16,RPS5,RPS8,SLC16A1,SLC38A2,TBXT,TERT,TNFRSF1A,TPM1,UCHL1,VIM,WDR5,XRCC3,YY1,ZYX
NR3C1	2.76e-12	703 (18)	ligand-dependent nuclear receptor	ABCA1,ACTB,ACTN1,AIFM3,ANGPTL7,ANXA1,APOL3,APP,ARRB1,BAG3,BCKDHA,BCL2,BCL2L1,BCL2L14,BOK,BTG1,C1QTNF7,CAT,CCL5,CCN1,CCN2,CCND1,CD47,CDC42EP3,CDKN1A,CEBPD,CLDN5,CORO1C,CORO2A,CPS1,CYP27A1,DAPK3,DDIT4,DNASE1L3,DPP7,DUSP1,DUSP4,DYNLL1,EDN1,EDN2,EGR1,ENC1,ERRFI1,FADD,FKBP5,FOS,GAP43,GLUL,GPAT4,HNF4A,IER2,IER3,IGF1R,IL1A,ING3,INHBA,ISG15,ITGAV,ITGB6,JUND,LIF,MAEA,MAP3K20,MAP3K7,MAP4K3,MAPK1,MDM4,MKNK2…
SP1	3.22e-12	732 (24)	transcription regulator	ABCA1,ADA,ADD3,ANKH,APOA1,ASS1,ATP2A3,BCL2,BIRC5,CAMP,CAT,CCL5,CCN2,CCND1,CDC42BPG,CDH1,CDK4,CDK6,CDKN1A,CDKN2B,CEBPD,CES1,CIRBP,CITED2,CPLX1,CREM,CRYBB3,CTSD,DBH,DLC1,EGR1,EZR,F7,FABP6,FGFR1,FOS,FTMT,GDF15,GJA1,HNF4A,HSD17B7,IFNGR1,IGF1R,IGFBP4,IL1A,IL4R,IRF4,ITGAV,JAM2,KLF4,KLF6,KRT18,LDLR,MMP14,MYBL1,MYC,NCF2,NR5A2,OPRD1,PADI1,PADI4,PDGFA,PDGFRA,PHOX2A,PKM,PLA2G4A,PPARD,PRKCD,PROM1,PSIP1,PTGER…
FOXO3	4.66e-12	702 (20)	transcription regulator	Acan,ANXA1,BCL2,BIRC5,BNIP3,BTG1,CASP8,CAT,CCN1,CCN2,CCNB2,CCND1,CDC42EP3,CDH1,CDK4,CDKN1A,CDKN2B,COL4A1,COMP,CPT1A,CTSB,CTSV,DDIT4,EGR1,ELOVL5,ENPEP,FGFR2,FLNB,FMOD,FOS,FOSB,GATA2,GLUL,GMNN,IER3,IGF1R,IL1R1,INHBA,JAG1,JAK1,MAP1LC3A,MAP1LC3B,MXD1,MXI1,MYC,MYO6,NCAPD2,NRP2,OPTN,PAK1,PIK3IP1,PLK1,PRKCD,Rcan1,RICTOR,SERPINB1,SESN1,SLC7A1,SNAI1,SOD1,TGFB2,TNFRSF1A,TP53INP1,TXN2,TXNRD2,VIM
APOE	5.29e-12	603 (17)	transporter	ABCA1,ACTB,ADAM10,ADAMTS5,ADGRB1,ADGRG1,AHDC1,APOA1,APP,ATF4,C1QB,CAT,CCL5,CCN1,CCN2,CCND1,CD44,CLN8,CPT1A,CSRP1,CTNNB1,CTSB,CTSD,CTSV,DAGLA,DAPK3,EDN1,EGR1,EMILIN1,FKBP5,FOS,GLUL,IGF1R,IL1A,IL1RN,IL4R,ITGA3,JAK1,KCNAB1,KCTD10,KLF4,LARGE1,LDLR,LTBP2,MAP3K1,MAPT,MYC,NCF2,NELL2,NMNAT2,NQO2,PIDD1,PMEPA1,PPARA,PPARD,PRKRIP1,PTGES,PTP4A3,SMAD1,SOCS3,SOD1,SPP1,TCIRG1,TNFRSF1A,TNFSF14,XBP1,ZYX
EGFR	7.87e-12	671 (20)	kinase	ACTB,AGO2,AHCTF1,ANXA1,APP,AXIN2,B3GNT2,B3GNT5,BCL2,BCL2L1,BIRC5,BPNT2,BTG1,CCL5,CCN2,CCND1,CD47,CDH1,CDK4,CDK6,CDKN1A,CTNNB1,DUSP1,DUSP4,EDEM1,EGR1,EIF4E,ERBB3,F7,FOS,FOSL2,GALNT18,GJA1,HNRNPK,IER2,IER3,IGBP1,IGF2BP3,IGFBP4,ITGB6,JAG1,JUND,LAMB1,LAMB3,LEF1,LMBRD1,MACF1,MARCKS,MBP,MMP14,MXI1,MYC,NUP210,ODC1,PCDH1,PKM,PLA2G4A,PLK1,PRKAR1A,PROM1,PTGER4,PTGES,PTPRF,QTRT1,RANBP1,RPN1,SEMA7A,SERPINE2,…
TP63	9.06e-12	693 (19)	transcription regulator	ADA,ADRM1,AGR2,AKT1S1,ATOH1,BCL2L1,BOK,CCN1,CCN2,CCND1,CDH1,CDK18,CDK6,CDKN1A,CDKN2B,CITED2,COL4A1,CTNNB1,CTSD,DDIT4,DICER1,DKK3,DUSP10,DUSP6,EDN2,ERBB3,FGFR2,FGFR3,FOS,FOSL2,FST,GAL,GAPDH,GREM1,HSPA4,HTRA1,IER3,INHBA,ITGA3,ITGB1,ITGB8,JAG1,KIF23,KLF6,KRT7,LAMB3,LAPTM4A,MAFF,MMP14,MYC,PAK1,PKP1,PKP2,POLD2,PPARA,PTPRU,RBBP8,RPA1,RRM2,SMAD2,SMAD3,SNAI1,STON2,STX6,TACC3,TERT,TGFB2,TGFBR2,THAP8,THBS2…
metribolone	9.89e-12	773 (21)	chemical reagent	ACSL3,ACTN1,ADRB1,ADRM1,ADSL,AGR2,ANKH,APP,ATP5PF,ATP6V0E1,BCL2,BCL2L1,BUB1,C1orf116,CAV2,CCND1,CDKN1A,CDKN2B,COX4I1,COX7A2L,CPEB3,CRYZ,D2HGDH,DNAJC10,DPYSL4,EDEM1,EGR1,EIF5,ELK4,ELL2,ELOVL5,ENO1,ERRFI1,EZR,FHL2,FKBP5,FLVCR2,FOS,GADD45G,GAPDH,GDF15,GPI,GRPEL1,H2AZ1,HADH,IDH3A,IGF1R,KRT18,LDLR,MCEE,MRPS30,MYC,NDUFA7,NDUFB2,NQO2,OXA1L,PFKFB2,PFKP,PGM3,PIGR,PJA2,PKM,PMEPA1,POLR3K,PRDX6,PRKCD,REG4,RE…
doxorubicin	1.31e-11	638 (15)	chemical drug	ABCB9,ABCC3,ADAM10,ANXA1,ANXA2,APP,AURKB,BCL2,BCL2L1,BIRC5,BTG1,CACNG5,CASP8,CAT,CCN1,CCN2,CCNB2,CCND1,CD44,CD47,CDK14,CDKN1A,CHCHD6,CREM,CTSB,CTSD,DPYSL4,DUSP1,DUSP5,EDN1,EEF1A1,EFEMP2,EGR1,ELF3,FOS,FTH1,GDF15,HSPB6,ID2,IER3,IGFBP4,JAG1,KRT18,KRT8,MYC,MYO6,NCAM1,NRG1,NTN1,ODC1,OSGIN1,PIDD1,PLK1,PMEPA1,PRODH2,PSAP,RB1CC1,RRM2,S100A11,SESN1,SLC19A2,SLC6A6,SMAD2,SMAD3,SMAD7,SNAI1,SOD1,SPP1,STX6,SVI…
WNT3A	1.57e-11	635 (21)	cytokine	Acan,ADAM10,APP,ATOH1,AXIN2,BCL2,CCDC80,CCL5,CCN1,CCN2,CCND1,CD44,COX4I1,CTNNB1,DDIT4,DVL1,EDN1,EOMES,ERBB3,FHL2,FMOD,FZD1,GADD45G,GAP43,GGT5,IL1A,IRX3,JAG1,JAM2,KCNK17,KLF4,LEF1,MMP14,MYC,NCAM1,NDUFA10,NDUFB2,NR5A2,NRG1,OGN,PDGFA,PDGFRA,PEX5,PLD1,PMEPA1,PMP2,PRICKLE1,PTH2,RHOU,ROCK2,SDHD,SERPINB1,SGMS1,SLC7A1,TBXT,TERT,TGFB2,TIMP3,TNN,UQCR11,VIM,WNT11,WNT5A,XBP1
TGFBR2	1.6e-11	771 (20)	kinase	ACSL3,ADAMTS5,ASS1,ATF4,ATP1A2,BCAT1,BCL2,BIRC5,CCN2,CCND1,CD44,CDH1,CDKN1A,CDKN2B,CHRNA7,CTDNEP1,CTNNB1,DDIT4,Esrra,FGF9,FKBP5,FMOD,FOXA1,FST,FURIN,GADD45G,GAL,GATM,GJA1,GJB6,GLI2,IL1A,ITPK1,KRAS,KRT18,KRT7,KRT8,MBOAT7,MED11,MMP14,MVK,MXD1,MYOF,NGF,ODC1,ORAI1,OSTF1,PKM,PRR7,PTCH1,PTGES,SEMA7A,SLC2A8,SLC66A2,SLC7A5,SMAD1,SMAD3,SMAD7,SNAI1,SOCS3,SPATA2,SPP1,SV2C,TGFB2,TGFBR2,TNFRSF12A,TSPAN5,WNT11…
trans-hydroxytamoxifen	1.61e-11	586 (11)	chemical drug	ACTN4,ADCY9,ALDH4A1,BTG1,CITED2,CRYZ,CYBA,DDIT4,DUSP1,DUSP4,EGR1,ENC1,ERBB3,FGF9,GNE,IER3,IGFBP4,IL1R1,INHBB,KLF6,KRT7,LAMB1,LITAF,MAPT,MYBL1,NELL2,NR2F2,PKD2,PLOD2,PPP1R3C,RAP1GAP,RB1CC1,RBPJ,RND3,SMAD3,STXBP3,TGFB2,TGFBR2,THBS2,TM4SF1,TPM1,VEGFC,XBP1
medroxyprogesterone acetate	2.06e-11	740 (16)	chemical drug	ACTN4,AP3B2,ASS1,BCL2,BCL2L1,BID,BIRC5,BUB1,CAV2,CCL5,CCN1,CCNB2,CCND1,CD44,CDK6,CDKN1A,CDKN2B,CTSB,DAPK3,EDN1,ENC1,ENPP2,ERBB3,ETS1,EZR,FAM107A,FGF9,FGFR1,FLNB,FMOD,FST,GLUL,GNG12,HTRA1,ID2,IFNGR1,IL1A,IL4R,INHBA,ITGA3,ITGAV,ITGB1,ITGB8,KRT18,LAMB3,LEF1,LIF,MAPK10,MYC,MYH10,MYH9,NAGLU,OAT,ODC1,PAK1,PDGFRA,PIK3R1,PLK1,PRICKLE1,PTCH1,RALA,RALGDS,RANBP1,RAPGEF1,ROBO1,RPN1,RRAS2,S100A11,SMAD1,SMAD3,…
trichostatin A	2.77e-11	673 (19)	chemical drug	ABCA1,ABCE1,ACTB,ADAMTS5,ANKRD1,ANP32A,APP,AURKB,B3GNT2,BAIAP2,BCAT1,BCL2,BCL2L1,BID,BTG1,CAMP,CCNB2,CCND1,CD34,CD44,CD9,CDC42BPG,CDH1,CDK6,CDKN1A,CDKN2B,CLDN10,CLEC3B,CREM,CSE1L,CTBP2,CTNNB1,CYP46A1,CYP4B1,DAPK3,DHRS3,DLC1,DNASE1L3,DPYSL4,DUSP1,EIF4E,ELF3,ENPP2,EPC1,EPHB3,EZR,FGFR1,FGFR3,FOS,FOSL2,FOXA1,FST,GADD45G,GAP43,GDPD5,GLI2,HDAC11,ID2,IGF2BP3,INA,IRF4,ISL1,JUND,KLF4,LDLR,LEF1,LMX1A,MAD1L…
Tgf beta	3.56e-11	696 (18)	group	ABCA1,AKT1S1,ANKH,AXIN1,BCL2,BCL2L1,CASP8,CCL5,CCN1,CCN2,CCND1,CDH1,CDK6,CDKN1A,CDKN2B,COL12A1,COL4A1,CSF1R,CTNNB1,DICER1,EDN1,FOS,FSCN1,FST,FSTL3,FURIN,GLI2,GREM1,HNRNPAB,IGFBP4,IL1A,IL1RN,ITGAV,ITGB1,JAG1,JAK1,LIF,MMP14,MXD1,MYC,NEDD9,PDCD1,PDGFA,PMEPA1,PROM1,QKI,SMAD2,SMAD6,SMAD7,SNAI1,SOCS3,SPOCK1,SPP1,SSBP3,TAF4B,TERT,TIMP3,TNFRSF12A,VIM
POU5F1	4.53e-11	652 (18)	transcription regulator	ACKR3,AXIN1,BAG3,BCL2,BID,BIRC5,BNIP3,BTG1,CCL5,CCND1,CDH1,CDKN1A,CTNNB1,CTSB,CTSD,CTSV,DSP,DUSP1,DUSP4,DUSP5,EED,ENO1,EOMES,FADD,FARP1,FBXO15,FOXA1,GADD45G,GATA2,GBX2,GLI2,GPI,IER5L,IGF1R,INHBA,IRX3,ISL1,KLF4,KRT18,MYC,NCAM1,NR2F2,ORAI1,PCDH18,PDGFRA,PFKP,PHC1,PMEPA1,POLE4,PPARA,PROM1,PSAP,PYCARD,SIRPA,SLC11A1,SMAD1,SMAD7,SNAI1,SOCS3,SPP1,SRC,TBXT,TFAP4,TGFB2,TNFRSF1A,TRAF3,TWIST2,VIM,WNT5A,ZIC2
Mek	8.52e-11	461 (17)	group	ABCE1,B3GNT2,B3GNT5,BCL2L1,BID,BIRC5,BPNT2,CCN2,CCND1,CDH1,CDKN1A,CSF1R,CTNNB1,DUSP4,DUSP5,DUSP6,EDEM1,EGR1,EPHB2,ERBB3,ETS1,FGFR1,FOS,GALNT18,GAP43,GDF15,GGT5,ID2,IER2,IER3,ITGB1,ITGB6,LAMB1,LAMB3,LMBRD1,MAFF,MMP14,MYC,NGF,NOP58,NUP210,PDGFRA,PHLDA2,PTPRF,RETSAT,RND3,ROCK2,RPN1,SEMA6A,SLC20A1,SLC26A2,SLC43A3,SLC7A1,SPRY2,SPRY4,ST6GALNAC2,STK17A,STT3B,TSPAN1,TSPAN13,UGT8,VEGFC,VIM
AGT	9.4e-11	707 (21)	growth factor	Acan,ACTB,ADAMTS5,ADD3,ANO1,ANXA1,ARNTL,ATP2B2,BCL2,BOK,BUB1,C1QTNF7,C3,CASP8,CAT,CAV3,CCDC80,CCL5,CCN2,CCNB2,CCND1,CD44,CDH13,CDK4,CDKN1A,CELA1,COL12A1,COL4A1,COMP,COX4I1,CREB5,CREM,CRIM1,CSRP2,CTNNB1,CYBA,DKK3,DUSP1,ECE1,EDN1,EFNA5,EGR1,EHF,ENPEP,ERRFI1,ESM1,ETS1,FBLN5,FIBIN,FKBP5,FOS,Foxn3,FZD1,GAP43,GDF15,GJA1,GLI2,GREM1,HGFAC,HSD17B13,IGF1R,IGFBP4,IL1A,INHBB,ITGA3,ITGAV,ITGB1,JAG1,KL,KLF4,KR…
IL15	9.85e-11	491 (15)	cytokine	ACTN4,ANXA1,ATF4,BCL2,BCL2L1,BTG1,CCL5,CCN2,CCND1,CD44,CDH1,CDK2AP1,CDK4,CDK6,CDKN1A,CDKN2B,CHRNA7,CPT1A,DUSP5,EDN1,EIF4E,ELOC,ENO1,EOMES,ETS1,GAPDH,GCNT1,GGT5,GNL2,GPI,ICOS,IGF1R,IL1R1,ISG15,ITGB1,LEF1,LIF,LSP1,MACROH2A1,MAPK1,MYC,NCAM1,OGN,PAFAH1B3,PCBP2,PDCD1,PFKFB2,PFKP,PGD,PIK3R1,PIK3R2,PKM,PLA2G4A,PLD1,POLR2K,PPARD,PSAP,PTP4A1,PTP4A2,PYGL,RAB8A,RBBP8,RBPJ,RPIA,S100A11,SELPLG,SET,SLC16A1,SMA…
bucladesine	1.15e-10	549 (17)	chemical toxicant	ABCA1,Acan,ACER2,AIP,ANXA1,ASS1,AXIN2,BCL2,CAMP,CCND1,CD44,CDH1,CDKN1A,CNP,CPT1A,CREM,CTNNB1,DGKQ,DUSP1,DUSP6,EGR1,EOMES,ERRFI1,ESM1,EZH2,FGFR1,FOS,FOSL2,FST,FSTL3,GAP43,GDF15,GJA1,GLUL,HS3ST1,IGF1R,IL23A,INHBB,KCNAB2,LAMB3,LDLR,LIF,LPCAT1,MMP14,MYC,MYOG,NCAM1,NGF,ODC1,PADI4,PCDH1,PDE5A,PDGFRA,PRKAR1A,PTCH1,PTGER4,Rcan1,SFTPC,SLC15A1,SMAD3,SOCS3,TC2N,TGFB2,TYRO3,UTRN
AKT1	1.39e-10	760 (23)	kinase	Acan,AIP,ANKH,ANKRD1,ASS1,AURKB,BCL2,BCL2L1,BIRC5,CCL5,CCND1,CD44,CDH1,CDK4,CDKN1A,CEBPD,COL4A1,CRYZ,CTNNB1,CTSV,DHCR7,DLG4,EGR1,ENO1,EZR,FOS,FOSB,GATM,GDF15,HNRNPL,IGF1R,ITGB1,JUND,LAMB1,MBP,MMP14,MMUT,MYC,MYH10,MYOG,NFKB2,PDCD1,PDGFRA,PIK3R1,PKM,PLA2G4A,PPARA,PRKAR1A,PROM1,RAG2,REN,SLC4A7,SNAI1,SPP1,TGFB2,THBS2,VIM
mir-8	1.48e-10	676 (22)	microRNA	ACTN1,APOA1,BCL2,CCND1,CD47,CDH1,CDK6,CDKN1A,CITED2,CTNNB1,ERRFI1,ESM1,ETS1,EZH2,FAT1,FAT2,FGFR2,FTH1,GJB3,ITGAV,ITGB1,ITGB6,KLF4,MAP3K1,MAPK12,MYC,MYH10,MYOF,PAK6,PROM1,PTK2,QKI,ROCK2,SERPINE2,SMAD2,SNAI1,SPRY2,TBXT,TGFB2,TSPAN1,VIM,XBP1,YPEL2
ID2	1.85e-10	525 (25)	transcription regulator	ATOH1,AURKB,AXIN2,BCL2,BCL2L1,CCL5,CCND1,CD44,CDH1,CDK4,CDKN1A,Cdkn1c,CTNNB1,DUSP1,DUSP10,DUSP4,EOMES,ETS2,FGFR3,GADD45G,IFNGR1,IGFBP4,IL4R,INHBB,IRF4,ITGA3,KLF6,KLF7,MAP4K3,MYC,PDCD1,PDGFA,PIK3IP1,PIK3R1,PKD2,PLK1,PROM1,RAG2,RAP1GAP,SMAD7,SMOC2,SOCS3,TNFRSF1A,TNFSF14,TRAF1,TRAF3,WNT11
IGF1	2.48e-10	839 (22)	growth factor	ABCA1,Acan,ADA,APP,BCL2,BCL2L1,BIRC5,CAMP,CCDC80,CCL5,CCN1,CCN2,CCND1,CD44,CDH1,CDK4,CDKN1A,CEBPD,CITED2,CNP,CTNNB1,CTSD,CYBA,DDIT4,DUSP1,DUSP6,EDN1,EDN2,EGR1,EIF4E,ERRFI1,FGFR1,FOS,FOSB,FOXA1,GADD45G,GAP43,GAPDH,GATA2,HSPA4,HTRA1,ID2,IER2,IER3,IGF1R,IGFBP4,IL1A,IL1R1,IL4R,INHA,ITGA3,ITGAV,KLF6,KLHL24,LASP1,MAFG,MAK16,MAPK1,MAPT,MBP,MDK,MMP14,MXI1,MYC,MYOG,NCAM1,NCF2,NTN1,ODC1,PAK6,PAPOLB,PDGFRA,…
FOXO1	2.75e-10	684 (20)	transcription regulator	Acan,AGXT,AIP,ATP5PF,BCL2,BID,BIRC5,BNIP3,CASP8,CAT,CCN2,CCNB2,CCND1,CDC42EP3,CDKN1A,Cdkn1c,CDKN2B,CITED2,CLDN5,COL4A1,COMP,CPT1A,CTSV,CYP27A1,DDIT4,EDN1,EGR1,ELOVL5,ENPEP,EOMES,FLNB,FMOD,FOS,FOSB,FST,GATA2,GPI,GPR17,IER3,IGF1R,IL1R1,ITGA3,ITGAV,ITGB6,JAG1,KLF4,KLF7,MAP1LC3B,MRPS14,MRPS18A,MRPS30,MXI1,MYC,MYOG,NDN,NDUFA7,NDUFAF4,NRP2,PAK1,PDCD1,PIK3IP1,PRKCD,RAB7A,RAG2,Rcan1,RHOT2,RICTOR,RPIA,SER…
PLK1	3.37e-10	579 (18)	kinase	ACKR3,ANKRD1,BOK,CDH1,CDKN1A,CTNNB1,EEF1E1,GMNN,IER3,MRE11,MYC,PIK3R1,PLK1,PYCARD,SMAD7,SNAI1,TERT,TGFB2,TNFAIP6,VIM
NFKBIA	3.97e-10	553 (15)	transcription regulator	ACKR3,ADAMTS5,ANKRD1,APOA1,AURKB,BCL2,BCL2L1,BID,BNIP3,BOK,C3,CAMP,CASP8,CCL5,CCND1,CD44,CDH1,CDH13,CDKN1A,Cdkn1c,CEBPD,CTNNB1,CTSB,CYBA,DUSP6,ENPP2,EOMES,ERAP2,ESM1,FHL2,FOS,FSCN1,GADD45G,IER3,IL1A,IL1RN,IRX3,ISG15,ITGA3,ITGAV,ITGB1,KRT18,KRT8,LIF,LITAF,MMP14,MYC,NAGLU,NFKB2,NGF,OGN,OPRD1,PARK7,PCDH7,PDGFA,PIK3R1,PMEPA1,PTGES,PTP4A2,RIPK1,SERPINE2,SH3GLB2,SOAT1,SOCS3,SOD1,SPOCK1,TGFB2,TIMP3,TLR4…
PDGF BB	4.67e-10	674 (19)	complex	ACKR3,ADD3,BRAP,C3,CAV2,CCN1,CCN2,CCND1,CCNL1,CD44,CDK4,CDKN1A,CEBPD,CSF1R,CSRP2,DBNDD1,DUSP1,DUSP5,DUSP6,EDN1,EGR1,ETS1,ETS2,FBLN5,FGFR1,FHL2,FOS,FOSB,FZD1,GDF15,GJA1,GLUL,GREM1,IER2,IER3,IGF1R,IGFBP4,INHBA,ITGB1,KLF6,KRAS,LDLR,LIF,MGST2,MMP14,MYC,ODC1,PDGFA,PDGFRA,PPARD,RND3,SLC29A1,SLC6A6,SLC7A1,SNAI1,SOCS3,TNFRSF12A,TRIOBP,UCK1,ZFP36L1
SMAD3	4.69e-10	659 (17)	transcription regulator	ANKRD1,APOA1,ATF4,AXIN2,BCL2,C3,CCN2,CCND1,CDH1,CDK4,CDKN1A,CDKN2B,CES1,CTNNB1,DUSP4,EDN1,EGR1,ESM1,FBN2,FOS,FST,FSTL3,GLI2,HNF4A,ID2,IL23A,INHA,ITGB1,JAG1,JAM2,JUND,MXD1,MYC,PDCD1,PMEPA1,POLE4,PPARD,PTP4A3,PTPRK,RAG2,RPS8,SLC51B,SMAD1,SMAD3,SMAD7,SNAI1,SPP1,TERT,TGFB2,TIMP3,TPM1,VEGFC,VIM,ZYX
IFNG	4.99e-10	508 (13)	cytokine	ABCA1,ABLIM3,ACTB,ADGRA1,ADGRG1,AIF1L,APP,ASS1,ATF4,BCL2,BCL2L1,BID,BTG1,BUB1,C1QB,C3,CASP8,CAT,CCL5,CCN2,CCND1,CD44,CDH1,CDH13,CDK4,CDKN1A,CDKN2B,CEBPD,CHST3,CIRBP,CLIP2,CREM,CRIM1,CSE1L,CSF1R,CTNNB1,CTSB,CTSD,CTSV,CYBA,CYP27A1,DBP,DICER1,DLG4,DNASE1L3,DUSP1,DUSP4,DUSP5,ECE1,EDN1,EEF1A1,EGR1,EHF,ENDOD1,ENO1,ENTPD2,ERAP2,ESM1,ETS2,FAM107A,FCN1,FHL2,FKBP5,FOS,FOSB,FTH1,FURIN,FZD1,GAD2,GDF15,GGT5,G…
Ige	5.27e-10	602 (15)	complex	ACTN1,ANXA1,ARRB1,BAIAP2,BCAT1,BCL2,BCL2L1,BIRC5,C3,CARD11,CCL5,CD34,CDK19,CDKN1A,DUSP3,DUSP4,DUSP6,EDN1,EGR1,ELMO1,EMILIN1,ERRFI1,FHL2,GDF15,IER3,IL1A,IRF4,ITGAV,KIAA2012,KRAS,LIF,MARCKSL1,MGST2,MYC,NFKB2,PDGFA,PIK3IP1,PPIF,PTPRF,RAB7A,RALGDS,RAPGEF1,ROCK2,RSAD2,SDC3,SEMA7A,SERPINB1,SLC11A1,SOCS3,SPP1,STX6,TCIRG1,TNFRSF12A,TNFSF14,TRAF1,TRAF3,UGCG,VEGFC,VIM,YKT6
raloxifene	6.09e-10	649 (19)	chemical drug	ADCY9,ALDH4A1,BCL2,CCL5,CCND1,CDKN1A,DDIT4,DUSP1,DUSP4,DYNLL1,ENPP2,EPHA1,ERBB3,FLNB,IER3,IGFBP4,IL1R1,INHBB,ITGB1,KLF6,KRT7,LAMB1,LDLR,LITAF,MYBL1,PDGFRA,PPP1R3C,RAP1GAP,RB1CC1,ROCK2,SMAD3,SMAD7,SOD1,SPP1,TERT,TGFB2,TGFBR2,TIMP3,TM4SF1
CSF1	7.02e-10	661 (17)	cytokine	APP,BCL2,BCL2L1,BIRC5,CCL5,CCND1,CD9,CDK4,CDKN1A,CSF1R,CTNNB1,CTSD,DAGLA,DHCR7,DICER1,DUSP1,DUSP4,DUSP5,EGR1,ENO1,ETS2,F2RL2,FHL2,FOS,GDF15,GPI,HSD17B7,IFNGR1,IGF1R,IL1A,IL23A,IRF4,ITGAV,ITGB1,MVK,MYC,NCF2,NFKB2,PIK3R2,PKM,PMVK,RIPK1,SERPINE2,SLC29A1,SLC7A5,SPP1,STAB1,STX6,TNFRSF1A,TPT1,XBP1
Raf	7.3e-10	566 (22)	group	CCND1,CDKN1A,DUSP4,DUSP6,EDN1,EGR1,FOS,GDF15,ID2,IER2,IER3,IGF1R,KRT18,MAFF,MYC,PHLDA2,RND3,SEMA6A,SLC20A1,SLC43A3,SPRY2,SPRY4,STK17A
D-glucose	8.86e-10	739 (22)	chemical - endogenous mammalian	ABCA1,ACAA2,Acan,ACHE,ACTB,ACTN1,ADA,ANO1,ANXA1,APP,ARNTL,ASS1,ATF4,ATP2A3,ATP2B2,BCAT1,BCL2,BCL2L1,C3,CACNA1B,CARS1,CAT,CBR3,CCN2,CCND1,CDK4,CDKN1A,COL4A1,CREM,CSF1R,CTNNB1,CTSB,CTSV,CYBA,DAPK3,DDIT4,DNAJA2,DUSP1,DYNLL1,EDN1,EGR1,ELF3,ENO1,ENPP2,ERO1B,F7,FOS,FST,FTO,GALNT2,GAPDH,GDF15,GJA1,GLUL,GPI,GREM1,HNF4A,HNRNPK,IER2,IGF1R,INHBA,INHBB,ITGB1,ITPR3,JAG1,LAMB1,LCP1,LDLR,LMOD1,MAP1LC3A,MMP14,MY…
curcumin	1.42e-09	716 (19)	chemical drug	ABCA1,ADAMTS5,APP,ATOX1,AXIN1,BANP,BCL2,BCL2L1,BIRC5,CAMP,CCL5,CCN2,CCND1,CD44,CD81,CDH1,CDK4,CDK6,CDKN1A,CTNNB1,DLG4,EDN1,EGR1,EIF4E,ETS1,EZH2,F7,FGFR1,FOS,FOSB,FOSL2,FTH1,GLUL,IGFBP4,JUND,KCNB1,LSP1,MAPT,MARCKSL1,MMP14,MYC,NCAM1,OGDH,PAK1,PPARA,PTGES,SERPINB1,SLC10A1,SMAD7,SNAI1,SOCS3,SOD1,ST13,STXBP3,TERT,TGFBR2,TIMP3,TLR4,TNFRSF1A,TPT1,TRAF1,UBE2E2,VIM,YPEL1,ZMYND8
GPER1	1.44e-09	820 (24)	G-protein coupled receptor	CCN1,CCN2,CCND1,CDKN1A,CEBPD,DDIT4,DUSP1,DUSP4,DUSP5,EDN1,EDN2,EGR1,ERRFI1,FOS,FOSB,IER2,MYC,MYH10,NOP58,PTGER4,TUFT1
prostaglandin E2	1.44e-09	707 (18)	chemical - endogenous mammalian	Acan,ANXA2,APP,ATP2A3,BCL2,BCL2L1,BIRC5,BTG1,CAMP,CCL5,CCN2,CCND1,CD44,CDH1,CDKN1A,CEBPD,CREM,DICER1,DUSP1,DYNLL1,EGR1,ETS1,FMOD,FOS,FOSB,FOSL2,FSCN1,FST,FSTL3,GCNT1,GJA1,IER3,IGF1R,IGFBP4,IL1A,IL1R1,IL1RN,IL23A,IRF4,ITGB1,KIF3C,KLF4,MMP14,MXI1,MYC,NEDD9,NR5A2,PLA2G4A,PLEKHA4,PTGER4,PTGES,PTK2,RASGEF1B,RNF24,SOCS3,SPP1,ST3GAL1,ST3GAL4,ST6GALNAC2,TNFAIP6,TNFSF14,VEGFC,VIM
ERK	1.8e-09	571 (16)	group	ABCA1,ACTN1,ADAM10,BCAR3,BCL2,BCL2L1,CCN2,CCND1,CDH1,CDK4,CDKN1A,CEBPD,CTNNB1,CTTN,DUSP1,DUSP4,EDN1,EGR1,ETS1,EZH2,FOS,FOSL2,FST,GDF15,GPRC5C,IER3,IFNAR1,IL23A,ITGAV,JAG1,KRT18,LAMB1,LDLR,LIF,MAFF,MMP14,MYC,ODC1,PPARD,PTGES,PTK2,SFTPC,SLC4A7,SOST,TERT,TNFAIP8,UGCG,ZFP36L1
tetradecanoylphorbol acetate	2.02e-09	582 (14)	chemical drug	ABCA1,Acan,ACHE,ACTB,AHCTF1,ANXA1,APP,ARF1,ATP2A3,AURKB,B3GNT5,BCL2,BCL2L1,BIRC5,C3,CACNA1B,CAMSAP1,CAT,CAV2,CCL5,CCN1,CCN2,CCND1,CD44,CDH1,CDK4,CDKN1A,CDKN2B,CES1,CREM,CSF1R,CTNNB1,CTSB,CTSD,CTSV,CTTN,CYBA,DBP,DDIT4,DGKD,DMRT1,DUSP1,DUSP5,DUSP6,ECE1,EGR1,EIF4E,ERRFI1,ETS1,ETS2,EZR,FKBP5,FOS,FOSB,FOSL2,FST,FSTL3,FTH1,FURIN,FZD1,GAL,GAP43,GATA2,GDF15,GJA1,GLRX3,GON4L,HNF4A,HNRNPK,HSD17B13,HSPA4,IC…
mifepristone	2.13e-09	719 (21)	chemical drug	ABCC3,Acan,AGR2,ANXA1,BCAT1,BCL2,BCL2L1,C1QB,C3,CASP8,CCN2,CCND1,CDKN1A,Cdkn1c,CEBPD,CLEC3B,CTSD,CYBA,DBH,DDIT4,DKK3,DLC1,DUSP1,EGR1,EHF,EPHB3,ERRFI1,FKBP5,FOS,FOXA1,FST,FTH1,GAL,GJA1,HSPA4,IL4R,INHBB,JAM2,KLF4,KRAS,LAMB3,LDLR,MYC,NDN,NQO2,OGN,PDCD1,PDGFRA,PLA2G4A,PSMA1,RAP1GAP,ROBO1,SNAI1,SPP1,THBS2,TIMP3,TNFAIP6,XBP1
decitabine	2.26e-09	764 (21)	chemical drug	ABCC3,ABCE1,ADGRB1,ANKRD1,ANP32A,ANXA2,B3GNT2,BAIAP2,BCAT1,BCL2,BID,BNIP3,BTG1,CADM1,CASP8,CCL5,CCN2,CCND1,CD44,CD9,CDA,CDC42BPG,CDH1,CDH13,CDH16,CDK6,CDKN1A,CDKN2B,CLDN5,CSE1L,CTBP2,CTNNB1,CYP4B1,DHRS3,DLC1,DNASE1L3,DPYSL4,DUSP1,EEF1A1,EHF,EIF4E,EPHB3,EZR,FBN2,FGFR1,FGFR3,FOXA1,FPGS,GADD45G,GAP43,GDF15,GDPD5,GLI2,HNF4A,IGF2BP3,ISG15,ISL1,ITGA3,ITGAV,JAG1,KLF4,KLF6,KRT18,KRT7,KRT8,LDLR,LEF1,MAPK1…
NRG1	2.35e-09	488 (17)	growth factor	ABCA1,ACHE,ACTN1,ANKRD1,ATF4,BCL2,BCL2L1,BNIP3,CAVIN1,CCN1,CCN2,CCND1,CDH1,CDKN1A,CRIM1,DUSP1,DUSP4,DUSP6,EDN1,EEF1A1,EGR1,ELF3,ERBB3,ERRFI1,FOS,FOSB,FSCN1,GATA2,GPI,HNRNPK,IER2,IER3,ITGAV,JUND,MARCKS,MBP,MYBPC3,MYC,MYOG,NRG1,PAFAH1B1,PDGFA,PHGDH,SLC4A7,SNAI1,TGFB2,TNFAIP1,TNS1,UTRN,VEGFC,VIM
PDX1	2.47e-09	744 (25)	transcription regulator	ACTB,ANXA2,ARL4D,ATF4,ATP2A3,ATP5PF,CAMK2N1,CAT,CCND1,CD44,CRELD2,CREM,DAPK3,DNAJC10,DUSP5,DUSP6,EGR1,ERO1B,FGFR1,GALNT18,GAP43,GNG12,HNF4A,ID2,IER3,IGF1R,INSIG1,KLF6,KRT18,KRT8,LRRC49,MAPT,MYC,NR5A2,PHGDH,PTP4A1,PTPRF,RSAD2,SLC6A6,SPP1,SSBP3
IL1B	2.6e-09	705 (16)	cytokine	ABCC3,Acan,ACHE,ADAMTS3,ADAMTS5,ANKH,ANXA1,APP,ASIC3,ASS1,ATF4,BCL2,BCL2L1,C3,CAT,CAV2,CCL5,CCN2,CCND1,CD44,CDH1,CDKN1A,Cdkn1c,CEBPD,CEBPG,CLIP2,CREM,CTNNB1,CTSB,CYBA,DBP,DDIT4,DUSP1,DUSP5,EDN1,EGR1,EHF,EIF4E,ELF3,ENPP2,ERRFI1,ETS2,FGFR2,FGFR3,FKBP5,FOS,FOSB,FST,FURIN,FZD1,GAD2,GDF15,GJA1,GLI2,HNF4A,ID2,IER2,IER3,IER5L,IFIT3,IFNGR1,IGF2BP3,IGFBP4,IL1A,IL1R1,IL1RN,IL23A,IL4R,INHBA,IRF4,ISG15,ISL1,…
MAP2K1	2.9e-09	606 (20)	kinase	ADGRG1,ANKRD1,AXIN2,BCL2,BCL2L1,CCL5,CCN1,CCN2,CCND1,CD44,CDKN1A,CDKN2B,CRIM1,CTSB,CYP46A1,DUSP1,DUSP5,DUSP6,ENO1,FOS,FURIN,GLI2,IGF1R,IL1A,ITGB1,JUND,LDLR,LEF1,MBP,MMP14,MOG,MYC,PDGFRA,PLA2G4A,PMP2,RAP1GAP,RRM2,SERPINE2,SIRPA,SMAD2,SMAD3
CG	3.35e-09	753 (20)	complex	ACTB,AXIN2,BCAT1,BCL2,BCL2L1,BTG1,CADM1,CAT,CCND1,CD34,CDH1,CDK4,CDKN1A,CEBPD,CREM,CTSV,DHCR7,DUSP1,DUSP6,EDN2,EGR1,EIF4E,EMCN,ENPP2,EPHA7,ESM1,FGF9,FOS,FOSL2,FST,FZD1,GAL,GJA1,GREM1,HSD17B7,IER3,IFIT3,IFNGR1,IGF1R,IGFBP4,IL1A,IL4R,INHA,INHBA,INHBB,ITGA3,ITGAV,ITGB1,KLF4,KNOP1,LDLR,LIF,MARCHF3,MTPN,MVK,MYC,NR5A2,PPARA,PTGES,SLC20A1,SLC5A7,SMAD2,SMAD6,SOD1,SPP1,SPRY2,ST8SIA4,TCHHL1,TGFB2,TM4SF1,TN…
FSH	4.61e-09	787 (23)	complex	ACTB,ACTN1,ACTR2,ADCY9,ADGRG1,AXIN2,CCN2,CCND1,CDC42EP4,CDK14,CDK6,CREM,CTNNB1,CTSV,DHCR7,DHRS3,DUSP1,DUSP3,DYRK3,ELL2,ENC1,EZR,FGFR1,FKBP5,FOS,FOSB,FOSL2,FST,GDE1,GNB1,IGF1R,IGFBP4,IL1RN,INHA,INHBA,INHBB,ITGA3,KRT18,LDLR,MAP1LC3B,MAP3K7,MYC,PKM,PPARA,PPIH,PRKAR1A,PSIP1,PTP4A1,PTPN1,PTPRF,RAP1GAP,SH3BP4,SMAD1,SMAD2,SMAD6,SMAD7,STK17A,STK24,TGFB2,TGFBR2,TNFAIP6,TP53I11,TPM1,TYRO3,VEGFC,YBX3
EDN1	4.87e-09	811 (22)	cytokine	ACTB,ANXA1,BCL2,CAT,CCN1,CCN2,CCND1,CDH1,COL4A1,COMP,CTNNB1,EDN1,EGR1,EIF3J,ERRFI1,EZR,FOS,FOSB,FST,GJA1,INHBA,ITGAV,ITGB1,MARCKSL1,MBP,MYC,MYL6,NRG1,ODC1,PDGFA,PPARA,PRKCD,PTGER4,REN,SOCS3,SOD1,TIMP3,TPM4,TPT1,VEGFC,VIM,VWF
cisplatin	4.92e-09	645 (18)	chemical drug	ABCC3,ACTB,ADRM1,ANKRD1,ANXA1,ANXA2,ARHGEF10L,ATF4,BBS9,BCL2,BCL2L1,BIRC5,CACNG5,CASP8,CAT,CCL5,CCN2,CCND1,CD44,CDH1,CDKN1A,CDKN2B,CPT1A,CTNNB1,CTSB,DDIT4,DGKE,DHRS3,DICER1,DPYSL4,DUSP1,DUSP6,ECE1,EDN1,EEF2K,EFEMP2,EGR1,ELF3,ERBB3,FADS3,FAM210B,FBLIM1,FBXW7,FNDC3B,FOS,FTO,GAP43,GDF15,ID2,IER3,IGF1R,IL1A,IL4R,ITGB1,ITGB8,JUND,LAMB1,LAMB3,MAD1L1,MAP1LC3B,MARCKS,MICALL2,MLF1,MYC,NCAM1,NCF2,NOXA1,OAT…
EZH2	6.33e-09	716 (23)	transcription regulator	ACKR3,ACTB,ADAM10,ADRB1,ATOH1,AXIN2,BCL2,C3,CACNA1E,CCL5,CCND1,CDH1,CDK4,CDK6,CDKN1A,CDKN2B,CLDN10,CLEC3B,COL4A1,CTNNB1,DAB2IP,DUSP5,EGR1,EOMES,EPC1,EPHA1,EZH2,EZR,FGFR1,FKBP5,FOXA1,FZD1,GATA5,GBX2,GDF15,IGF1R,IGF2BP3,IL23A,JAM2,JPH3,KLF4,KRAS,LAMB3,MAL2,MYC,MYL6,PDGFA,PDGFRA,PIK3IP1,PLA2G4A,PRICKLE1,PROM1,PTGES,RAC3,RAP1GAP,SH3BP4,SMAD1,SMAD3,SNAI1,SOCS3,SOST,TBXT,TCHHL1,TGFB2,TIMP3,VEGFC,WASF1
okadaic acid	6.88e-09	536 (20)	chemical toxicant	ANXA1,APOA1,APP,BCL2L1,BNIP3,CCN2,CCND1,CDK4,CYP46A1,DBH,EGR1,FOS,FOSB,FOSL2,HNF4A,IL1A,IL1RN,IL23A,JUND,KLF4,MAPT,MYC,NR2F2,ODC1,RXRA,SPP1
OSM	7e-09	675 (17)	cytokine	ABCA1,ABCC3,ACSL3,ADAMTS3,ADAMTS5,ANXA1,ANXA2,ARL4A,BAIAP2,BCL2,CAMP,CAT,CCL5,CCND1,CDA,CDC42EP4,CDH1,CDKN1A,CEBPD,CTSV,DCTN1,DHRS3,DYRK3,ECM2,EGR1,EPHA1,EPHB2,ERBB3,ETS2,EXOSC10,FOS,FOSB,GADD45G,GAP43,GLUL,ID2,IER3,IFNGR1,IL4R,JAG1,LARGE1,LDLR,LIF,LITAF,LRRFIP1,MARCKS,MKNK2,MYC,MYH10,NELL2,NUAK1,OGDH,PDGFA,PFKFB2,PIGR,PLA2G4A,POLR2L,PTGES,PTP4A1,PYGL,QKI,RALY,RBFOX2,SCNN1B,SERPINB1,SERPINB8,SLC1…
progesterone	7.37e-09	640 (17)	chemical - endogenous mammalian	ACTB,ANKH,ARL4A,ARNTL,ATP1A2,BCAT1,BCL2,BCL2L1,C3,CADM1,CCL5,CCNB2,CCND1,CDH1,CDH16,CDKN1A,Cdkn1c,CDKN2B,CEBPD,CES1,CHAF1B,CITED2,CLDN5,CNDP2,COL12A1,CTDSPL,CTNNB1,CTSD,CTSV,DBP,DICER1,DLC1,EGR1,ELL2,ENC1,ENPEP,ENPP2,ERBB3,ERRFI1,EZR,FGFR2,FKBP5,FOS,FST,FTH1,GAL,GAP43,GATA2,GJA1,HGFAC,IL1A,INHA,INHBA,ITGB1,JAM2,KCNAB1,KCNMA1,KRT7,LAMB3,LIF,LITAF,MBP,MCOLN2,MDK,MYC,MYO10,NCAM1,NCAPH,NEDD9,NT5C2,OS…
Lh	7.76e-09	785 (23)	complex	ACTB,ACTN1,ACTR2,ADCY9,ADGRG1,ARNTL,CDC42EP4,CDK14,CTNNB1,DHCR7,DHRS3,DUSP1,DUSP3,DYRK3,EEF1A1,EEF1E1,EGR1,EZR,FGFR2,FKBP5,FOS,FST,GADD45G,GJA1,GNB1,HSD17B7,INHA,INHBB,ITGA3,KRT18,LDLR,MAP1LC3B,MAP3K7,MYC,PPIH,PRKAR1A,PSIP1,PTP4A1,PTPN1,PTPRF,RPL12,RPL26,RPS16,RPS5,RPS8,SH3BP4,SLC7A1,STARD5,STK17A,STK24,TGFB2,THBS2,TNFAIP6,TNFRSF12A,TP53I11,TPM1,TYRO3,VEGFC,YBX3
INS	8.2e-09	603 (23)	other	ADAM10,ANO1,APOA1,BCL2L1,CAT,CCN1,CCN2,CCND1,CDH1,CDKN1A,CITED2,COX4I1,CPT1A,DUSP1,EDN1,EGR1,EIF4E,ERBB3,ERRFI1,F7,FADS3,FOS,FOSB,FOSL2,GPAT4,HNRNPK,IER2,IER3,IGF1R,IGFBP4,JUND,PTPN1,SNAI1,SOD1,UGCG,XBP1
HIF1A	1.04e-08	625 (18)	transcription regulator	ADAM10,ATP5PF,AXIN2,BCL2,BCL2L1,BID,BIRC5,BNIP3,CARS1,CAVIN1,CCL5,CCN1,CCN2,CCND1,CD44,CDH1,CDKN1A,Cdkn1c,CITED2,COX4I1,COX4I2,CTSD,CYP46A1,D2HGDH,DDIT4,ECE1,EDN1,EED,EIF4E,ENO1,ERGIC1,ETS1,FHL2,FOS,FSCN1,FTMT,FURIN,GAPDH,GJA1,GLYR1,GPI,H2AC6,HSPA4,ID2,IL1A,INHBB,ITGAV,KRT18,MAFF,MYC,NDUFA10,NDUFB2,NFKB2,NUCKS1,PDGFA,PKM,PLOD2,POLRMT,PPARA,PROM1,QKI,RAB20,RIOK3,SDHD,SLC29A1,SMAD2,SMAD7,SNAI1,SOCS…
ERK1/2	1.04e-08	724 (21)	group	ABCA1,ARRB1,BCL2,BCL2L1,C3,CAT,CAV3,CCL5,CCN2,CCND1,CD44,CDK4,CDKN1A,CTSB,CTSV,CYP46A1,DUSP1,DUSP4,ECE1,EDN1,EGR1,EMCN,ENO1,ETS1,EZR,FGFR2,FKBP5,FOS,FOSB,FZD1,GJA1,IGF1R,IL17RD,IL1A,ITGA3,JUND,KIF2A,LDLR,MAP2K2,MAPK1,MAPT,MYC,MYOG,PDGFRA,PKM,PTGER4,PTGES,SMAD2,SNAI1,SOCS3,SOD1,SPP1,SPRY4,TERT
TWIST1	1.15e-08	568 (20)	transcription regulator	Acan,BCL2,C3,CBX2,CCDC3,CD44,CDH1,CDKN1A,DKK3,EMILIN1,ETS1,EZH2,FBN2,FGFR2,FGFR3,FIBIN,FMOD,FOS,IGFBP4,NCAM1,OSGIN1,PAM,PCDH18,PDGFRA,PROM1,PTPRU,SDC3,SLC29A1,SNAI1,SPP1,TGFB2,TGFBR2,THBS2,TIMP3,VIM,ZYX
4-hydroxytamoxifen	1.34e-08	681 (19)	chemical drug	BCL2,BCL2L1,C3,CCN1,CCN2,CCND1,CDH1,CDKN1A,CEBPD,CTSD,DDIT4,DUSP1,DUSP4,DUSP5,DYNLL1,EDN1,EDN2,EGR1,EPHA1,ERRFI1,FADD,FGFR1,FOS,FOSB,FOSL2,FOXA1,HSD17B7,IER2,IER3,IGF1R,MPC1,MYC,NEDD9,PAK6,PTGER4,TM4SF1,TPM1,TUFT1
sirolimus	1.53e-08	714 (22)	chemical drug	ACTB,ADA,AGR2,APP,ARF1,ASS1,ATF4,AURKB,BCKDHA,BCL2,BCL2L1,BID,BIRC5,CCN2,CCNB2,CCND1,CD151,CDA,CDK4,CDK6,CDKN1A,CHRNB2,DDIT4,DLG4,DPP7,EEF1A1,EGR1,EIF5,ENO1,ERBB3,FGF9,FOS,FSCN1,FTH1,GALC,GAP43,HSPA4,ICOS,ID2,IGF1R,IL4R,ISG15,KL,LAMB1,MAP1LC3B,MAPK12,MAPT,MBP,METTL3,MMP14,MYBPC3,MYC,MYOG,NCAM1,ODC1,PCDH1,PDGFRA,PFKFB2,PFKP,PIK3R1,PKM,PPARD,PRKAR1A,PROM1,PTP4A1,RPS12,RPS16,RPS5,RPS8,SAP18,SLC29A1,…
PPARGC1A	1.65e-08	688 (25)	transcription regulator	ACSL6,ADAMTS5,ADGRG1,ARNTL,BDH1,BID,BNIP3,C3,CASP8,CAT,CAV3,CCN2,CDKN1A,CEBPD,COMP,COX4I1,CPLX1,CPT1A,EDN1,ELMO1,Esrra,FIBIN,FOS,GDF15,GJC2,GRK1,IDH3A,IL1A,IL1RN,IL4R,INHA,INHBA,INHBB,INSIG1,ISM1,ITGB1,LAMB1,LDLR,LIF,MAP3K1,MBP,MYC,NFKB2,NR5A2,ODC1,OGN,PACSIN2,PDE6D,PDGFA,PDGFRL,PIK3R1,PPARA,RXRA,SDHD,SEMA3A,SEMA6A,SERPINE2,SMAD3,SMAD7,SOCS3,SOD1,TIMM22,TIMP3,TNFRSF12A,TNFRSF1A,TXN2,TXNRD2,XBP1,X…
TGFB3	2.08e-08	752 (19)	growth factor	BCL2,CCN1,CCN2,CDH1,CDK4,CDKN1A,CDKN2B,ETS1,FOS,FOSB,FOSL2,GJA1,HTRA1,ITGAV,JUND,LEF1,LTBP2,MYO10,PLK1,PLOD2,SDC3,SERPINE2,SMAD2,SMAD7,SNAI1,TIMP3,TNS1,TPM1,TSPAN13
F2	2.36e-08	689 (19)	peptidase	B3GNT5,CBR3,CCN1,CCN2,CCND1,CD44,CDKN1A,COL4A1,CORO1C,COTL1,DAAM1,DKK3,DOCK10,DUSP1,ECE1,EDN1,EGR1,EHD4,ELL2,ESM1,ETS1,F7,FOS,FOSB,FOSL2,GREM1,IER2,IER3,IGF1R,IGFBP4,ITGB1,KLF6,MYC,MYH9,MYOG,NCF2,PDGFA,PDGFRA,PLA2G4A,PPIF,SLC2A6,SLC7A1,TGFB2,TNFRSF12A,TRAF1,TRAF3,TXNRD2,UCK2,VWF
PSEN1	2.62e-08	663 (19)	peptidase	ACTB,APP,ARHGDIG,ATOX1,ATP1A2,ATP1A4,ATP5F1D,ATP5PF,C1QB,C3,CCL5,CCND1,CD9,CFL1,CHRNA7,CTNNB1,CTSD,DBP,DGKE,DLG4,DSTN,DUSP1,EGR1,ENO1,ENPP2,EPM2A,FBXW7,FOS,GAPDH,GJA1,GNB1,IRF4,KCNAB2,LFNG,MAP2K2,MAPK1,MAPT,MBP,MYC,NCAM1,PAFAH1B2,PAK1,PDGFRA,PIK3R1,PKM,PKP3,PRDX6,PTPRF,RBPJ,SELPLG,SH3GL2,SLC38A2,SOD1,SPTAN1,SRC,STAB1,STMN2,SUCLG1,SYT13,TGFBR2,TPT1,UCHL1,VSNL1
lovastatin	2.74e-08	642 (20)	chemical drug	ABCA1,ADAM10,ATF4,BCL2,BCL2L1,BIRC5,CAT,CCL5,CCN2,CCND1,CDK4,CDKN1A,COTL1,DHCR7,ENC1,FGF9,FGFR1,GAP43,GPAT4,IL1A,KLF4,LDLR,LIF,MOG,MVK,MYC,MYT1L,NRG1,PMVK,PPARD,RHOU,SMAD3,VWF
BMP7	2.75e-08	468 (19)	growth factor	ATOH1,BIRC5,CAMK2N1,CAV2,CD34,CD44,CDH1,CDKN1A,CEBPD,CTNNB1,DSP,EDN1,EDN2,ERBB3,Esrra,GJA1,GREM1,ID2,IGF1R,IGFBP4,IL1RN,ITGAV,JAG1,KLF4,NCAM1,PIK3R1,SMAD1,SMAD2,SMAD6,SMAD7,SOCS3,SOST,SPP1,VIM,WNT11,WNT5A,ZIC2
BRCA1	2.75e-08	699 (20)	transcription regulator	ACTB,BCKDHB,BCL2,BCL2L1,BIRC5,CCL5,CCNB2,CCND1,CDKN1A,CTNNB1,CTSD,DDIT4,DUSP3,EGR1,ENPP2,EZR,FHL2,FKBP5,FOXA1,GDF15,IFIT3,IFNAR1,IGF1R,JAK1,MYC,NEDD9,PCBP2,PLK1,ROBO1,SERPINE2,SMAD3,SNAI1,TBXT,TERT,TP53I3,VIM,XPC
Insulin	3.44e-08	704 (20)	group	ABCA1,ACTB,ADAM10,APOA1,APP,ARF1,ARNTL,ARRB1,ATP1A2,ATP5F1D,BCKDHA,BCL2,BCL2L1,BDH1,BIRC5,CACNA1B,CAV2,CCL5,CCN2,CCND1,CD34,CDKN1A,CDKN2B,CEBPD,COL4A1,COX4I1,CTNNB1,CYP27A1,DDIT4,DNAJA2,DUSP1,DUSP4,DYNLL1,ECI2,EDN1,EGR1,ELOVL3,ENPP2,ERRFI1,FOS,FOSB,FOXA1,GAPDH,HNF4A,HNRNPK,HSPA4,IFIT3,IGF1R,IGFBP4,INHBA,INSIG1,ITGA3,KLF4,LAMB1,LDLR,MAPK1,MAPT,MBP,MYC,MYOG,NGF,ODC1,PDGFRA,PIK3R1,PIK3R2,PKM,PPARA,P…
PGR	3.62e-08	862 (23)	ligand-dependent nuclear receptor	BCL2L1,BTG1,BUB1,CCNB2,CCND1,CD44,CDKN1A,CEBPD,CSRP1,CTDSPL,CTSD,DYNLL1,EDN1,ELL2,ENC1,EPHA1,EZR,FKBP5,FOS,GAL,GLUL,IER3,IFIT3,IL1R1,ISG15,ITGB1,KLF4,KRT18,MBOAT7,MYC,MYO10,NEDD9,NQO2,NT5C2,PCDH1,PDGFA,PFKP,PPIF,PTGES,PTP4A1,RSAD2,SERPINB8,SLC31A2,SLC7A5,SNTB2,SPRY2,ST3GAL1,ST3GAL4,TBC1D8,TM4SF1,UCK2,UGCG
CCN5	3.67e-08	582 (21)	growth factor	AXIN2,CCN2,CCND1,CD44,CDH1,CTNNB1,DSP,FOXA1,KLF4,KRT18,KRT8,LAMB3,PDGFA,SMAD3,TGFBR2,VIM,XBP1,ZNF423
SB-431542	3.7e-08	597 (23)	chemical reagent	ATP1A2,BIRC5,CCN2,CCND1,CD44,CDH1,DHCR7,EOMES,ETS2,FOS,FST,GAL,GATA2,GJA1,GJB6,ID2,KRT18,MYC,PTPRK,SMAD1,SMAD2,SMAD6,SMAD7,SPP1,SPSB1,TBXT,TGFB2,TNFAIP6,TNFRSF12A,VIM
5-N-ethylcarboxamido adenosine	3.73e-08	515 (15)	chemical reagent	ACKR3,AQP8,BAG3,CCN2,CDKN2B,CEBPD,CES1,CHAF1B,CREM,CTNNB1,EGR1,EIF2B2,FOXA1,FZD1,IER2,IFIT3,IL23A,INHBA,KLF6,ODC1,PDE5A,PROM1,SLC30A5,SLC4A7,SNAI1,SOCS3,ST3GAL1,VIM
tazemetostat	4.04e-08	434 (13)	chemical drug	ABCE1,ANKRD1,ANP32A,B3GNT2,BAIAP2,BCAT1,BID,CCND1,CD44,CDH1,CDK6,CSE1L,CTBP2,CTNNB1,DHRS3,DPYSL4,EIF4E,EPHB3,EZR,FGFR1,FOXA1,GAP43,GDPD5,GLI2,IGF2BP3,ISL1,KLF4,LEF1,MAPK12,MDM4,MICALL2,MYC,NCAM1,NUCKS1,PAFAH1B2,PAK1,PDGFA,ROBO1,SLC7A1,SMAD1,SMAD2,SMAD3,SPOCK1,SPP1,SPTAN1,SRSF6,STMN2,TWIST2,TYRO3,UCHL1,ZIC2,ZMYND8
JAG1	4.13e-08	676 (20)	growth factor	CCND1,CDKN1A,CDKN2B,DUSP1,DUSP10,DUSP5,DUSP6,GATA2,GLI2,ITGAV,JAG1,MYC,NR2F2,PTPRK,SMAD3,SNAI1,SPP1,TIMP3,VIM
Z-LLL-CHO	4.35e-08	589 (19)	chemical - protease inhibitor	ACTB,AGO2,AGR2,APP,ATF4,BCL2,BCL2L1,BIRC5,CAT,CAV3,CCL5,CCN2,CCND1,CDH1,CDK4,CDKN1A,Cdkn1c,CFL1,CTNNB1,CTSB,DLG4,DUSP1,EIF4E,ETS1,EZH2,FADD,FOS,HSPA4,HSPB2,IER3,ITGB1,ITPR3,MAD1L1,MMP14,MYC,NCF2,NFKB2,ODC1,OPRD1,OPTN,PDGFRA,PEX5,PPARA,PSMC1,RANBP1,RIPK1,RXRA,SMAD2,SNAI1,SOD1,TERT,TNK2,TTK,XPA,XPC,YBX3,ZNF395
actinomycin D	4.52e-08	614 (19)	biologic drug	ABCA1,ACTB,APOA1,APP,ASS1,ATF4,BCL2,BIRC5,CCN1,CCN2,CCND1,CDKN1A,CTNNB1,DMRT1,DUSP1,DUSP4,ERRFI1,ETS1,FADD,FGFR1,FOS,FOSL2,FTH1,GAPDH,GPI,ID2,IFNGR1,IGF1R,IGFBP4,ITPR3,MYC,NGF,ROCK2,SCNN1B,SDC3,SLC20A1,SLC30A5,SMAD7,SOCS3,SPP1,TBC1D10A,TP53I3,TRAF1,VEGFC
FGF2	4.69e-08	724 (21)	growth factor	ACER2,ADAMTS5,ATF4,AXIN2,BCL2,BCL2L1,BIRC5,BNIP3,CCN1,CCND1,CD34,CDH1,CDKN1A,CNP,CTNNB1,DUSP6,EGR1,ENO1,ENPP2,EOMES,ERRFI1,ETS1,FGFR1,FGFR2,FGFR3,FOS,FTH1,GAL,GAP43,GBX2,GJA1,GREM1,ID2,IGF1R,IGFBP4,INHBA,ISL1,ITGA3,ITGB1,KL,KRAS,LAMB1,LEF1,MAPT,MBP,MYC,MYOG,NR5A2,ODC1,PDGFA,PDGFRA,PRKCD,PTPN1,RBBP8,SLC20A1,SNAI1,SOCS3,SOST,SPP1,SPRY2,SPRY4,ST3GAL1,ST3GAL4,TBXT,TERT,TGFB2,TIMP3,TNFRSF12A,TWIST2,VE…
OGA	5.06e-08	665 (19)	enzyme	ABLIM3,ACTN4,ADAMTS5,ADRM1,AKT1S1,ASS1,BCL2,BCL2L1,C1QB,CCND1,CD151,CD44,CD47,CDH1,CDK6,CDKN1A,Cdkn1c,CDKN2B,CREB5,CSF1R,CTNNB1,DAGLB,DHCR7,DPEP1,EPHB3,ERBB3,FGF9,FGFR1,FLNB,FSCN1,GADD45G,GFRA3,GLUL,GNE,GPT2,GTF3A,IDH3A,IFIT3,IGBP1,IGF2BP3,IGFBP4,IL17RD,IL23A,JAK1,LAMB1,LIF,MICALL2,MMP14,MYO10,OGDH,PIK3R1,PLA2G4A,PROM1,PYGL,SERPINE2,SOCS3,TBXT,TEKT5,TGFBR2,TIMP3,TNFRSF12A,TSPAN4,TSPAN5,VIM,WNT11
Akt	5.08e-08	589 (21)	group	ANKRD1,APP,ATF4,BCL2,BCL2L1,BID,BIRC5,CAV3,CCN2,CCND1,CD44,CDH1,CDK4,CDKN1A,CHST3,COX4I1,CPT1A,CTNNB1,CTSD,ERBB3,EZH2,FKBP5,FOS,GALNT18,GATA2,GGT5,GLI2,IER3,IGF1R,IL1R1,KL,LAMB3,LEF1,LMBRD1,MMP14,MRE11,MYC,NRP2,OSTF1,PCDH1,PLA2G4A,PPARD,PTGER4,PTPRF,RRM2,SLC4A7,SLC7A5,SNAI1,SOCS3,SPP1,ST3GAL1,ST6GALNAC2,STT3B,TERT,THBS2,TMX3,TNFSF14,TSPAN13,UGT8,UTRN,XBP1
camptothecin	5.78e-08	609 (18)	chemical drug	ANXA2,ARL4A,BCL2,BCL2L1,BID,BIRC5,CASP8,CCND1,CD47,CDK4,CDK6,CDKN1A,CLN8,DUSP10,DUSP6,DYRK3,EDN1,EEF1A1,ENC1,FADD,FNDC3B,FOS,FOSB,FSCN1,GADD45G,GAPDH,GBX2,GDE1,GPI,IL1A,INSIG1,KIF3B,KIF3C,LDLR,LITAF,MAD1L1,MAFF,MARCKSL1,MARK2,MBOAT7,MYC,MYO10,MYO6,NECTIN1,NFKB2,OPTN,OSTF1,PCGF1,PHLDA2,PIDD1,PLD1,PPIF,PRKAB1,PTGER4,PTGES,PTP4A1,PTP4A2,PTPN1,PTPRK,PYCARD,RIPK1,RRM2,RSAD2,SFTPC,SNTB2,SPP1,SPRY2,STK1…
RAF1	6.99e-08	659 (17)	kinase	ANKRD1,ANXA1,BCL2,BTG1,CCND1,CD44,CDKN1A,CDKN2B,CDON,CTNNB1,DHRS3,DUSP4,DUSP5,DUSP6,EGR1,EMCN,FOS,HNRNPAB,IER2,IER3,IGBP1,IGF1R,IL1R1,IL23A,ITGB1,LIF,MXD1,MYC,NGF,OPCML,PHLDA2,PLD1,RND3,RRM2,SLC26A2,SPRY2,ST3GAL4,ST6GALNAC2,TERT,TRAF1,VASH1
ERG	6.99e-08	655 (21)	transcription regulator	ACTN1,ADGRG1,AXIN2,CDH1,CDK5RAP2,CHRNB2,CTNNB1,DAAM1,DOCK10,DSTN,EGFL7,ELMO1,ETS1,EZH2,FKBP5,FLNB,FOSB,GATA2,GFRA3,GPATCH2L,IGF1R,LEF1,MYO10,NDN,NRG1,ORC6,PARVA,RAB7A,RAPGEF1,ROCK2,RPA1,SNAI1,SPP1,SVIL,TGFBR2,TRIOBP,UTRN,VIM,VWF,WASF3,WNT11
SP2509	7.76e-08		chemical reagent	ABCE1,ANKRD1,ANP32A,B3GNT2,BAIAP2,BCAT1,BID,CCL5,CCND1,CDH1,CDK6,CSE1L,CTBP2,CTNNB1,DHRS3,DPYSL4,EIF4E,EPHB3,EZR,FGFR1,FOXA1,GAP43,GDPD5,GLI2,IGF2BP3,ISL1,KLF4,LEF1,MAPK12,MDM4,MICALL2,MYC,NCAM1,NUCKS1,PAFAH1B2,PAK1,PDGFA,ROBO1,SLC7A1,SMAD1,SMAD2,SMAD3,SPOCK1,SPP1,SPTAN1,SRSF6,STMN2,TWIST2,TYRO3,UCHL1,ZIC2,ZMYND8
INHA	8e-08	349 (12)	growth factor	BCL2,BOC,CCN1,CCN2,CDK4,COMP,CYP26B1,EPHX1,FGFR1,FST,IGFBP4,IL1R1,INHA,INHBA,INHBB,ITGA3,JAM2,KRT18,KRT8,MYC,MYL9,PCDH7,PIK3IP1,PIK3R1,SMAD7,TP53INP1
TCF3	8.02e-08	535 (18)	transcription regulator	ADA,ATOH1,AXIN2,BID,BIRC5,BUB1,CCNB2,CDH1,CDK6,CDKN1A,CDKN2B,CELA1,CRELD2,CSF1R,CTSV,DAB2IP,DGKE,DSTN,EDEM1,ETS1,ETS2,FGFR2,FGFR3,GATA2,GLUL,GNE,HS3ST1,ICOS,ID2,IFNAR1,IRF4,JUND,KLF4,KLF6,KLF7,LEF1,MFSD13A,MYC,MYOG,NDN,OPTN,PAFAH1B3,PARP8,PDCD1,PFKP,PLK4,POLE4,PSAP,PTPRU,RAG2,RRM2,RXRA,SEC11C,SEMA7A,SERPINB1,SLC7A5,SNAI1,SOCS3,TMEM184B,TOX,TTK,TXNDC5,XBP1,ZC3H12A
mir-10	8.15e-08	554 (17)	microRNA	AGO2,ANKH,AP1M1,BCL2L1,CCN1,CD44,CDH1,CTDSPL,DNAJC10,EDEM1,EPHB2,ERBB3,FGFR3,FKBP5,FLVCR2,FOXA1,FURIN,GJA1,IGF1R,IRF4,KLF4,MAP3K7,MKNK2,PROM1,PTPN7,SMAD2,TGFBR2
NOTCH1	8.39e-08	566 (19)	transcription regulator	ANKRD1,ATOH1,BCL2,BCL2L1,CCN1,CCN2,CCND1,CD44,CDH1,CDKN1A,Cdkn1c,CEBPD,CSF1R,CTNNB1,ERBB3,ESM1,FOS,FOSB,GATA2,GLI2,ID2,IGF1R,IGFBP4,IL1A,IL23A,ITGB1,JAG1,KRT8,LEF1,LFNG,MYC,NFKB2,NR2F2,NRG1,OAT,PTPRK,REN,RHOU,RND3,SNAI1,SOST,SPP1,SPRY2,TGFB2,TGFBR2,WASF1,WNT5A
let-7	8.71e-08	455 (15)	microRNA	ADRB1,AGO2,ANKH,APP,AURKB,BCAT1,BCL2L1,BUB1,CCND1,CD44,CDK6,CEBPD,CHRNA7,COL27A1,COL4A1,CPEB3,DICER1,DLC1,DUSP6,E2F6,EDEM1,ERF,EZH2,FARP1,GMNN,GPI,ID2,IGF1R,KRAS,LEF1,MYC,ORC6,PKM,PROM1,RBM38,RFC2,RRM2,SMAD2,SSR1,STARD13,TLR4,VIM,XRCC3
IRS1	9.11e-08	614 (20)	enzyme	ATP2A3,BUB1,CCND1,CDH1,CDKN2B,CEBPD,COL4A1,EGR1,Esrra,FOS,FST,GJA1,GJB3,ID2,IGFBP4,KLF4,LDLR,MAPK12,MMP14,MYC,NDN,PDGFA,PIK3R1,PTPRF,RHOU,SNAI1,SPP1,TNNT3,UCK1,WNT5A
MET	1.08e-07	612 (18)	kinase	AURKB,BCL2,CCND1,CD44,CDH1,CDKN1A,CITED2,CTNNB1,CTSV,EDN1,FOS,INHBA,ITGA3,ITGB1,KLF4,LEF1,MAD1L1,MYC,MYOG,PLK1,PTPN1,SH3BP5,SLA,SLCO3A1,SNAI1,SOCS3,SOD1,SPP1,VEGFC,VIM
gentamicin	1.16e-07	500 (13)	chemical drug	ABCC3,ACSL3,ADRB1,C1QB,CAND1,CCND1,CCNL1,CD9,CIPC,CITED2,CSRP2,CTSB,CTSD,CTSV,CUL2,DAGLA,DNAJA2,DPEP1,EED,EEF1A1,EGR1,EIF2B2,ENPP2,EPS15L1,EXTL3,FOS,FTH1,GATM,GDF15,HACL1,HNF4A,KLF6,LITAF,MYC,NOP58,NR1D2,NRG1,NUAK1,PAFAH1B1,PHGDH,PIK3R4,PTP4A1,PTPN1,RGCC,RNF4,SDC3,SEC22B,SMAD3,SPP1,SYNJ1,TMEM120A,TTR,UGT8,YBX3,ZFP36L1,ZMYND8
TCF7L2	1.17e-07	682 (22)	transcription regulator	ACSL3,ADGRG1,ANXA1,AXIN2,BIRC5,CAMK2N1,CCN2,CCND1,CD44,CDK19,CDKN1A,CNP,CREB5,CSRP1,CTNNB1,DOCK10,DOCK9,EDN1,ENC1,ENPP2,ERBB3,ERF,EVI2A,FA2H,FGFR2,FOS,Foxn3,FTH1,GJC2,GLUL,ID2,IL23A,JAG1,JAM3,Ktn1,LDLRAP1,LEF1,MBP,MOG,MTMR2,MYC,MYO6,NUDT4,PLEKHG3,PPARD,PRICKLE1,QKI,RALGDS,RASGEF1B,SMAD7,SNX18,SORBS3,SPP1,STXBP3,TBC1D14,TERT,TMEM141,TMEM182,TNS1,UGT8,VIM,YPEL2
IgG	1.31e-07	561 (14)	complex	ADGRG1,APP,BCL2L1,C3,CCL5,CD9,CDKN1A,CDKN2B,CEBPD,CLDN5,CPT1A,CYP27A1,DHCR7,DSP,DUSP1,EDN1,EGR1,ETS2,EZR,FOSB,FOSL2,FST,FURIN,ICOS,IER2,IL1RN,INHBA,IRF4,ISG15,ITGB8,JUND,KRT18,LDLR,LIF,MXD1,MYC,NGF,PDCD1,PHLDA2,PMEPA1,PPARA,PPIF,PTGER4,RND3,SLC2A6,STAB1,STK24,TGFBR2,TLR4,TNFSF14,TRAF1,UGCG
methylprednisolone	1.42e-07	587 (20)	chemical drug	ANXA1,ANXA2,AQP8,ARL4A,ARNTL,ASS1,BAIAP2,BDH1,BTG1,C1QB,CCN2,CCND1,CD44,CD9,CDH1,CDH13,CDKN1A,CELA1,CITED2,CNP,CPS1,CREM,CTSV,DAB2IP,DDIT4,DUSP1,DUSP6,DYNLL1,ECE1,ELOVL5,ENPP2,EPHX1,FBLN5,FOS,FOXA1,GATM,GJB3,HAAO,IFNGR1,IL1A,IL1R1,IL1RN,INSIG1,ITGB1,KCNAB2,KRAS,LDLR,MAP1LC3B,MAP3K1,MVK,MYC,NFKB2,NUDT4,ODC1,OPLAH,PCTP,PHLDA2,PIGR,PIK3R1,PJA2,PKP1,PTPN1,RAB8A,RGCC,RND3,RNF4,SDS,SERPINB1,SIRPA,SLC10…
triamcinolone acetonide	1.57e-07	633 (18)	chemical drug	AGXT,ANGPTL7,BCL2,BID,CD44,CDC5L,DGKE,DUSP1,DUSP10,DYRK3,EGR1,FGFR2,FKBP5,FOS,IER2,IGFBP4,INSIG1,KCNB1,LDLR,LSP1,MYC,NTM,PFAS,PKD2,PTPN7,RGCC,SEMA6A,SLC16A1,SLC31A2,SLC4A7,SOAT1,SOX30,SPP1,ST8SIA4,TGFB2,TNFAIP8,TRIB2,UGT8,VWF
IKBKB	1.63e-07	523 (13)	kinase	ABCA1,ANKRD1,AURKB,BCL2,BCL2L1,C3,CASP8,CCL5,CCN2,CCND1,CD44,CDH1,CDH13,CDKN1A,CEBPD,CSF1R,CTNNB1,CTSB,CYBA,DUSP6,EDN1,EGR1,ENPP2,ETS1,EZH2,FOS,FSCN1,IL1A,IL1RN,ISG15,KIF23,KRT18,KRT8,MBP,MYC,NAGLU,NFKB2,NGF,OGN,PCDH7,PLA2G4A,PLK1,SERPINE2,SMAD7,SNAI1,SOCS3,TGFBR2,TIMP3,ZNF395
crocidolite asbestos	1.67e-07	487 (15)	chemical toxicant	BCAT1,CCND1,CD44,FOS,FOSL2,JUND,LIF,MYC,PRKCD,SPP1,SRC,TNFRSF1A,ZYX
NR5A2	1.93e-07	619 (23)	ligand-dependent nuclear receptor	ABCC3,ANXA2,APOA1,BCL2,C1QB,C3,CCND1,CDKN1A,CEBPD,CELA1,CYP27A1,FABP6,FOS,GADD45G,GATM,GPT2,HNF4A,HTRA1,IL1RN,INHA,ITGB1,KRT18,LDLR,MYC,NR5A2,POLE4,SLC10A1,TGFB2,TNFRSF12A
CD3	2.11e-07	673 (18)	complex	ACTN4,ALKBH1,ANXA1,ATF4,BCL2,BCL2L1,BIRC5,BTG1,CASP8,CCL5,CCND1,CD247,CD44,CDK2AP1,CDK4,CDK6,CLCN1,CNIH4,CREM,CYBA,EEF1A2,EIF4E,EOMES,ETS1,ETS2,FOS,GAPDH,GGT5,GNL2,H2AC6,HMGN1,ICOS,IFNGR1,IL1A,IL1R1,IL27RA,IL4R,IRF4,JAK1,LCP1,LEF1,LSP1,LTN1,MACROH2A1,MAPK1,MYC,NDFIP2,NFX1,ODC1,OGDH,OGN,OPRD1,ORAI1,ORAI3,PAFAH1B3,PCBP2,PDCD1,POLR2K,PPIL2,PSAP,PSMC1,PTGER4,PTP4A1,PTP4A2,PTPN7,PUM3,PYGL,RAB8A,RARS1,…
TP73	2.18e-07	696 (21)	transcription regulator	ADA,ADAM10,ARNTL,BCL2,BID,BIRC5,C3,CADM1,CCN1,CDH1,CDKN1A,Cdkn1c,CLDN10,COX4I1,CTNNB1,CTSD,CUL2,DBP,DDIT4,DHRS3,EDN1,EGR1,ELOC,FGFR2,FGFR3,FST,GATA2,HS6ST1,ID2,IER3,IGFBP4,IL4R,JAG1,KCNQ1,KIF23,LAPTM4A,LCP1,MDK,MFAP3,MMP14,MYC,NCAM1,PDGFA,POLD2,PTGES,PTP4A3,RB1CC1,SERPINE2,SNAI1,SPP1,STX6,TERT,TGFB2,THBS2,TIMP3,TNFRSF12A,TNFRSF1A,TP53I11,TP53I3,TSPAN1,TTR,VEGFC
methotrexate	2.3e-07	650 (20)	chemical drug	ABCA1,ACAA2,ACSL6,ACTB,ANKH,ASS1,C1QB,C3,CCL5,CCND1,CDH1,CDKN1A,CES1,CLN8,COL4A1,CPT1A,CSF1R,CTSV,DUSP1,DUSP10,ENTPD2,FA2H,GAP43,GAPDH,GPI,IL1A,MYC,OSTF1,PPARA,PPARD,S100A11,SDS,SFTPC,SLC10A1,SLC31A2,SOCS3,SOD1,SPP1,TIMP3,TP53INP1,TTR,ZBTB43,ZFP36L1
WT1	2.33e-07	713 (22)	transcription regulator	ACTN1,BCL2,BCL2L1,CCN2,CCND1,CDH1,CDKN1A,CHAF1B,CIRBP,COL4A1,CSF1R,CTNNB1,CTSV,EGR1,ELK4,ETS1,EZR,FGFR1,FOSB,HNRNPL,IGF1R,IL1RN,IL23A,INHA,JUND,KLF4,KRAS,MMP14,MYC,MYL6,NQO2,ODC1,PDGFA,RAB40C,RBPJ,SH3BP5,SLC20A1,SLC6A6,SMAD3,SRSF6,TERT,TIMP3,TM4SF1,TSPAN5,ZNF280B
RELA	2.36e-07	559 (14)	transcription regulator	ACTN4,ADAMTS5,ANKRD1,APP,BCL2,BCL2L1,BIRC5,C3,CAMP,CASP8,CCL5,CCN2,CCND1,CD44,CDH1,CDKN1A,CITED2,CTSB,CTTN,DUSP1,EDN1,EGR1,EHF,ELF3,ELMO1,EOMES,ERAP2,FABP6,FOS,FOSB,FSCN1,GDF15,GLI2,HNF4A,IER2,IER3,IGF1R,IL1A,IL1RN,IL23A,IRF4,ISG15,KRT18,KRT8,LEF1,Madcam1,MYC,NFKB2,OPRD1,ORAI1,PKM,PLD1,PLK1,PRDX6,PRKCD,PTGER4,PTGES,PTP4A2,QKI,SERPINE2,SLC2A5,SMAD7,SMOC2,SNAI1,TERT,TRAF1,TWIST2,VIM,WASF3
RB1	2.38e-07	644 (19)	transcription regulator	ACTB,ADAM10,ATOH1,AURKB,BCKDHA,BCL2,BIRC5,BNIP3,CASP8,CCL5,CCN2,CCND1,CCNL1,CD44,CDH1,CDKN1A,Cdkn1c,CITED2,CNOT6L,COL4A1,COX4I1,DUSP1,EED,EGR1,EOMES,Esrra,EZH2,EZR,FOS,FOSB,FST,GHITM,GLI2,GMNN,GPR17,GPR62,GPRC5C,GPT2,GRPEL1,ID2,IFNGR1,IGF1R,ITGAV,KRT18,LY6H,MAPK1,MRPL12,MUL1,MXD1,MYC,NDUFA10,NFKB2,PARK7,PGD,PLK1,PMEPA1,PRKAR1A,PROM1,RANBP1,RRM2,RYR1,SDHD,SLBP,SLC5A8,SNTB2,TBXT,TERT,TGFB2,TIMM22,T…
RUNX2	2.42e-07	564 (18)	transcription regulator	ADAMTS5,AXIN2,BCL2,BIRC5,CCND1,CDH1,CDKN1A,CEBPD,EDN1,FABP6,FGFR2,HTRA1,IGF1R,ISL1,JAG1,LEF1,MMP14,PCDH18,PTK2,RGCC,SELPLG,SMAD6,SNAI1,SOST,SPP1,SVIL,TPM1,UGCG
CEBPB	2.49e-07	514 (18)	transcription regulator	APP,AURKB,BCL2,BCL2L1,BIRC5,C3,CCL5,CCNB2,CCND1,CDC42EP3,CDK4,CDKN1A,CDKN2B,CEBPD,CIRBP,CPT1A,CSE1L,CSF1R,CTNNB1,DHCR7,EED,EMCN,ENTPD2,EPHA7,EZH2,F7,FGFR2,FHL2,FOS,FZD1,IER3,IFIT3,IFNAR1,IGFBP4,IL1A,IL1RN,IRF4,KL,KPNA2,KRT18,LDLR,MAPT,MBP,MRE11,MYC,NCAPD2,NDRG4,ODC1,ORC6,PCTP,PDGFRA,PLA2G4A,PLK1,POLD2,POLE4,PPARA,PPARD,PRIM2,PRKCD,PSIP1,PTGES,RAD1,RANBP1,RFC2,RPA1,RPA2,RRM2,SLBP,SLC10A1,SLC38A2,S…
FOS	2.71e-07	653 (15)	transcription regulator	AFF4,ARF1,BCAR3,C3,CADM1,CAMP,CAT,CCL5,CCN2,CCND1,CD44,CDH1,CDON,CTSB,CTSV,DBH,DEDD,EDN1,EGR1,ELOVL3,ENO1,ESM1,EZR,FBLIM1,FOS,FOSB,FOXA1,FTH1,FZD3,GJA1,GJB6,GPSM2,IL1A,IL23A,ITGB1,KIF2A,KIRREL3,KLF6,KRT8,LAMB3,LARGE1,LTBP2,MAP3K20,MXD1,MYC,MYH9,NCF2,NFKB2,NGF,NR5A2,ODC1,PAOX,PLD1,PMEPA1,PPP2R2A,PTP4A1,PTP4A2,PTS,QKI,RAP1GAP,RIPK1,RIPK4,RXRA,SAP18,SEMA3A,SERPINE2,SIRPA,SMAD7,SNAI1,SNX3,SOCS3,SPP1,…
FAS	2.73e-07	443 (14)	transmembrane receptor	ANXA2,ARL4A,BCL2,BCL2L1,BID,BIRC5,CASP8,CCL5,CCN2,CD44,CDKN1A,CEBPD,COL4A1,DGCR2,DUSP10,DYRK3,EGR1,FADD,FAIM2,FOS,FOSB,FSCN1,GADD45G,GDE1,IER3,IL1A,ITGAV,ITGB8,JUND,KIF3B,KIF3C,LDLR,MARK2,MBOAT7,NECTIN1,OPTN,PHLDA2,PLD1,PRKAB1,PTGER4,PTP4A1,PTP4A2,PTPN1,RSAD2,SELPLG,SFTPC,SNTB2,SPP1,STK17A,STK38L,TNFAIP6,TNFRSF1A,TNK2,TPM1,TPM4,TRAF3,UGCG,XPC
FN1	2.99e-07	622 (20)	enzyme	ACTN4,ACTR2,APP,BCAT1,BCL2,BIRC5,CCL5,CCN1,CCN2,CCND1,CCNI,CDH1,CDK4,CDK6,CDKN1A,CTSD,FOS,GJB3,IGF2BP3,IL1R1,ITGAV,ITGB1,JUND,KRT7,MAP3K7,MARCKS,MMP14,MYC,PDGFRA,PRKAR1A,PSMC1,SMAD2,SNAI1,SOCS3,SPP1,TGFBR2,USP13,VIM,ZYX
cyclosporin A	3.04e-07	510 (16)	biologic drug	ACHE,ANXA1,ANXA2,APP,BCAT1,BCL2,BCL2L1,CACNG5,CAMP,CCL5,CCN2,CCND1,CD44,CDH1,CDK4,CDKN1A,CLCN1,CYBA,CYP27A1,DDIT4,EDN1,EFEMP2,EGR1,ELF3,ELL2,FADD,FBLIM1,FKBP5,FOS,FOSB,FST,GJA1,GNPDA1,HNF4A,ICOS,IER3,IFNGR1,IL1A,IRF4,ITGAV,ITGB6,KL,LDLR,MMP14,MYC,MYH10,NDFIP2,ODC1,PAM,PKM,PPIL2,PSMC1,Rcan1,REN,RXRA,S100A11,SOD1,SPP1,TERT,TNFRSF12A,TNFSF14,TRA2A,UTRN,VIM,VPS4B,WNT5A
TGFBR1	3.06e-07	670 (21)	kinase	Acan,BIRC5,CCN2,CCND1,CDH1,CDK4,CDKN1A,CLDN5,EDN1,FBLN5,FGF9,FMOD,FURIN,HNF4A,JAG1,KLF4,OSR1,PTPRK,SMAD7,SNAI1,VEGFC,VIM,WNT11
PTGS2	3.12e-07	496 (16)	enzyme	ANXA1,ANXA2,AXIN2,BCL2,BCL2L1,CCL5,CCND1,CD44,CDH1,CDKN1A,CTSD,DUSP1,DYNLL1,EGR1,ERBB3,EZR,FOS,IL23A,ITGAV,MMP14,MYC,NTN1,PAK1,PCDH7,PLA2G4A,PTGER1,PTGER4,PTGES2,SEMA7A,SNAI1,SOST,ST3GAL1,TNFAIP6,TNFRSF12A,TRAF1,VEGFC
CREB1	3.28e-07	705 (22)	transcription regulator	ABCA1,ACHE,ADGRA1,BAG3,BCL2,BCL2L1,BIRC5,BNIP3,CA10,CARS1,CCN1,CCNB2,CCND1,CD9,CDA,CDH13,CDK14,CDK19,CDKN1A,CEBPD,CPT1A,CREM,CRIM1,CSRP2,CYP46A1,DBH,DUSP1,EDN1,EGR1,EHD4,ERRFI1,FGFR2,FOS,FOSB,FRMD6,GAD2,GADD45G,GAL,GAP43,GNAL,HSPA4,IER2,IER3,INA,INHA,INHBA,KLF4,KLF7,LDLR,LITAF,MARCKSL1,MKNK2,MVK,MYC,MYH10,NDUFA10,NRP2,OSTF1,PAM,PDGFRA,PLA2G4A,POLE4,RAC3,RASGEF1B,REN,ROBO1,RRAS2,SEC63,SEMA7A,SERIN…
IL2	3.7e-07	630 (16)	cytokine	ABCA1,ACSL6,ADCY9,ANXA1,ARHGEF7,BCL2,BCL2L1,C3,CACNA1E,CAMK2N1,CARD9,CCL5,CCND1,CD247,CD44,CD47,CD9,CDH1,CDK4,CDK6,CDKN1A,CORO2A,CSF1R,CYP27A1,DOCK9,DUSP4,DUSP5,DUSP6,EDN1,EEF1E1,ENPP2,EOMES,ETS1,EVL,FGFR1,FGFR2,FOS,GADD45G,GAPDH,GCNT1,GDF15,ICOS,IER3,IFNGR1,IGFBP4,IL1A,IL1R1,IL1RN,IL27RA,IL4R,IRF4,ISG15,ITGB1,ITGB8,JAK1,JUND,KLF6,LDLR,LIF,MAP3K20,MYC,ODC1,PDCD1,PHLDA2,PLK1,POLR3K,PTCH1,PTPN7,RAG…
dihydrotestosterone	3.8e-07	779 (21)	chemical - endogenous mammalian	ABCA1,ACKR3,ACSL3,ACTB,ADTRP,ANO1,APP,ATP13A2,AXIN2,BCL2,BCL2L1,C1orf116,CASP8,CCN2,CCND1,CCNI,CDH1,CDKN1A,COL4A1,CPT1A,CTNNB1,CYP4B1,DLG4,DUSP4,DYNLL1,EGR1,ENO1,EZH2,FAM111B,FGFR1,FKBP5,FLNB,FOS,FST,FTH1,GAP43,GAPDH,GLRX3,GLUL,GPI,GRWD1,HACL1,HMGN1,ID2,IGF1R,IGFBP4,IL1A,INHBB,ITGB1,JAG1,LDLR,LDLRAP1,LEF1,MAFF,MYC,ODC1,PAM,PHGDH,PMEPA1,PPARA,PRIM2,PTGER4,REN,RNF6,RPL12,RPS12,SDC3,SERPINE2,SFTPC,S…
LGR4	3.89e-07	654 (22)	transmembrane receptor	AXIN2,CDH1,GLUL,HSD17B13,IL1A,KDM4A,LEF1,LHPP,MYC,OAT,SLC13A3,SLC22A1,SNAI1,VIM,WNT5A,WNT7A
Pdgf (complex)	4.69e-07	623 (20)	complex	BCL2,CCND1,CD44,CDK6,CDKN1A,CDKN2B,COL4A1,CYBA,EDN1,EGR1,EIF4E,ERRFI1,FOS,FOSB,GJA1,INHBA,JAG1,LDLR,MYC,NCAM1,ODC1,PTPN1,TERT,TIMP3
FGF1	4.79e-07	587 (18)	growth factor	AXIN2,CCN1,CCN2,CCND1,CDH1,CDKN1A,CTNNB1,DUSP6,EDN1,EGR1,FGFR1,FOS,FZD1,GADD45G,MYC,ODC1,PDGFA,PMEPA1,PRICKLE1,RHOU,SERPINB1,SGMS1,SPP1,TGFB2,TIMP3,TNFRSF12A,TTR,VEGFC
RBPJ	5.18e-07	509 (19)	transcription regulator	ATOH1,AXIN2,CAMP,CCND1,CD44,CDKN1A,Cdkn1c,CELA1,CTNNB1,DUSP1,ETS1,EZH2,FGF9,FOS,INHA,INHBA,INHBB,JAG1,LEF1,LFNG,LIF,MDK,MYC,MYOG,NGF,OAT,REN,SNAI1,TGFB2,VEGFC,WASF1,WNT5A
MTOR	5.23e-07	673 (18)	kinase	ADPGK,BCL2,BCL2L1,BIRC5,BNIP3,CASP8,CAV3,CCND1,CDH1,CDKN1A,CEBPD,CITED2,CNP,COX4I1,CSF1R,CTNNB1,DCTN1,DDIT4,DLG4,DUSP1,ENO1,EOMES,FADD,FGFR3,FST,GAP43,IL1A,IL1R1,IL23A,IL4R,INHA,MAP1LC3B,MAPT,MBP,MOG,MYC,MYOG,NCAM1,PFKFB2,PFKP,PKM,PPARA,PPARD,PRKAR1A,RAP1GDS1,RNF168,RPL12,SEC22B,SERPINB1,SOAT1,SOCS3,SOD1,SRC,TLR4,TNFRSF1A,UTRN
IL4	5.41e-07	614 (16)	cytokine	ABCA1,ACSL6,ACTB,ADRM1,ANO1,ANXA1,ANXA2,ASS1,BBX,BCAT1,BCL2,BCL2L1,BIRC5,BNIP3,C3,CAND1,CAT,CCL5,CCND1,CD44,CDK6,CDKN1A,CHST3,CITED2,CLDN5,CPEB3,CRIP1,CSF1R,CTDNEP1,DCTN1,DDIT4,DICER1,DNASE1L3,DOCK10,DYNC1H1,EOMES,EPHX1,Esrra,F2RL2,FKBP5,FLNB,FOS,FOSB,FOXA1,FSCN1,FURIN,GADD45G,GATM,GJA1,ICOS,IER2,IER3,IFIT3,IFNAR1,IGF1R,IGFBP4,IL1A,IL1R1,IL1RN,IL27RA,IL4R,IMPDH1,IRF4,ISG15,ITGAV,ITGB1,ITPK1,JAG1,…
methylselenic acid	5.74e-07	756 (23)	chemical reagent	ACKR3,ACSL3,ACTN4,ADD3,BCL2L1,BIRC5,CADM1,CAMK2N1,CCNB2,CCND1,CD44,CDC7,CDH7,CDK4,CDKN1A,DUSP10,DYNLL1,ELF3,EPHX1,ERP44,FKBP5,FOXA1,GATA2,GDF15,ID2,IGF1R,JAK1,KIF20B,KLF4,MAPK1,MAPT,MXD1,MYC,PLK1,PRIM2,PTGES,RND3,RPA2,RRM2,SH3BP5,VEGFC,WASF1,WNT7A
miR-199a-5p (and other miRNAs w/seed CCAGUGU)	5.86e-07	393 (7)	mature microRNA	BIRC5,C3,CDH1,CDKN1A,COL4A1,ETS1,ISG15,ITGA3,JAG1,KLF4,MYH9,MYL9,NECTIN1,NEDD9,PADI4,PIGR,RSAD2,SET,TGFBR2,WNT7A
EGR1	6.03e-07	769 (21)	transcription regulator	ACHE,APOA1,APP,BAIAP2,CASP8,CAVIN1,CCND1,CD44,CDH1,CDKN1A,Cdkn1c,CHRNA7,CREM,DLG4,DUSP4,EGR1,ENPEP,EZH2,GDF15,IGF1R,JUND,LDLR,MAP1LC3B,MMP14,MXD1,MYBL1,MYC,PDGFA,PTGES,PTPN1,SNAI1,SOD1,SPP1,SV2C,TGFBR2,TLR4
AR	6.15e-07	705 (21)	ligand-dependent nuclear receptor	ABCA1,ANKRD1,AQP8,ARHGEF7,ATP13A2,BCL2,BCL2L1,BIRC5,BUB1,C3,CAV2,CCL5,CCND1,CCNI,CDH1,CDK14,CDKN1A,Cdkn1c,CDKN2B,CLCN1,COTL1,COX4I1,CTNNB1,DAB2IP,DDIT4,DHCR7,EDN1,EDN2,EGR1,ELK4,ELMO1,EPHX1,ERBB3,ETS2,FGFR2,FKBP5,FOXA1,GADD45G,GDF15,GIPC1,GJA1,IGF1R,IGSF8,IL1A,IL1R1,INHA,JAM3,KCNQ1,KPNA2,LMOD1,MICALL2,MRPL33,MYC,MYL6,MYOG,NCAPD2,NR5A2,ODC1,P2RX2,PCBD1,PDGFA,PDGFRA,PFKFB2,PIGR,PLK1,PLOD2,PMEPA1,PR…
KLF5	6.78e-07	468 (19)	transcription regulator	ANO1,BCL2L1,BIRC5,CAVIN1,CCNB2,CCND1,CDH1,CDKN1A,CEBPD,CTNNB1,DUSP1,FOXA1,LITAF,MAFF,MYC,PDGFA,PGRMC2,PPARD,PTGES,SMAD7,TBC1D14,ZFP36L1
CDKN2A	7e-07	758 (23)	transcription regulator	AURKB,BCL2,BIRC5,C3,CCL5,CCN2,CCND1,CCNI,CDKN1A,CDKN2B,CEBPD,CITED2,CNOT6L,DUSP1,E2F6,EED,EEF1A1,EGR1,Esrra,EZH2,FGFR1,FHL2,FOS,FOXA1,FST,GADD45G,IGF1R,IGF2BP3,IL1A,ITGAV,KRAS,LEF1,MDM4,MYC,NFKB2,ODC1,PDGFA,PLK1,PMEPA1,POLD2,RAG2,RRM2,SLBP,SNTB2,TLR4,TNFRSF1A,TP53INP1,TPM1,UBR7,VEGFC,VIM,VPS41,VRK1
WNT1	7.82e-07	542 (21)	cytokine	ATOH1,AXIN2,BIRC5,CCDC80,CCND1,CDH1,CDKN1A,Cdkn1c,CTNNB1,EDN1,EEF1A1,EGR1,EIF4E,ENPP2,ETS2,FOS,GADD45G,HNF4A,IGF1R,ISLR,LEF1,LMX1A,MYC,RHOU,SERPINE2,SPP1,TBXT,VEGFC
androgen	8.04e-07	574 (18)	chemical drug	ADI1,AGR2,AXIN1,AXIN2,BCL2,CCND1,CD44,COL12A1,CTNNB1,CTSB,CTSV,EED,ERBB3,ETS1,FGFR2,FOS,GJA1,GPT2,INHBA,MYC,PARK7,PIK3R1,PTP4A2,PTPN1,PTPRK,SMAD1,SMAD2,SMAD3,SOAT1,TNFAIP8,TPT1,VEGFC,WNT5A
PI3K (complex)	8.26e-07	502 (15)	complex	ABCA1,ATF4,ATOH1,BCL2,BCL2L1,BIRC5,CCN2,CCND1,CD44,CDH1,CDK4,CDKN1A,CDKN2B,CTSD,DDIT4,DUSP1,ETS1,FBLN5,FOS,GAP43,GATA2,GJA1,GLI2,IGF1R,IL1RN,IL23A,INHA,ITGB1,KRAS,LASP1,LEF1,LSP1,LTBP2,MMP14,MYC,NFKB2,OSTF1,PLA2G4A,PLA2G5,Rcan1,RND3,SNAI1,SOAT1,SOCS3,SPP1,TLR4,UGCG,XBP1
fulvestrant	8.8e-07	764 (24)	chemical drug	ADCY9,ADRB1,APOA1,ATF4,BCL2,BIRC5,C3,CAV2,CCDC80,CCL5,CCN1,CCND1,CDH1,CDKN1A,CEBPD,CRYZ,CTNNB1,CTSD,DDIT4,DYNLL1,EGR1,EPHA1,ERBB3,FGF9,FOS,FOSL2,GAL,GJA1,HSD17B7,ID2,IER3,IGF1R,INHBB,ITGB1,LDLR,MAPK1,MYC,PTGES,RFC2,RNF4,ROCK2,SEMA7A,SLC7A5,SOD1,TGFB2,XBP1
indomethacin	9.49e-07	659 (18)	chemical drug	ADAMTS5,ANXA1,ANXA2,APP,BCL2L1,BIRC5,CACNG5,CCND1,CD34,CD44,CDH1,CDKN1A,CPT1A,CTNNB1,CTSD,DYNLL1,EFEMP2,ELF3,FBLIM1,FOS,GDF15,IER3,IL1A,IL1R1,KRT8,LDLR,MMP14,MYC,PLA2G4A,PPARA,PPARD,PROM1,PTGER4,PTGES,REN,RXRA,S100A11,SLC15A1,SLC7A5,SPP1,TNFRSF12A,VIM
YAP1	1.02e-06	652 (21)	transcription regulator	ANKRD1,AURKB,BCL2L1,BIRC5,CASP8,CCDC80,CCL5,CCN1,CCN2,CCND1,CDC42EP3,CDH1,CDK6,CDKN1A,CDKN2B,CPT1A,CRIM1,CTNNB1,DICER1,DNASE1L3,DOCK9,EDN1,EGR1,EMCN,FOS,GDF15,ID2,IGF1R,IGFBP4,IL1A,INHBA,JAK1,KIF23,MYC,MYH9,MYL9,MYOG,PLK1,PLOD2,RPL12,RPL26,RPS12,RPS16,RPS19BP1,RPS5,RPS8,RRM2,SMAD2,TBC1D2,TERT,TGFB2,VIM
Ras homolog	1.1e-06	455 (19)	group	ABCA1,CCN2,CCND1,CDKN1A,EGR1,FOS,ITGAV,ITGB1,MYC,PDGFRA
4-methylnitrosoamino-1-(3-pyridinyl)-1-butanone	1.12e-06	602 (22)	chemical toxicant	ANXA1,APOA1,BCL2,BCL2L1,CDKN1A,CHRNA7,CTNNB1,FOS,LCP1,PTGES,SFTPC,SPP1,TP53I3,XPC
BMP2	1.13e-06	667 (20)	growth factor	Acan,BCL2,BCL2L1,CCND1,CDH1,CDK4,CDKN1A,CTNNB1,DBH,ETS1,FGFR1,FGFR2,FOS,FOSB,FST,FZD1,GREM1,ID2,INHBA,KLF4,MRE11,MYC,MYOG,NTRK3,PHOX2A,RAD1,RPA2,SLC26A2,SMAD1,SMAD6,SMAD7,SOST,SPP1,TBC1D10A,TBXT,TIMP3,TNN,WDR5,XPC
PRKCD	1.17e-06	480 (16)	kinase	ABCA1,BCL2,BCL2L1,BIRC5,BNIP3,CAMSAP1,CCL5,CCND1,CDKN1A,CTNNB1,CTSB,DUSP6,ETS2,FOS,FOSL2,FZD1,GDF15,IL1RN,IL23A,ITPR3,KLF6,LAMB3,LDLR,LIF,MAP1LC3B,MYC,NFKB2,ODC1,PROM1,PTCH1,SLC15A1,SLC22A1,SMAD6,TRAF1,UGCG
SRC	1.18e-06	592 (18)	kinase	BCL2L1,CAVIN1,CCND1,CDH1,CDKN1A,CDON,CTNNB1,CTSB,CTSV,DUSP1,ENO1,FOS,GJA1,IGF1R,KRT18,LDLR,MYC,MYOG,PLK1,PRKCD,RETSAT,SIRPA,SLC4A7,SPP1,SRC,VEGFC,VIM
paclitaxel	1.23e-06	570 (19)	chemical drug	ACKR3,ATF4,AXIN1,BCL2,BCL2L1,BIRC5,CCN2,CCND1,CD44,CD47,CDA,CDC42EP3,CDK18,CDKN1A,CHAF1B,CNP,CTNNB1,DUSP10,DUSP4,DUSP5,DUSP6,DVL1,EEF1E1,EGR1,ENPP2,GDF15,IER2,IER3,ITGA3,ITPKC,JUND,LCP1,MACF1,MAP3K1,METTL3,MYC,PHGDH,REN,STK17A,SVIL,TBCD,TGFBR2,TMEM184B,TP53INP1,TRAF1,TULP3,UGCG,VASH1,ZIC2
VDR	1.31e-06	495 (19)	transcription regulator	ABCC3,AGR2,BCL2,BCL2L1,CCND1,CD44,CDH1,CDKN1A,CHAF1B,COL4A1,EDN1,EGR1,ELOVL3,EZH2,FABP6,GADD45G,H2AZ1,IER3,IL1A,IL1RN,ISG15,KL,LDLR,MYC,MYOG,NCAPD2,NEDD9,NGF,ODC1,PLD1,PTPRF,RAPGEF1,REN,RGCC,SLC51B,SOCS3,SPP1,SRC,SSX2IP,TERT,TGFB2,ZYX
PTH	1.38e-06	525 (22)	other	Acan,ADD3,ATP5F1D,BCL2,CCN2,CCND1,CDKN1A,CREM,CTNNB1,CYBA,DUSP1,FOS,FOSB,FOSL2,FURIN,GJA1,GNG12,ITGAV,KL,LEF1,ODC1,PDGFA,RAP1GAP,SEC22B,SMAD3,SMAD7,SNX3,SOCS3,SOST,SPP1,SRC,TNS1,WNT7A
STAT3	1.39e-06	565 (16)	transcription regulator	ATOH1,BCL2,BCL2L1,BIRC5,BOC,CAT,CCL5,CCN2,CCND1,CD44,CD9,CDH1,CDKN1A,Cdkn1c,CDKN2B,CDON,CEBPD,COPG2,CTSB,CTTN,DUSP5,EDN1,EED,EGR1,ENPP2,EOMES,FOS,FSCN1,FST,GADD45G,GAP43,GBX2,GJA1,HNF4A,ICOS,ID2,IFIT3,IGF1R,IL1A,IL1R1,IL1RN,IL23A,IL4R,IRF4,ISG15,ITGAV,ITGB1,ITGB6,JAG1,KLF4,LAMB3,LIF,MXI1,MYC,MYOG,NDN,NFKB2,NRP2,PDCD1,PHLDA2,PLA2G4A,POLE4,PROM1,PSIP1,PTK2,RALGDS,RBPJ,REN,RNLS,RRAS2,RSAD2,SERPINB1,…
MMP9	1.44e-06	428 (18)	peptidase	BCL2L1,CCND1,CD44,CDH1,CDKN1A,CLCN7,CLDN5,CTNNB1,CTSB,FOS,GAP43,GJA1,IL1A,IL23A,ITGB1,JAG1,MMP14,MYC,SERPINE2,VIM
simvastatin	1.49e-06	517 (18)	chemical drug	ABCA1,ACMSD,ANXA1,APOA1,APP,BCL2,BCL2L1,BIRC5,CCN1,CCN2,CCND1,CD81,CD9,CDH1,CDKN1A,COTL1,EDN1,ENC1,FOS,GJA1,GPAT4,HS3ST1,IL23A,KLF4,LDLR,MAP1LC3B,MAPT,MYC,MYH10,NCF2,PPARA,RHOU,SOAT1,SOCS3,SPP1,TLR4,VIM,VWF
S100P	1.5e-06		other	ACTB,CCND1,CFL1,COTL1,CTSD,KRT18,KRT8
FOXO4	1.61e-06	697 (25)	transcription regulator	Acan,BCL2L1,BNIP3,CASP8,CAT,CCN2,CCND1,CDC42EP3,CDKN1A,CDKN2B,COL4A1,COMP,ELOVL5,ENPEP,FLNB,FMOD,IER3,IL1R1,JAG1,MAP1LC3B,NRP2,PRKCD,RICTOR,SERPINB1,SESN1
TERT	1.76e-06	711 (23)	enzyme	BIRC5,BNIP3,CCN2,CCND1,CDKN1A,DUSP6,ETS1,F2RL2,FRMD6,HTRA1,IGFBP4,ISG15,ITGAV,MMP14,MYC,NOP58,NUCKS1,PLOD2,PPP6R3,PROM1,RRM2,SMAD3,SPP1,SSR3,TACC3,TBXT,TERT,VIM,XBP1
epigallocatechin-gallate	1.86e-06	447 (12)	chemical drug	ADAM10,APP,AXIN1,BCL2,BCL2L1,BIRC5,CASP8,CAT,CCL5,CCN1,CCN2,CCND1,CDH1,CDKN1A,CLDN5,CTNNB1,EDN1,EGR1,ERF,FADD,FOS,FOSB,FOSL2,GJA1,HSPB2,IGF1R,IL1A,IL1R1,ISG15,ITGAV,JUND,LDLR,MYC,SLC16A1,SNAI1,TLR4,TOLLIP,TRAF1,VEGFC,VIM
RUNX3	1.89e-06	427 (20)	transcription regulator	BIRC5,CCN1,CCN2,CCND1,CDKN1A,CHST3,COL12A1,COL4A1,CRIM1,CSF1R,EOMES,EXTL3,FGF9,GLI2,JAG1,MACF1,MYC,NUAK1,PARVA,PCDH7,SGCD,SPP1,SSX2IP,TGFB2,UGCG,VIM,VWF
IL1	2.04e-06	707 (21)	group	ADAMTS5,APP,BCL2,C3,CBR3,CCL5,CD34,CDKN1A,CEBPD,CPT1A,CSF1R,CTSB,CYP27A1,DUSP1,EDN1,EGR1,ELF3,FOS,FST,FTH1,GDF15,GJA1,IGF1R,IL17RD,IL1R1,IL1RN,IL4R,INHBA,IRF4,KLF6,LAMB1,LDLR,LIF,MAPK1,MYC,NGF,NRG1,NRP2,ODC1,PANX1,PDGFA,PDGFRA,PIGR,PLA2G4A,PLD1,PPARA,RXRA,SFTPC,SOCS3,TLR4,TNFAIP6,UGCG,WNT5A
SRSF2	2.15e-06	545 (16)	transcription regulator	APP,ATF4,AURKB,CCND1,CDH1,CES1,HNRNPL,MAPT,PLK1,PPARA,RRM2,SLC27A5,SRSF6,VIM
INSR	2.24e-06	619 (24)	kinase	ACAA2,ACTN4,AGR2,Ang4,ANKRD1,APOA1,ARL4A,ATP2A3,ATP5F1D,ATP5PF,BIRC5,CCN2,CCND1,CDC5L,CDKN1A,CFL1,CITED2,COX4I1,CPT1A,CTSB,CTSV,DHCR7,DUSP1,EDN1,EGR1,EOMES,Esrra,FOS,Foxn3,FTO,FURIN,GAPDH,GBX2,GMCL1,GNB1,HNF4A,ICOS,IDH3A,IER2,IER3,IGF1R,INSIG1,ISL1,LAT2,LCP1,MARCKSL1,MVK,MXI1,MYC,NDN,NFKB2,NGF,NR5A2,OGDH,OGN,PDCD1,PHLDA2,PPARA,PSPC1,RAB7A,RNF4,RPS16,RRM2,SEMA3A,SERPINB1,SLC20A1,SLC29A1,SOCS3,TERT…
TFAP4	2.26e-06	620 (13)	transcription regulator	BCL2L1,CD44,CDH1,CDKN1A,EGR1,FOS,GDF15,GLI2,LEF1,LIF,MLF1,PHYHIP,PKP3,SNAI1,VIM
HOXA4	2.31e-06	270 (11)	transcription regulator	ANKRD1,BIRC5,CCN1,CCN2,CCND1,ITGB1,MYC,TGFB2
SPP1	2.54e-06	605 (19)	cytokine	BCL2,BCL2L1,CASP8,CCL5,CCND1,CD44,CD9,CDH1,CDKN1A,COX7A2L,CTNNB1,DHCR7,DSP,ETS2,FGFR2,FOS,IL1A,INSIG1,ITGA3,ITGAV,JAG1,KRT18,LIF,MMP14,MYC,PDGFA,PGD,PIK3R1,SNAI1,SPP1,TERT,TGFBR2,TXNRD2,VIM
FGFR2	2.56e-06	709 (20)	kinase	AMN,AQP8,BCL2,CCND1,CDH1,CDKN1A,COL4A1,ENPEP,FGFR2,FST,GJA1,GPT2,ID2,IL1A,INHBB,LAMB1,MBP,MYC,NOSTRIN,NR5A2,PDGFRA,PLXNB2,Skint1,SNAI1,SPP1,TTR,VEGFC
scoparone	2.63e-06	277 (7)	chemical - endogenous non-mammalian	BCL2,BIRC5,CCND1,MYC,SOCS3
TWIST2	2.64e-06	479 (15)	transcription regulator	CCND1,CD44,CDH1,CDKN1A,CTNNB1,DUSP5,DUSP6,FBLN5,KLF6,OSGIN1,SNAI1,TERT,VIM
hydrogen peroxide	2.65e-06	723 (22)	chemical - endogenous mammalian	ANKRD1,ANXA2,APP,BANP,BCL2,BCL2L1,BIRC5,BUB1,CAT,CCN2,CCND1,CD247,CD81,CDH1,CDH13,CDKN1A,CEBPG,CTNNB1,CTSB,CTSD,DDIT4,DHCR7,DNAJA2,DUSP1,DUSP10,DUSP4,EDN1,EEF1A1,EGR1,ENC1,ENPP2,ETS1,ETS2,EZH2,EZR,FOS,FTH1,GDF15,HSPB2,IGF1R,INSIG1,ITGA3,KLF4,KRAS,LDLR,MAP1LC3A,MDK,MYC,NGF,ODC1,OSGIN1,PARK7,PCBP2,PDGFRA,PRKAB1,PTGER4,PTP4A2,RASSF8,RIOK3,RIPK1,SESN1,SLC20A1,SNAI1,SOD1,SPP1,TLR4,TP53INP1,TSPAN4,VIM,…
PPP3CA	2.69e-06	546 (19)	phosphatase	APP,B3GAT1,BCL2,C3,CD9,CDK4,CDKN1A,CPT1A,CSRP1,CTSV,IGF1R,KRT18,KRT8,LITAF,PLD1,PSAP,RAG2,SNAI1,SPP1,VIM
APC	2.72e-06	553 (22)	enzyme	ATOH1,AXIN2,BIRC5,CCND1,CD44,CDH1,CDKN1A,CHRNA7,COL12A1,CTNNB1,EDN1,EPHB3,FABP6,GLI2,GLUL,ID2,JAG1,KLF4,LAMB1,MYC,OAT,OGDH,PLA2G4A,PPARA,PPARD,SNAI1,SPP1,SUCLG1,TIMP3,TNFRSF12A,TULP3
methyl methanesulfonate	2.93e-06	635 (21)	chemical toxicant	BTG1,CDH1,CDKN1A,CTSD,EGR1,GADD45G,KLF4,LIF,PLXNB2,SNAI1,TNFSF9,TP53INP1,VIM,XPC
2-(4-amino-1-isopropyl-1H-pyrazolo[3,4-d]pyrimidin-3-yl)-1H-indol-5-ol	2.96e-06	634 (22)	chemical reagent	ANKRD1,AURKB,BIRC5,BTG1,CCN2,CCND1,CD44,CDH1,CDK4,CPT1A,DDIT4,EDN1,EDN2,EGR1,GJA1,GMNN,IL1RN,INHBA,KLF6,KPNA2,LIF,NUAK1,ORC6,PMEPA1,PPIF,RFC2,RGCC,RPA1,SERPINB1,SMAD7,SPRY2,SPTAN1,UBE2T
LY294002	3.07e-06	567 (18)	chemical drug	ABCA1,ACKR3,AKT1S1,ATF4,ATP2B2,AXIN1,BCL2,BCL2L1,BIRC5,BRAP,CCL5,CCN1,CCN2,CCND1,CD44,CDH1,CDK4,CDK6,CDKN1A,CDKN2B,CREM,CTNNB1,DNASE1L3,DUSP1,DUSP4,DUSP6,EGR1,EMILIN1,ERBB3,Esrra,ETS1,ETS2,FOS,FOSB,GDF15,GJA1,IER2,IER3,IGF1R,IL1A,IL1RN,INHA,INHBB,ITGAV,KRAS,LAMB1,LAMB3,LIF,MMP14,MXD1,MYC,MYOG,NTRK3,OPRD1,PIK3R1,PPARD,PTPN1,PTPRU,REN,RND3,SLA,SNAI1,SNTB2,SOCS3,SPP1,SPRY2,TERT,TRIB2,VEGFC,VIM,WNT5A…
NGF	3.07e-06	615 (20)	growth factor	ACER2,ACHE,AKT1S1,ANXA2,APP,ASIC3,AXIN2,BCL2,BCL2L1,CCND1,CDH1,CDKN1A,DLG4,DUSP1,DUSP4,DUSP6,EEF1A1,EGR1,EHD4,ERRFI1,FOS,FOSL2,GAL,GAP43,KIF2A,KIF3C,LDLR,LRRFIP1,MAP3K12,MYC,OPRD1,P2RX2,PLA2G4A,REN,SOD1,TNFRSF12A,VEGFC,WNT5A,XBP1
ID3	3.1e-06	477 (19)	transcription regulator	ADGRG1,BCL2,BCL2L1,CCL5,CD44,CDKN1A,Cdkn1c,DUSP1,DUSP10,DUSP4,EOMES,ETS2,GADD45G,IFNGR1,IGFBP4,IL4R,INHBB,IRF4,KLF6,KLF7,MAP4K3,MYC,PDCD1,PIK3IP1,PIK3R1,PKD2,RAG2,RAP1GAP,SEMA7A,SMAD7,SOCS3,TNFRSF1A,TNFSF14,TRAF1,TRAF3
JUN	3.11e-06	706 (17)	transcription regulator	ANKRD1,ANXA1,ANXA2,APP,BIRC5,BTG1,C1QB,C3,CAMP,CCN1,CCN2,CCND1,CD247,CD44,CDH1,CDKN1A,CSF1R,DBH,DICER1,DOCK9,DUSP1,DUSP5,DUSP6,EDN1,EHD4,EZR,FBLN5,FOS,FOXA1,FTH1,GAP43,GJA1,HSPB2,ID2,IGF1R,IGFBP4,IL1A,IL23A,ITGAV,ITGB1,ITGB8,LAMB3,LIF,MBP,MXI1,MYC,NCAM1,NCF2,NFKB2,NGF,NR5A2,PADI4,PARVA,PLA2G4A,PPP2R2A,PTGES,RXRA,SLC38A2,SLC6A6,SLC7A1,SMAD7,SOCS3,SPP1,SVIL,TIMP3,VEGFC,VIM,WNT5A
diclofenac	3.29e-06	536 (16)	chemical drug	APP,ATF4,BCAT1,CCND1,CDKN1A,CEBPG,CTNNB1,FOS,GDF15,IL1A,JAG1,JUND,KLF4,KRAS,MAP1LC3B,MYC,SLC16A1,SLC38A2,SLC7A1,TNFRSF12A,VEGFC
GMNN	3.3e-06	588 (12)	transcription regulator	AXIN1,CDH1,CDKN1A,CTNNB1,DSP,DUSP1,DUSP4,DUSP5,EOMES,FARP1,INHBA,IRX3,PCDH18,PDGFRA,PHYHIP,SMAD1,TBXT,TGFB2,TWIST2,WNT5A
NRAS	3.31e-06	430 (16)	enzyme	ANKRD1,BCL2,BCL2L1,CCL5,CCNB2,CCND1,CD34,CDKN1A,CDKN2B,CTNNB1,DUSP6,EGR1,EIF2D,ENPEP,EPHX1,ETS1,GJA1,HTRA1,IL1A,IL1RN,IRX3,ISG15,KRAS,LSP1,LY86,NCAM1,NCF2,POLR2M,PPP1R7,PTP4A3,RBM38,RBPMS,SARDH,SERPINE2,SESN1,SPRY4
EP300	3.36e-06	660 (21)	transcription regulator	ACHE,ARHGEF10L,AXIN2,BCL2L1,BIRC5,CAV3,CCND1,CDC42EP3,CDKN1A,CDKN2B,CPT1A,CRIM1,DGKE,DHRS3,DUSP1,DUSP4,EDN1,EGR1,EPHB2,EPN1,Esrra,EVI2A,EVL,FNDC3B,FOS,FOSL2,FTH1,HDAC11,ID2,IGF1R,IL1R1,MAFG,MAPT,MYC,MYOG,NTN1,NTRK3,PDGFA,PLA2G4A,PLEKHF1,POLE4,PPARA,PRKCD,PTPRF,REN,RNF157,RSAD2,SFTPC,SMAD6,SMAD7,SMPD3,SOCS3,SPSB1,TBX19,TERT,TGFB2,TGFBR2,TNFAIP1,TRAF1,UTRN,XBP1,YPEL2
SMAD4	3.44e-06	723 (20)	transcription regulator	Acan,AGR2,APOA1,CCN2,CCND1,CDC42EP3,CDH1,CDKN1A,CDKN2B,CITED2,CTNNB1,CTSD,EDN1,FGFR3,FOS,FSCN1,FST,FSTL3,GCNT1,GJA1,HNF4A,ID2,IER3,INHBA,ITGB1,JAG1,JAM2,LEF1,MYC,PGRMC2,PKM,PTPRK,RGCC,SELPLG,SERPINE2,SMAD2,SMAD3,SMAD6,SMAD7,SNAI1,TGFB2,TIMP3,TNFAIP6,TPM1,VIM
geldanamycin	3.44e-06	699 (21)	chemical drug	AGO2,AIP,ANXA1,ANXA2,ARF1,BCL2,BCL2L1,BIRC5,BRI3,CARS1,CASP8,CCND1,CDC5L,CDK4,CEBPD,CNP,CUL2,DBH,EEF1A1,FADD,FAT1,FGFR1,FKBP5,GJA1,HDAC11,ITGB1,KPNA2,LIF,MAP2K2,MAPT,MYC,NTN1,PAK1,PARK7,PCDH1,PLK1,PSMC3,RAB1B,RAB7A,RALA,RIPK1,ST13,TNRC6B,TTC4,ZYX
SYVN1	3.54e-06	551 (9)	transporter	ABCC3,ACSL3,ADCY9,APP,BCAT1,CAVIN1,CCND1,CD151,CD44,CDA,DCTN1,DUSP1,IGF1R,ITGA3,ITGAV,ITGB1,LAPTM4A,MYOF,NDFIP2,NFKB2,PSMC3,SLC16A1,SLC20A1,SLC43A3,SLC4A7,SLC6A6,SLC7A5,TNS4
PPARG	3.63e-06	638 (21)	ligand-dependent nuclear receptor	ABCA1,ACAA2,AGPAT2,APOA1,APP,ARL4D,BCL2,BCL2L1,BDH1,BIRC5,C3,CAT,CAV2,CCL5,CCN2,CCND1,CDH1,CDK6,CDKN1A,Cdkn1c,CES1,CPT1A,CTNNB1,CYBA,CYP4B1,DHRS3,EDN1,EDN2,ELOVL3,EPHX1,ETS1,FST,FZD1,GAPDH,GATA2,GDF15,IL23A,INSIG1,KLF4,KLF6,KRT18,LAMB3,LAPTM4A,LDLR,LHPP,MKNK2,MMP14,MYOG,NR2F2,ODC1,PCTP,PMVK,PPARA,PPARD,PTGES,PTPRF,PYGL,RAB20,RAPGEF1,REN,SAP18,SOCS3,SOD1,SPP1,TBC1D2,TGFBR2,TLR4,UCK1,VIM
ITCH	3.68e-06	600 (21)	enzyme	CCN1,CCN2,CCNB2,CSE1L,CTNNB1,DVL1,ELOVL5,FOS,IL1A,PHGDH,RRM2,SLC7A5,TNFRSF1A
levodopa	3.89e-06	668 (21)	chemical - endogenous mammalian	ADD3,AMZ2,ATP2A3,BCL2,BCL2L1,CBR3,CCND1,CDC42EP3,Cdkn1c,CEBPG,CLDN5,COL4A1,COTL1,CRTC1,CTSB,DAAM1,DBP,DPP7,DUSP1,DUSP6,ECE1,EFNA5,EGFL7,EPS15L1,ERLIN1,ETS2,FADD,FAM210B,FKBP5,FOS,FOSB,GAPDH,GNAL,GNE,HNRNPL,HSPB6,IER3,JPH3,KCNAB1,KLF6,LASP1,LAT2,LPP,LYPD1,MAK16,MAP3K1,MBP,MFAP3,MMP14,Mocs1,MRPL33,MXD1,NAGLU,NTRK3,NUAK1,PAOX,PDGFA,PFKP,PIK3R1,PKP2,PLEKHA2,PPP2R2A,PRICKLE1,PSAP,RAB8A,RAP1GAP,RELL1,R…
isobutylmethylxanthine	3.9e-06	747 (23)	chemical toxicant	ABCA1,ACSL3,ATP5F1D,CAV2,CCN2,CCND1,CD34,CD44,CDKN1A,CEBPD,COX4I1,CREM,DHRS3,EGR1,ELOVL3,ENC1,FOS,GAPDH,HSD17B7,IFIT3,IGF1R,INHBA,ITGA3,KLF4,MAPK1,MYC,PDGFRA,PPARA,PPARD,RAB7A,ROCK2,RXRA,SNAI1,THBS2,TIMP3,TYRO3,ZC3H12A
Jnk	3.9e-06	582 (17)	group	ABCA1,APP,BCL2L1,BIRC5,BTG1,CCL5,CCN2,CCND1,CD44,CDH1,CDK4,CRIP2,DUSP1,EDN1,EGR1,ETS1,FOS,FOSB,GAP43,GDF15,GJA1,HNF4A,IL1A,IL23A,JUND,KLF6,MMP14,MYC,PPARD,PTGES,PTK2,RXRA,SOCS3,TERT,TGFBR2,TNFRSF12A,TNN
CTBP1	3.96e-06		enzyme	ACKR3,CDH1,CDKN1A,CSF1R,CYP26B1,ENC1,ENPP2,FAT1,FKBP5,FOS,FSCN1,KRT8,SMAD6,SPRY2
SRF	4.11e-06	550 (20)	transcription regulator	ABCA4,ACTB,ANKRD1,ANO1,BCL2,BCL2L1,BRD3,CAMP,CCDC174,CCL5,CCN2,CDK4,CDKN1A,CDKN2B,CEBPD,CLDN5,CSRP1,CSRP2,CTNNB1,DSTN,DUSP5,EGR1,ETS1,EZR,FCN1,FHL2,FOS,FOSB,FST,GADD45G,GLRX3,IER2,ITGB1,LDLR,LMOD1,MAPK10,MGST2,MYH9,MYL9,MYOG,NECTIN1,ODF2L,PAFAH1B1,RND3,SCYL1,SEMA3A,SERPIND1,SNX2,SVIL,TBXT,TNIP2,ZYX
CDKN1A	4.12e-06	610 (17)	kinase	ACTB,ADAM10,APP,AURKB,BCL2,BCL2L1,BIRC5,BUB1,CCN1,CCN2,CCND1,CD44,CDK4,CDKN1A,CDKN2B,CHAF1B,COL4A1,CTSB,DUSP1,EOMES,FAT2,H2AZ1,IFNGR1,IL1R1,INHBA,ITGAV,JAG1,KRT18,MYC,PHGDH,PLK1,PSAP,SLC30A5,SPDL1,TBXT,TERT,TNFAIP6,TP53I3,TTK,UBE2T,VGLL4,VIM,ZNF629
HTT	4.16e-06	712 (19)	transcription regulator	ABCA1,ADAMTS5,APOA1,APP,ARHGEF7,ARNTL,ATP2B2,ATP6V0E1,B3GNT2,BAIAP2,BCL2,BID,CCL5,CCN2,CCND1,CD9,CDK2AP1,CDKN1A,CHRNB2,CITED2,CLCN1,COL4A1,COX4I1,COX4I2,CSF1R,CTNNB1,CTSD,CTTN,DBP,DHCR7,DKK3,DLG4,DNAJA2,DUSP5,DUSP6,EEF1A1,EGR1,ENPP2,Esrra,EVL,FBXW7,FGFR1,FOS,GADD45G,GAP43,GAPDH,GLUL,GNAL,GPI,ITGB1,KCNAB1,KCNB1,KL,KLF4,LDLR,LTBP2,MMP14,MYT1L,NDUFA7,NDUFB2,NR1D2,PCTP,PPARA,PPARD,PPP1R7,PPP2R2A,PRKC…
IL5	4.55e-06	676 (21)	cytokine	ACAA2,ANXA2,ASS1,ATF4,BCL2,BCL2L1,BNIP3,CD9,CDKN1A,CHMP1A,CHST12,CITED2,CRELD2,CRIP1,DUSP5,DUSP6,EGR1,ELL2,ENO1,FOSL2,GADD45G,GALK1,IER2,IER3,IL4R,ITGAV,ITGB6,KCNAB2,LFNG,MYC,PFKP,PKM,PPIF,RAP1GAP,RBPMS,RPN1,RRAS2,SLC7A5,TPM4,TRA2A,UCHL3,UCK2,VIM,XBP1,ZYX
CASR	4.62e-06	615 (20)	G-protein coupled receptor	Acan,AGR2,BCL2,BCL2L1,BIRC5,CCND1,CD44,CDH1,CHAF1B,COL4A1,EDN1,EGR1,EZH2,GADD45G,H2AZ1,IER3,ISG15,NCAPD2,NEDD9,ODC1,RAPGEF1,RGCC,SOCS3,SRC,SSX2IP,TGFB2,ZYX
NFAT5	4.7e-06	520 (12)	transcription regulator	Acan,ACTN1,B3GAT1,CD44,CFL1,COL4A1,DDIT4,EDN1,IFIT3,IL1RN,IL23A,JAM2,LIF,NRG1,PFKP,POLE4,PPARD,PRIM2,PTGES,RFC2,ROCK2,RPA1,RRM2,RSAD2,SLC6A6,SOD1,SPP1,TRAF1,VWF
benzene	4.79e-06		chemical toxicant	BCL2L1,BNIP3,CD47,CDK6,CDKN1A,CITED2,ECE1,EGR1,ID2,MTPN,PDCL3,PLD1,PROC,PTPRF,SLC16A1,TNFRSF1A
HNF4A	4.88e-06	766 (20)	transcription regulator	ABCB9,ABCC3,ABCE1,ACAA2,ACCS,ACMSD,ACOX3,ACTN1,ADAT1,ADGRB1,AIP,AP1M1,APIP,APOA1,APP,AQP8,ARFGEF1,ATF4,ATOX1,AXIN2,BCKDHA,BCL2L1,BDH1,BORCS6,BRAP,BTG1,C2orf49,C3,C4orf19,CAT,CBR3,CCND1,CDC42EP3,CDC5L,CDH1,CDKN1A,Cdkn1c,CEBPD,CHRNB2,CLPB,CMSS1,COPS8,COX7A2L,CPT1A,CRIP1,CRYZ,CSPG5,CTDNEP1,CTNNB1,CTSB,CUL2,CWC15,CYP27A1,DBP,DDX10,DDX28,DGKD,DHDDS,DHX38,DLG4,DNAJA2,DUSP3,DUSP6,ECI2,EED,EFCAB1,EGR1,EI…
SLIT2	4.92e-06	563 (19)	other	BCL2L1,CDH1,CTNNB1,IL23A,ROBO1,SNAI1
Smad2/3-Smad4	4.92e-06	483 (21)	complex	BCL2,CCN2,CDH1,CDKN1A,CDKN2B,GLI2,JAG1,MYC,SMAD7,SNAI1,VIM
testosterone	5.18e-06	829 (20)	chemical - endogenous mammalian	ADRB1,ANKRD1,ANXA1,BCL2,BCL2L1,CASP8,CAT,CCND1,CDH1,CDK4,CDK6,CDKN1A,CTSV,CYP26B1,DDIT4,EGR1,ELOC,FADD,FGFR1,FGFR2,FGFR3,FOS,FOSB,FOSL2,FST,HNRNPK,IGF1R,INHBA,INHBB,ITGB1,JUND,KRAS,MYOG,NFKB2,NGF,NR5A2,OAT,ODC1,PDE5A,PIK3R1,PPARA,PSMA1,PSMC3,PTCH1,PTP4A1,RALA,REN,SLC6A9,SMAD2,TGFB2,TGFBR2,TLR4,UGT8,WNT5A,XBP1
PKD1	5.5e-06	543 (16)	ion channel	ARHGAP10,BCAT1,CAVIN1,CCN1,CCN2,CDKN1A,CLDN10,COL12A1,CPEB3,CTNNB1,DENND2B,DPEP1,EMILIN1,F2RL2,FGFR1,FGFR3,FOSB,GATM,GLI2,GREM1,HSPB2,IER2,KRT18,MAP3K12,MYC,NEDD9,PCDH7,PRODH2,SFXN3,TBC1D4,TNFAIP8,TNS1,TTR,VWF,YY1
CCND1	5.54e-06	690 (21)	transcription regulator	AFAP1,ATP6V0E1,BCL2,BIRC5,CCND1,CD44,CDH1,CDK4,CDK6,CDKN1A,CDKN2B,CLPB,COL27A1,EIF5,ENDOD1,ENO1,ENPP2,ERRFI1,FGFR1,HACL1,IER3,ITGAV,ITGB6,KIF20B,KLHL24,LASP1,MACF1,MAFF,MARCKS,MESD,MYBL1,MYC,NCAPH,NOP58,PBLD,PLK1,PMEPA1,PRIM2,QKI,RRM2,SEC22A,SPP1,TGFBR2,TOR3A,TP53INP1,UTRN,VPS13D,WNT7A,ZNF423,ZNF462
E. coli B4 lipopolysaccharide	6.03e-06	536 (15)	chemical toxicant	ADAMTS5,ANXA1,ARHGAP30,B3GNT5,BCL2,BCL2L1,BID,C1QB,CASP8,CCL5,CYP27A1,ETS2,FADD,FBLIM1,FIBIN,FOSB,GADD45G,IFIT3,IL1A,IL1R1,IL1RN,IL23A,KCNE2,KIF20B,KL,LCP1,LRRFIP1,PDCD1,PLA2G4A,PPARA,PTGES,PYCARD,RAB20,RSAD2,SOCS3,ST3GAL1,ST6GALNAC2,STAB1,TLR4,TNFRSF1A,TOLLIP,TRAM2,TSPO,TTR
FOXM1	6.17e-06	650 (19)	transcription regulator	ANXA1,AURKB,AXIN2,BIRC5,CAT,CCNB2,CCND1,CDH1,CDKN1A,CTNNB1,EZH2,FOS,FZD1,IL1RN,ITGAV,ITGB1,LEF1,MYC,NFKB2,PDGFA,PLK1,PLK4,PROM1,PTCH1,SNAI1,TGFBR2,TWIST2,VIM
indole-3-carbinol	6.24e-06	439 (20)	chemical drug	ANXA1,BCL2,CCND1,CDK6,CDKN1A,CRYZ,FOS,GDF15,LCP1,SFTPC,SPP1,TRAF1
dactolisib	6.9e-06	605 (20)	chemical drug	BCL2,CDH1,CDKN1A,ERBB3,MAP1LC3B,MYC,NRG1,RICTOR,SNAI1
SIRT1	7.11e-06	714 (25)	transcription regulator	ABCA1,Acan,ACTB,ADAMTS5,ANO1,ATP2A3,ATXN10,AURKB,BCL2,BCL2L1,BIRC5,BNIP3,CAT,CCL5,CCNB2,CCND1,CD81,CD9,CDH1,CDKN1A,CDKN2B,CELA1,COX4I1,CPT1A,CTNNB1,DBP,EDEM1,Esrra,FGFR1,FGFR3,GATA5,GPAT4,H2AZ1,HSPA4,IFIT3,IGF1R,LAMB1,LDLR,LTBP2,MAPT,MVK,MYC,MYL6,MYOG,NELL2,NEURL1,PDGFRA,RSAD2,SDS,SLC27A5,SLC27A6,SLC29A1,SLC43A3,SOCS3,SOST,SSBP3,TBC1D8,TERT,TIMP3,XPC
deferoxamine	7.18e-06	610 (20)	chemical drug	ADGRG1,ANXA2,APP,BCL2,BNIP3,CACNA1E,CAMP,CCND1,CD47,CDH1,CDKN1A,CITED2,CTNNB1,DUSP1,DUSP10,DUSP5,ENO1,ERRFI1,FOS,GDF15,IGFBP4,MAP1LC3B,MYC,NFKB2,PKM,PLA2G4A,PROM1,RSAD2,SERPINB8,SERPINE2,SMAD2,SMAD7,SOST,SPP1,SPRY4,TGFB2
CEBPA	7.42e-06	690 (20)	transcription regulator	AGPAT2,ANXA1,ASS1,ATF4,BCL2,BTG1,C3,CAMP,CCNB2,CCND1,CDH1,CDK4,CDKN1A,CEBPD,COX4I1,CPS1,CPT1A,CSF1R,DHCR7,EEF1A2,EIF4E,EMCN,EPHA7,EPHX1,FOS,FTO,FZD1,GAL,GAPDH,GATA2,GBX2,GJA1,GTF3A,ID2,IER3,IGFBP4,IL1RN,ISG15,KLF4,KRT7,LITAF,MYC,MYOG,NR5A2,PGD,PLOD2,PPARA,PPARD,PPP1R3C,QKI,SERPINB1,SFTPC,SLC10A1,SOCS3,SOD1,SPNS2,SPP1,TGFB2,TNFAIP6,TNFRSF1A,ZBTB48,ZIC2
RBL2	7.65e-06	609 (23)	other	ATOH1,AURKB,BUB1,CCNB2,CCND1,CDKN1A,Cdkn1c,DUSP10,FGFR1,HADH,KPNA2,MARK2,MYC,PFAS,PLK1,PRIM2,RANBP1,RRM2,TERT,UCK2,XPC,XRCC3
4-phenylbutyric acid	7.65e-06	624 (22)	chemical - endogenous mammalian	ABCA1,ATF4,ATP2A3,BCKDHA,BCL2,CAMP,CASP8,CCL5,CCND1,CDKN1A,CNP,EDEM1,EPHX1,GJA1,HSPA4,MOG,MXD1,PARK7,PSMC3,SEC14L1,SOCS3,XBP1
cigarette smoke	7.99e-06	651 (19)	chemical toxicant	ABCA1,ATF4,AXIN2,BCL2,BCL2L1,BIRC5,C3,CAT,CCN1,CCN2,CCND1,CDKN1A,CHRNB2,CTNNB1,DDIT4,DICER1,EGR1,EMCN,FOS,GADD45G,HSPB2,IL1A,JAK1,KL,KLF4,MAFF,MAP1LC3A,MAP1LC3B,MAP3K1,NRG1,PGD,PPARA,PTGES,PTP4A1,PTPN1,SLC6A9,SMAD7,TLR4,TNFRSF1A,WNT5A,XBP1,XPC
MAPK8	8.11e-06	508 (17)	kinase	ABCA1,APOA1,BCL2,BCL2L1,CAT,CCL5,CCN2,CCND1,CDH1,CDKN1A,CYP27A1,DUSP1,DUSP4,DUSP6,EGR1,EOMES,ETS1,FOS,FOSL2,FTH1,JUND,KLF6,LIF,MAP3K9,MYC,MYOG,PPARD,PTCH1,PTGES,SLC10A1,VEGFC,WNT5A
HOXA9	8.11e-06	360 (7)	transcription regulator	ADD3,ADGRG1,ARF1,ARNTL,BCL2,CD34,CDH1,CLCN7,CREM,ETS2,FZD1,GATA2,GLRX3,GMNN,ID2,IER2,IRX3,KIF20B,KRT18,LAT2,LY86,MAFG,MYC,PCDH1,PIK3R2,PKNOX1,SERINC2,SLC27A6,SPNS2,SPP1,ST13,VIM
cinnamaldehyde	8.56e-06	524 (16)	chemical toxicant	BCL2,BCL2L1,CAT,CCN2,CPT1A,DDIT4,DUSP6,EGR1,FGFR2,FOS,FTH1,IDH3A,INSIG1,JUND,MAP2K2,ODC1,PPARA,SLC2A8,SOD1,TLR4
MAPT	8.6e-06	735 (23)	other	ACTB,ACTN1,AP3B2,APP,ARF1,ATOX1,ATP1A2,ATP1A4,ATP5F1D,ATP5PF,C1QB,C3,CCND1,CD9,CDKN1A,CFL1,CHRNA7,COX4I1,CTSD,DCTN1,DLG4,DSTN,DYNC1H1,ENO1,EPHX1,FGFR3,FOS,GAP43,GAPDH,IFIT3,IL1A,IL1RN,ISG15,LCP1,LY86,MAPK1,MAPT,MBP,MOG,NAPG,NFKB2,NMNAT2,OGDH,PAFAH1B2,PAK1,PARK7,PKM,PKP3,PLXNB2,PRDX6,ROCK2,RPS16,SEPTIN11,SEPTIN5,SH3GL2,SHROOM3,SLC43A3,SOD1,SPTAN1,STMN2,SUCLG1,SYNJ1,TERT,TM4SF1,TPT1,UCHL1,UNC13C,VI…
H1-2	8.62e-06	460 (7)	other	ACTB,AXIN2,CCND1,CTNNB1,GAPDH,IER3,MYC,PHLDA2
NVP-TAE684	8.71e-06	527 (23)	chemical drug	BCL2,BIRC5,CCND1,CDH1,CTNNB1,ERBB3,FOSL2,MYC,PTP4A1,SMAD2,SNAI1,VIM
sulindac sulfide	8.75e-06	617 (18)	chemical drug	APP,ATF4,BCL2L1,CCN2,CCND1,CDKN1A,DYNLL1,EGR1,GADD45G,GDF15,INSIG1,NRG1,PIK3R1,PPARD,PPP2R2A,PTGES,RANBP1,RAP1GAP
thapsigargin	9.15e-06	738 (26)	chemical toxicant	Acan,ATF4,BCL2L1,CAMP,CCND1,CDA,CDKN1A,CPT1A,CREM,DDIT4,DNAJC10,EDEM1,EDN1,EGR1,EIF4E,ERO1B,ERRFI1,ETS1,EVI2A,FOS,IBTK,IER2,IFNAR1,IL1R1,INSIG1,KLF4,MAPK10,MLF1,MYC,NGF,PDCD1,POLR3D,RETSAT,RIPK1,STARD5,UBE2J1,XBP1
GNAQ	9.29e-06	510 (16)	enzyme	ANKRD1,BNIP3,CCN2,CCND1,CD44,CITED2,CREM,CTSV,DUSP5,EDN1,EDN2,EGR1,FOS,FST,IL1RN,INSIG1,MAFF,MYC,PRKCD,PYGL,SH3BP5,SOCS3,STMN2,TGFB2,TNFAIP6,TNFRSF12A,ZFP36L1
tetrachlorodibenzodioxin	9.4e-06	621 (18)	chemical toxicant	ACHE,ACSL3,ACTN1,ATF4,BCAT1,BCL2,BTG1,CAMK2N1,CBR3,CCL5,CCN1,CCN2,CCND1,CD9,CDH1,CDH13,CDKN1A,Cdkn1c,CES1,CTSD,CTSV,CUL2,CYP4B1,DUSP6,EDN1,ENC1,ENPEP,EPS15L1,ERBB3,ETS2,FGF9,FOS,GHITM,GLI2,GPI,GRPEL1,HDAC11,INA,ITGB1,JAG1,JUND,KRT7,MKLN1,MMP14,MYC,MYO10,NEDD9,ODC1,PCGF1,PSMA1,RPIA,RXRA,RYR1,SESN1,SLC7A5,SLCO3A1,SNAPC2,SOD1,SRC,TERT,TGFB2,TGFBR2,TSPO,VEGFC
vancomycin	9.87e-06	599 (20)	biologic drug	ABCC3,ADRB1,ANXA1,ANXA2,C1QB,C3,CACNG5,CAT,CCND1,CD44,CD9,CITED2,CTSB,DAGLA,EFEMP2,ELF3,EPS15L1,EXTL3,FBLIM1,FOS,FTH1,IER3,MYC,NUAK1,PIK3R4,PRKCD,S100A11,SDC3,SEC22B,SET,SMAD3,SPP1,SYNJ1,TNFRSF12A,VIM,ZMYND8
MMP12	1.04e-05	720 (19)	peptidase	ACTN1,ACTN4,ACTR2,APP,CCL5,CORO1C,FSCN1,HNF4A,LIF,MMP14,MYH9,PKM,PSAP,PSMA1,PSMC3,SEPTIN8,TPM4
KLF4	1.04e-05	695 (22)	transcription regulator	ALKBH1,AXIN1,BCL2L1,CCND1,CD34,CD44,CDH1,CDKN1A,CDKN2B,CSF1R,CTNNB1,DSP,DUSP1,DUSP4,DUSP5,EOMES,FARP1,GBX2,GLI2,IBTK,IL23A,INHBA,IRX3,KLF4,KLHL24,KRT7,MXI1,MYC,NEK9,ODC1,PCDH18,PDGFRA,PFKP,POLE4,PPARA,PROM1,RNF6,SLC4A7,SMAD1,SMAD7,TBXT,TERT,TFAP4,TGFB2,TWIST2,VIM,WNT5A,ZIC2
CD44	1.06e-05	577 (16)	other	ACKR3,ACTB,BCL2,BCL2L1,BIRC5,CCL5,CCND1,CD44,CDH1,CDKN1A,CELA1,CTTN,EMILIN1,FKBP5,IL1A,IL1RN,ITGA3,ITGAV,KCTD10,LAMB1,LTBP2,MMP14,MYC,NFKB2,PMEPA1,PRKRIP1,PTP4A3,SMAD1,SPP1,SRC,TCIRG1,THBS2,VIM,WNT5A,ZYX
RPTOR	1.06e-05	672 (20)	other	BCL2,BIRC5,CCND1,CDH1,CDK4,CDK6,COX4I1,CSF1R,CTNNB1,DHCR7,DUSP6,ENO1,GPI,HSD17B7,ICOS,IFNAR1,IL1R1,MVK,MYC,MYOG,PKM,PMVK,PYCARD,RNF168,SNAI1,SOCS3
cycloheximide	1.08e-05	475 (15)	chemical reagent	Acan,ACTB,ADRB1,APOA1,APP,ASS1,BCL2L1,CAT,CCN1,CCN2,CCND1,CD44,CDKN1A,CEBPD,CITED2,CTNNB1,DDIT4,DUSP1,EDN1,EEF1A1,EGR1,EIF4E,FGFR1,FOS,FOSB,FOSL2,FST,GADD45G,GAP43,GJA1,HNF4A,IGFBP4,IL1A,IL1RN,IL4R,JUND,MXD1,MYC,MYOG,OGN,PDGFA,PDGFRA,PEX5,PIGR,PLK1,RSAD2,RXRA,SOCS3,SPP1,TERT,TGFBR2,TNFAIP6,TRA2A,TRAF1
MED12	1.12e-05	241 (7)	transcription regulator	ANKRD1,CREB5,GDF15,LIF,MYC,POLE4,SMAD2,SUSD2,TGFBR2
HMGA1	1.15e-05	657 (24)	transcription regulator	ARL4A,BOK,CAV2,CCN1,CCND1,CD44,CDH1,CNDP2,COL4A1,DHCR7,DPYSL4,EGR1,FOS,FOSL2,HS3ST1,IER2,IER3,IGFBP4,INSIG1,LAMB1,MAPT,MVK,MYC,NECTIN1,PHLDA2,PTPRU,SEPTIN2,SLC26A2,SNAI1,VIM,XPA,ZYX
BTRC	1.16e-05	608 (22)	enzyme	ARNTL,AXIN2,BCL2L1,CCND1,CDKN1A,CTNNB1,CTTN,GLUL,SNAI1,TRAF1
FOXF2	1.16e-05	552 (13)	transcription regulator	CCND1,CDH1,CDK4,CDK6,CDKN1A,CTNNB1,PDGFA,PDGFRA,VIM,WNT5A
LEP	1.16e-05	545 (17)	growth factor	ABCC3,ACSL3,APOA1,APP,ASS1,AXIN2,BCL2,BCL2L1,BID,BIRC5,BOK,CAT,CCL5,CCN1,CCND1,CDH1,CDKN1A,COL4A1,CPS1,CPT1A,CTSV,CYBA,DUSP6,EDN1,EGR1,ELOVL5,FADD,FGFR1,FGFR2,FOS,FTO,GAL,GAP43,GAPDH,IL1R1,IL1RN,ISL1,JUND,KCNB1,KIF3B,LDLR,LIF,MAP1LC3B,MBP,MMP14,MYC,MYOG,NCF2,OPLAH,PPARA,PTPN1,QRFP,SLC15A1,SLC16A1,SLC27A5,SOCS3,SOD1,SPP1,TERT,TIMP3,TNFRSF1A,TPRA1,TSPO,VIM,WNT5A
norepinephrine	1.21e-05	593 (19)	chemical - endogenous mammalian	ABCA1,ADRB1,APP,ARNTL,CCN2,CREM,CSF1R,DUSP1,EDN1,EGR1,ELOVL3,EOMES,FOS,FOSL2,FST,FTH1,GDF15,GMNN,IGF1R,LAMB3,MFRP,NGF,PADI4,PCDH1,PIGR,PTCH1,PTGES,Rcan1,SLC15A1,SMAD7,TC2N
Ca2+	1.27e-05	681 (19)	chemical - endogenous mammalian	Acan,ANKH,APP,BCL2,BCL2L1,CCN1,CCND1,CDH1,CDK4,CDKN1A,CEBPD,CREM,CSRP1,CTTN,DBP,DNASE1L3,DUSP1,EDN1,EGR1,ELF3,FGFR2,FOS,FOSL2,GAD2,GJA1,IGF1R,ITGA3,ITPR3,JUND,KLF4,KRT8,MXD1,ODC1,ORAI1,PADI1,PPARA,Rcan1,SPP1,TBXT,TLR4,TNFSF9,UGCG
CNTF	1.28e-05	451 (17)	cytokine	ACHE,ACTB,BDH1,CEBPD,DBH,EDN2,EGR1,ENPP2,FGFR1,FOS,GJA1,IL1A,LIF,MYOG,NGF,SLC16A1,SOCS3,VIM,WNT5A
IL6	1.32e-05	810 (18)	cytokine	ABCA1,ABCC3,ACER2,ADAMTS5,ADGRB1,ANXA1,APOA1,APP,AXIN1,AXIN2,BCL2,BCL2L1,BIRC5,BUB1,C3,CCL5,CCN2,CCNB2,CCND1,CD44,CDH1,CDKN1A,CDKN2B,CEBPD,CES1,COMP,COX4I1,CPS1,CSF1R,CTNNB1,DUSP1,DUSP6,DVL1,EGR1,ENPP2,EOMES,ERRFI1,ETS2,EZH2,FOS,FSCN1,GADD45G,GAL,GAP43,GATAD2A,GREM1,ICOS,ID2,IGFBP4,IL1R1,IL1RN,IL23A,IL4R,IRF4,ITGAV,ITGB1,JAK1,JUND,KRT18,KRT8,LARGE1,LDLR,LIF,LY86,MYC,NCF2,NGF,PDCD1,PDGFA,PLK4,PROM…
E2F1	1.33e-05	678 (23)	transcription regulator	Acan,AGR2,AURKB,BCL2,BCL2L1,BID,BIRC5,BNIP3,BOK,CASP8,CCNB2,CCND1,CD44,CD9,CDK4,CDKN1A,CITED2,COPS8,COX4I1,CRIP2,CSE1L,CTNNB1,CTSB,DUSP1,DUSP10,DUSP4,EED,EGR1,Esrra,EZH2,FGFR1,FGFR2,FGFR3,FOS,GMNN,H2AC6,HMGN1,HNRNPK,IDH3A,KIF23,KRAS,LY6H,MTBP,MYC,PHC1,PIK3R1,PKNOX1,PRIM2,QKI,RANBP1,RBBP8,RBFOX2,RFC2,RND3,RPA2,RPS16,RRM2,TERT,TNFSF9,TP53INP1,TRAF3,UCK2,UQCR11,VIM,VRK1,XPC,YBX3
Bcl9-Cbp/p300-Ctnnb1-Lef/Tcf	1.38e-05		complex	AXIN2,CCND1,CD44,GJA1,MYC,PPARD
IGF2	1.43e-05	668 (23)	growth factor	ARL4A,BIRC5,CAV3,CCN2,CCND1,CDKN1A,Cdkn1c,CTSV,DHCR7,DUSP1,EGR1,GNB1,IER2,IER3,IGF1R,IGFBP4,MXI1,MYC,MYOG,NGF,OGN,PIK3R1,PSPC1,RRM2,SFTPC,SLC20A1,SLC38A2,SOCS3,SPP1,THBS2
TCF	1.46e-05	687 (19)	group	ARL4A,BCL2,BCL2L1,CCND1,CD44,DBH,DPEP1,EGR1,EPHB3,FGF9,FOS,GJA1,HTRA1,IL1R1,INHBB,LEF1,MYC,PTCH1,SLC26A2,UGCG
TEAD4	1.46e-05	285 (7)	transcription regulator	CAV2,CCN1,CCN2,CCND1,CD34,CDK6,CDKN1A,EDN1,EOMES,FGFR1,FGFR2,FIBIN,GATAD2A,GLI2,NUAK1,PCDH18,PDGFRL,SH3BP4,SMAD1,SNAI1,TFAP4,TPM1
CIMO	1.48e-05	334 (10)	chemical reagent	BCL2,BCL2L1,BID,BIRC5,CCND1
atorvastatin	1.49e-05	634 (20)	chemical drug	ABCA1,ABCC3,AGR2,APOA1,APP,ARRB1,BCL2,BCL2L1,CAT,CCN1,CCN2,CYBA,CYP27A1,DHCR7,DUSP1,EDN1,EGR1,ELF3,FOS,FOSB,GJA1,HSD17B7,IER3,IL17RD,LDLR,MAP1LC3A,MAPK1,MVK,PMVK,SLC10A1,SLC22A1,SMAD2,SOD1,SPP1,TLR4,TMEM106A
PPP1R1B	1.52e-05	593 (20)	phosphatase	BCL2,BCL2L1,CCND1,CD44,CTNNB1,FOS,LRRK2,MYC
leupeptin	1.52e-05	539 (8)	chemical - protease inhibitor	ABCA1,APP,CD151,CD9,IGF1R,ITGB1,MAPT,VRK1
15-deoxy-delta-12,14 -PGJ 2	1.53e-05	687 (19)	chemical - endogenous mammalian	BCL2,BCL2L1,BIRC5,CAV2,CCL5,CCN2,CCND1,CDK4,CDKN1A,CEBPD,CTSB,CTSD,EGR1,EHF,FOS,FTH1,GAL,GBX2,GDF15,IL1A,ISL1,KLF4,LAMB1,MAP1LC3B,MXD1,MYC,MYOG,NR5A2,PDGFRA,PLA2G4A,PTGES,PTGES2,SOAT1,SOCS3,SOD1,SPP1,TBXT,TERT
romidepsin	1.53e-05	602 (21)	biologic drug	BCL2L1,CCL5,CCND1,CDKN1A,CDKN2B,DUSP1,DUSP6,EGR1,EZH2,FOS,ITGAV,MED26,MYC,RB1CC1,SLC26A2,SPRY2,TERT,TIMP3,TNFAIP6
DKK1	1.58e-05	488 (20)	growth factor	APP,AXIN2,BIRC5,CCND1,CD44,CDKN1A,CTNNB1,DLG4,EPHB2,HNF4A,KRT18,LEF1,MYC,SOST,WNT11,WNT5A,WNT7A
CDK19	1.58e-05	229 (7)	kinase	BAIAP2,CD81,CDH1,CDKN1A,CTSD,DDIT4,DHCR7,EPHX1,FBXW7,FST,IL1A,KLF4,LIF,MVK,MXD1,MYC,OSGIN1,PDGFA,RPL36,RPS12,RXRA,SESN1,TNFSF9,ZFP36L1
BMP4	1.67e-05	748 (20)	growth factor	ADGRG1,BCL2,CCN1,CCND1,CDH1,CDKN1A,ELF3,FGFR2,GATA2,GJA1,GREM1,HTRA1,ID2,INHA,INHBA,INHBB,ITGB6,KLF4,KRT7,LCP1,LEF1,MMP14,MXD1,MYC,NCAM1,PKM,PPARD,PRR5,PTCH1,SMAD1,SMAD6,SMAD7,SNAI1,SPNS2,TBXT,TRPV2,WNT5A
GDF2	1.73e-05	506 (13)	growth factor	ANKH,BID,Cdkn1c,EDN1,ENPP2,FGFR3,FMOD,FOS,GATA2,HTRA1,ID2,MYC,NGF,SERPINE2,SLC6A6,SMAD1,SMAD6,SMAD7,SPP1,TLR4
dextran sulfate	1.75e-05	597 (16)	chemical drug	ADA,BIRC5,BUB1,C3,CARD11,CCL5,CCN2,CCND1,CDKN1A,CHAF1B,CTNNB1,EFEMP2,EFNA5,ENPP2,ETS1,FGFR1,FGFR3,IGF1R,IL23A,ISG15,ISLR,LCP1,Madcam1,MMP14,MYC,NCAPD2,NCAPH,NDST1,ODC1,PDGFA,PHGDH,PIGR,PLET1,PLK1,PTP4A3,REN,RRM2,SOCS3,SPON2,TGFB2,TGFBR2,THBS2,TLR4,VEGFC
NKX3-1	1.76e-05	687 (24)	transcription regulator	CDH1,CTNNB1,CTSB,CTSV,EED,ETS1,FKBP5,FOS,MYC,PIK3R1,PTP4A2,PTPRK,SMAD1,SMAD2,SOAT1
salinosporamide A	1.77e-05	529 (13)	chemical drug	BCL2,BCL2L1,BIRC5,CCND1,CDH1,MYC,SNAI1,TRAF1,YY1
ACVR1C	1.77e-05	673 (23)	kinase	BCL2L1,CASP8,CCND1,CDKN1A,CDKN2B,FOS,KLF4,SMAD7,SNAI1
ERBB3	1.78e-05	673 (19)	kinase	ACTB,CCN1,CCN2,CCND1,CD47,CDH1,CDKN1A,DUSP1,EGR1,ERBB3,EZR,GJB3,IER2,IGF1R,MXI1,PHGDH,PLK1,SLC4A7,SNAI1,SOCS3,TIMP3,TNNT3,TNS1
MRTFB	1.8e-05	466 (14)	transcription regulator	ACTB,ANKRD1,BCL2L1,CAMP,CCL5,CCN1,CCN2,CD151,CDC42EP3,CRIM1,CYBA,EDN1,EGR1,FCN1,FIBIN,INHBA,ITGB1,MGST2,MYH10,MYH9,MYL9,NUAK1,PCDH18,PDGFRA,PDGFRL,SH3BP4,SLC20A1,TGFB2,TPM1,YPEL1
miR-124-3p (and other miRNAs w/seed AAGGCAC)	1.84e-05		mature microRNA	ACAA2,ARFIP1,ATP6V0E1,CCN2,CDK4,CDK6,CTDSP2,ECI2,EGR1,ELOVL5,ENDOD1,FA2H,GMCL1,HADH,ITGB1,JAG1,KLHL24,LDLR,LDLRAP1,LITAF,MMADHC,MTPN,MYH9,MYO10,NEK9,PARP16,PGRMC2,RBM47,SLC16A1,SLC25A30,SPDL1,SURF4,TMBIM1,TTC7A,TWIST2,VPS37C,VSNL1
REL	1.86e-05	626 (21)	transcription regulator	AP5Z1,APP,BCL2,BCL2L1,BIRC5,CACNA1E,CCND1,CDH1,CDKN1A,CLDN10,COTL1,CREM,CTSV,DGCR2,EPHB2,EZH2,FOS,GPT2,IER3,IL23A,IRF4,KPNA3,MAFG,MYC,NFKB2,PDCD1,PHGDH,PPP6R3,PYCARD,RAB40C,RSAD2,SASS6,SLC22A15,SNAI1,TTK,TTLL1,UBE2Z,VIM
AHR	1.88e-05	640 (16)	ligand-dependent nuclear receptor	ACKR3,ACTN1,ADAMTS5,APP,C1QB,CAMK2N1,CARD11,CASP8,CBR3,CCL5,CCND1,CD247,CDH1,CDK4,CDKN1A,CDKN2B,CELA1,CERS1,COL12A1,COL27A1,COL4A1,CTNNB1,CTSD,DUSP6,EDN1,EMILIN1,ENO1,ENPEP,FBLN5,FBN2,FGF9,FGFR2,FOS,GDF15,GHITM,GREM1,ICOS,IL1R1,IL34,IRF4,JAG1,LTBP2,MYC,NEDD9,OLFML1,PCDH8,PDGFRA,PLK1,SEMA3A,SNAI1,SOCS3,SOD1,SPP1,TGFB2,TGFBR2,TIMP3,TOLLIP,UGCG,VEGFC,VIM
EPO	1.9e-05	674 (19)	cytokine	ACTB,BCL2,BCL2L1,BTG1,CDKN1A,DYRK3,EDN1,EEF1A1,EGR1,ETF1,FOS,FOSB,GAPDH,GATA2,GDF15,GLUL,H2AZ1,HMGN1,ID2,ITGB1,KLHL24,KPNA2,LCP1,LDLR,MACROH2A1,MYC,MYOG,PIK3IP1,PRKCD,REN,ROCK2,SEC22B,SMAD7,SOCS3,SOD1,SPP1,SPTAN1,ST3GAL4,TLR4,TPT1,UGCG,VEGFC,VWF,XPC
silibinin	1.93e-05	568 (17)	chemical drug	BIRC5,CCN2,CCND1,CD44,CDH1,CDK4,CDK6,CDKN1A,CTNNB1,EGR1,IGF1R,KLF4,KRT18,MYC,PROM1,SNAI1,VIM
BRAF	1.93e-05	590 (20)	kinase	APP,ATF4,B3GNT2,B3GNT5,CCND1,CDH1,CDKN1A,CSF1R,DUSP4,EGR1,EMCN,ERBB3,GALNT18,GGT5,IL1A,ITGB1,LAMB1,LAMB3,MMP14,MYC,NUP210,PTPRF,RND3,SERPINE2,SLC26A2,SLC7A1,SPRY4,ST3GAL1,ST6GALNAC2,STT3B,TSPAN1,TSPAN13,UGT8,XBP1
MEN1	1.98e-05	677 (26)	transcription regulator	CASP8,CCNB2,CCND1,CDH1,CDK4,CDKN1A,CDKN2B,CTNNB1,EZH2,FKBP5,FOS,INHBB,TERT,TGFBR2
TIMP3	1.98e-05	529 (18)	other	ADAM10,APP,CTNNB1,FOS,ITGB6,JAK1,KLF4,SMAD1,SMAD2,SMAD6,SMAD7,TGFBR2,VIM,WNT11
HSPA5	1.98e-05	552 (19)	enzyme	APP,BCL2,BCL2L1,BIRC5,CCL5,CD47,CDH1,CPT1A,CRTC1,ISG15,MAP1LC3B,MBP,WASF3,XBP1
TNFSF11	2.01e-05	521 (12)	cytokine	BCL2,BCL2L1,CCL5,CCND1,CD44,CDC42EP4,CDK14,CDKN1A,CSF1R,CSRP1,CTNNB1,DUSP1,ETS1,FHL2,FOS,IER3,IL1A,IL1RN,IRF4,ITGAV,MARCKSL1,MYC,NFKB2,PCDH7,PDGFA,PLD1,PLK1,PTGER4,PTPN23,RALGDS,SLC20A1,SOCS3,SPP1,SRC,TBATA,TLR4,TRAF1,TSPAN13,TSPAN5,TTK,VRK1
Notch	2.03e-05	564 (18)	group	ANKRD1,BIRC5,CARD9,CDH1,CDKN1A,CDKN2B,CRIP1,CTBP2,DUSP1,GATM,ID2,JAG1,LRRK2,MYC,PIK3IP1,PTPRF,RGCC,S100A11,SMAD1,SMAD2,SMAD3,SMAD6,ST8SIA4,TBXT,TNFRSF1A,TSPAN13,ZNF704
Cdk	2.07e-05	468 (9)	group	CCL5,DDIT4,DUSP1,Esrra,FADD,GADD45G,HASPIN,IDH3A,MYC,NEDD9,PLEKHF1
TAS4464	2.07e-05	490 (7)	chemical drug	ATF4,CDKN1A,EGR1,FOS,IRX3,KLF6,LAMB3,MYC,PLK1,SLC7A5,VIM
KLF11	2.1e-05	662 (23)	transcription regulator	BCL2,CAT,CCN2,CHRNB2,EDN1,ELOVL3,GREM1,IDH3A,ITGA3,ITGAV,ITGB6,ITGB8,MMP14,MYC,PDGFA,PLA2G4A,SMAD2,SMAD3,SMAD6,SMAD7,SNAI1,TGFB2,TGFBR2,THBS2,TIMP3
BDNF	2.16e-05	708 (24)	growth factor	ANXA2,APP,BAG3,BCL2,BCL2L1,BID,CAV2,CCN1,CDKN1A,Cdkn1c,DCTN1,DUSP1,DUSP4,DUSP6,EGR1,FLNB,FOS,FOSB,FRMD6,FSCN1,GAD2,GAP43,GLUL,INHBB,ITIH3,KLF4,LYPD1,MAPK1,MAPT,MBP,MYO6,MYOG,NCAM1,NELL2,PAFAH1B1,PCDH8,PLXNB2,RYR1,SPP1,SPRY2,TBC1D8,TGFB2,TRAF3,TRIB2,Ubb,VASN,VIM,VSNL1
maslinic acid	2.19e-05	413 (15)	chemical - endogenous non-mammalian	ACTN1,BCL2,BCL2L1,BID,CCND1,CD44,CD47,CDH1,CDK4,CDK6,CFL1,DVL1,ETS1,FBXW5,ITGA3,JAK1,PIK3R1,PPARD,WNT5A
MAPK3	2.19e-05	568 (20)	kinase	CCND1,CDKN1A,CDKN2B,CTNNB1,DUSP4,EGR1,FOS,FOSB,FOSL2,FURIN,ITGB1,JUND,MYC,PLA2G4A,PTGES,SLC4A7,SMAD3,SOD1,SPP1
trichloroethylene	2.21e-05	453 (7)	chemical toxicant	BCL2L1,BNIP3,CD47,CDK6,CITED2,ECE1,EGR1,ID2,MTPN,PDCL3,PLD1,PROC,PTPRF,SLC16A1,TNFRSF1A
STK11	2.25e-05	623 (20)	kinase	ADSL,ASS1,ATP5F1D,ATP6V0E1,CAMKK1,CCND1,CDH1,CDKN1A,CPS1,CTNNB1,CTSD,ECM2,ENO1,FGFR2,GAPDH,GPI,IL1A,MED26,MYC,NDUFA10,NEDD9,NFKB2,NUDT2,PDCD1,PDGFRL,PHGDH,PIK3R4,PKM,POLD2,POLR3D,PRIM2,REN,RNF168,RPIA,RRM2,SARDH,SDHD,SNAI1,SPP1,STARD10,UCK2,UQCR11,WNT5A,ZNF462
glutamine	2.32e-05	682 (22)	chemical - endogenous mammalian	ACTB,ADA,ASS1,ATF4,BCAT1,CARS1,CCND1,CDKN1A,DNAJA2,DUSP1,FOS,KLF4,LIF,MYC,NFKB2,PPP2R2A,PROM1,SLC16A1,THBS2,VIM,XBP1,ZMYND8
SOX4	2.38e-05	389 (7)	transcription regulator	ADAMTS5,AIF1L,B3GNT5,BCAR3,BCL2,BIRC5,CTNNB1,DICER1,DUSP4,EFNA5,ENPEP,EOMES,EVI2A,EVL,EZH2,FOS,IGFBP4,MARCKSL1,MBP,MGST2,NCAM1,NUAK1,PTK2,PYGL,RAG2,SEMA3A,SERPINE2,SLC2A6,SMAD1,TMEM98,TRMT9B,UCHL1,VIM,VOPP1
HOXA10	2.39e-05		transcription regulator	ACTB,ARL4A,ATP1A2,CDH16,CDKN1A,Cdkn1c,CDKN2B,CLDN5,CTSV,DBP,ELOC,ENPP2,FST,FZD1,GJA1,HNRNPL,ID2,IL1R1,IRX3,KCNAB1,KRT18,MAPK12,NCAM1,NCF2,PHGDH,PIGR,PIK3R1,PRKCD,PROM1,PTGER4,SLC27A6
5-fluorouracil	2.61e-05	715 (22)	chemical drug	ACOX3,ANXA2,ATF4,BAIAP2,BCL2,BCL2L1,BIRC5,BNIP3,CCND1,CD81,CDH1,CDKN1A,COPS8,CSF1R,CTSD,EGR1,FBXW7,FGFR2,GAP43,GAPDH,GDF15,HNRNPAB,IL1A,KRAS,LIF,MAD1L1,MXD1,MYC,OSGIN1,PDCD1,PDGFA,PKM,POLR2L,PTK2,RMC1,RPL36,RPS12,RPS16,RPS8,RXRA,SERPINB1,SESN1,SLA,SNAI1,TLR4,TNFRSF12A,TNFSF9,YBX3,ZFP36L1
P38 MAPK	2.66e-05	496 (13)	group	ABCA1,ASS1,BCL2,BCL2L1,BIRC5,BNIP3,CAV3,CCL5,CCN2,CCND1,CD44,CDKN1A,CEBPD,CLDN5,CTNNB1,DUSP1,EDN1,EGR1,FADD,FOS,FST,GJA1,HTRA1,IER3,IL1A,IL1RN,IL23A,INHBA,ITGAV,ITGB8,JAM2,KCNB1,KLF4,MYC,MYOG,NGF,PLA2G4A,RAB7A,RND3,RYR1,SMAD2,SMAD3,SNAI1,SOCS3,SPP1,TERT,TIMP3,TNFRSF1A,TNNT3,TP53I3,VEGFC,WNT5A
carbon tetrachloride	2.7e-05	595 (17)	chemical toxicant	APOA1,ARRB1,ASS1,BCKDHA,BCL2L1,CAT,CCL5,CCN2,CDKN1A,CELA1,CPS1,DAGLA,DUSP1,FOS,FOXA1,GDF15,ITGB1,JUND,MYC,ODC1,PDGFA,PDGFRA,PPARD,PROM1,PTP4A1,SLC10A1,SMAD1,SMAD2,SMAD3,SMAD7,SPP1,TGFB2,TGFBR2,TIMP3,TNFRSF12A,VIM
SERPINE1	2.84e-05	699 (19)	other	ANKRD1,CCN2,CDH1,CDKN1A,CES1,DBP,DLG4,DUSP1,EGR1,FOS,GAP43,IER3,ITGAV,KL,SPON2,TGFBR2,VIM
SOX1	2.84e-05		transcription regulator	AXIN1,CTNNB1,DSP,DUSP1,DUSP4,DUSP5,EOMES,FARP1,INHBA,IRX3,PCDH18,PDGFRA,SMAD1,TBXT,TGFB2,TWIST2,WNT5A
Sos	2.85e-05	660 (18)	group	AFF4,BCAR3,CADM1,CAT,CD44,DEDD,ELOVL3,ESM1,FBLIM1,FOS,GJB6,ITGB1,KIF2A,KLF6,KRAS,LARGE1,MAP3K20,MXD1,MYH9,ODC1,PAOX,PLD1,PMEPA1,PTS,QKI,RAP1GAP,RIPK1,RIPK4,SIRPA,SMAD7,UGCG,UTRN,ZHX2
PSEN2	3.01e-05	644 (17)	peptidase	ACTB,APP,ARHGDIG,BCL2,C1QB,CD9,COX4I1,CTNNB1,DBP,ENPP2,FBXW7,GAPDH,GJA1,GNB1,IGF1R,KCNAB2,MBP,PDGFRA,PTPRF,SLC38A2,STAB1
SB203580	3.2e-05	554 (14)	chemical drug	Acan,ANXA1,BCL2,BIRC5,C3,CAMP,CAV3,CCL5,CCN2,CCND1,CD47,CDH1,CDKN1A,CEBPD,CLDN5,CYP26B1,DUSP1,EGR1,EHF,ENO1,ETS2,FOS,FOSB,GJA1,GPI,IER3,IFIT3,IL1A,IL1RN,IL23A,IQSEC1,ISG15,JUND,LMOD1,MAPK12,MXD1,MYC,MYOG,NFKB2,NGF,OPTN,P2RX2,PDGFA,PDGFRA,PPARA,PPARD,PTGES,SLC20A1,SMAD3,SNAI1,SOCS3,SPP1,TGFB2,TIMP3,TLR4,TNFAIP6,TNFSF9,TOX,TRAF1,UPK1B,VEGFC,VIM,ZFYVE26
DAB2IP	3.22e-05	683 (20)	other	CD44,CDH1,CDKN1A,EGR1,MYC,VIM
growth factor	3.26e-05	616 (19)	group	APP,BCL2,DUSP1,FGFR1,FOS,GLUL,MYC
MXD1	3.29e-05		transcription regulator	BUB1,CCNB2,CDK14,CDK4,COX7A2L,EDN1,EIF4E,IFNGR1,MRPL44,MXD1,NDUFA10,NEDD9,NOP58,ODC1,OXA1L,PES1,RARS1,TERT
DYSF	3.33e-05		other	ABCA1,AGPAT2,ANKRD1,ANXA1,ANXA2,C1QB,CHMP1A,CORO1C,CTSV,CYBA,ELOVL3,ERRFI1,ETF1,EVI2A,IDH3A,ITGB1,LCP1,MYOG,PDGFRA,PSAP
ionomycin	3.41e-05	566 (18)	chemical reagent	ANKH,ATP2A3,B3GAT1,BCL2,BCL2L1,BID,DUSP1,DUSP5,EGR1,EIF4E,ETS1,ETS2,FOS,FOSB,HSPA4,ICOS,IRF4,ITPR3,LDLR,MYC,NDFIP2,NGF,PDCD1,PTPN1,PTPRK,RAG2,RBPJ,SLC6A6,SMAD2,SPP1,TLE4,TNFSF14
PTGES	3.41e-05	618 (21)	enzyme	ANXA1,ANXA2,BIRC5,CCN2,CDH1,CDKN1A,CYBA,EGR1,ERBB3,EZR,MYC,PTGES,SDS,TRAF1,VIM
N4	3.44e-05	426 (11)	chemical reagent	BCL2L1,BIRC5,CCND1,MYC
BMP6	3.5e-05	622 (22)	growth factor	ADAMTS5,ADD3,CCN2,CD44,CDKN1A,EPHX1,ERRFI1,ID2,IL1A,INHA,INHBA,INHBB,KLF4,MYH10,PMEPA1,SEMA3A,SLC20A1,SMAD7,SNAI1,TNFRSF12A,XBP1
tacrolimus	3.55e-05	515 (17)	chemical drug	APP,BCL2,BCL2L1,CCL5,CCND1,CDK4,CORO2A,DAB2IP,DOCK9,DUSP4,EDN1,EGR1,ELL2,ENC1,FKBP5,FOS,FOSB,GAP43,GNPDA1,ICOS,IGFBP4,IRF4,ITGB8,MARCKSL1,MYC,MYH10,ODC1,PRICKLE1,PROM1,PTPRF,Rcan1,SDC3,SMAD7,SPP1,TERT,TNFRSF12A,VEGFC,WNT7A
COPS5	3.57e-05	682 (22)	transcription regulator	ADA,ADRM1,AURKB,BIRC5,BUB1,CD247,CD81,CDK4,CDKN1A,CHMP1A,CSE1L,CTSD,DDIT4,IFNAR1,IL1A,INHBB,KIF23,MARCKS,MKNK2,MYC,ODC1,PLK4,PLXNB2,POLD2,POLE4,RAB40C,RARS1,RFC2,RPA2,RPL36,RXRA,SESN1,SLC19A2,SLC7A5,TM4SF1,TTK,ZFP36L1
COL18A1	3.64e-05	650 (23)	other	BCL2,BCL2L1,CCND1,CD34,CTNNB1,DDIT4,EDN1,EPHB2,ETS1,F7,FGFR1,FOS,ITGAV,MAPK1,MXI1,MYC,SPOCK1,TNFRSF1A,VWF
PRKAA1	3.78e-05	659 (25)	kinase	ACKR3,BCL2,BTG1,CAMKK1,CAT,CDC42EP3,CDKN1A,COX4I1,FGFR2,FKBP5,ID2,IFNAR1,IGF1R,IGFBP4,IL1R1,LITAF,NCF2,OAT,PDGFRA,PMEPA1,RHOU,RND3,SLC16A1,SMAD3,SOCS3,TNS1,ZFP36L1,ZNF462,ZYX
TAZ	3.78e-05	578 (20)	enzyme	ADAMTS5,ANKRD1,ANXA1,CAMK2N1,CAV2,CCL5,CCN1,CCN2,CCND1,CD44,COX4I2,DICER1,DNASE1L3,DUSP1,EDN1,EMCN,ENPP2,ESM1,IGFBP4,KLF6,LCP1,LDLR,MYC,MYOF,PKM,PLOD2,SFTPC,TBC1D2,WNT11
F7	3.84e-05	480 (20)	peptidase	CCN1,CCN2,CCND1,EEF1A1,EGR1,FOS,IER2,JAG1,LIF,MMP14,MYC,RND3
EZR	3.86e-05	506 (21)	other	ATF4,BCL2,BCL2L1,BIRC5,CDH1,CTNNB1,DDIT4,MMP14,MYC,SMOC2,TMEM8B
SU6656	3.86e-05	539 (20)	chemical toxicant	CCN2,CCND1,EGR1,ETS2,IER3,INHBA,KRT8,MYC,SOCS3,UCK1,ZFP36L1
MBD3	3.91e-05	530 (11)	other	AXIN1,CCND1,CD44,CTNNB1,DAAM1,DVL1,EFNA5,FBXW4,FZD1,FZD3,HTRA1,MYC,POLE4,PPARD,PRICKLE1,RHOU,WNT5A,WNT7A
CALCA	3.95e-05	588 (18)	other	ADD3,CD44,CREM,CTNNB1,CYBA,EDN1,ETS1,FA2H,FOS,FOSL2,GNG12,ICOS,ID2,IER3,IFNGR1,IL4R,JAG1,MYC,ODC1,PDCD1,PTGER4,RAB7A,RAP1GAP,RBPJ,SEC22B,SERPINB1,SNX3,TNFSF14,TNS1,TRPV2
THZ2	4.05e-05		chemical drug	CCND1,CDKN1A,ETS2,FHL2,FOSL2,GLI2,LIF,MYC,SMAD3
MST1R	4.11e-05	593 (18)	kinase	CCND1,CDH1,CTNNB1,DVL1,FOS,MYC,SMAD2,VIM
MUC4	4.11e-05	749 (24)	other	CCND1,CDH1,CDKN1A,ERBB3,KRT18,SNAI1,TWIST2,VIM
IL17A	4.11e-05	550 (14)	cytokine	ACTB,BCL2,BCL2L1,BIRC5,C3,CAMP,CCL5,CCN1,CCN2,CCND1,CDH1,CEBPD,COTL1,CTTN,ELF3,FOS,IL1A,IL1RN,IL23A,ISG15,JAG1,JAK1,LIF,LRRK2,MAP3K1,MYC,MYO6,NTN1,PLXNB2,PPARA,SERPIND1,SMAD2,SMAD3,SOCS3,SPP1,SPSB1,TGFBR2,TIMP3,TLR4,VEGFC,VIM,VWF,ZC3H12A
black raspberry extract	4.15e-05		chemical drug	ACTN4,ACTR2,ADAMTS6,ANXA2,ATP6V0E1,BUB1,CACNA1B,CD44,CTTN,DUSP5,FST,GNG12,GREM1,H2AZ1,INHBB,LAMB3,MYO10,NDEL1,PHGDH,PPP2R2A,PRKAR1A,SPSB3
Ngf	4.24e-05	627 (22)	group	ACHE,ANXA2,APP,BCL2,CCND1,CDKN1A,DUSP1,DUSP4,EGR1,FGFR1,FOS,IER2,NCAM1,ODC1,STMN2,TGFB2
NDRG1	4.56e-05	655 (20)	kinase	BCL2,CCND1,CDH1,CDK4,CTNNB1,ERRFI1,FOS,IL1A,MAP1LC3B,SMAD2,SMAD3,SNAI1,VIM
SP3	4.74e-05	702 (22)	transcription regulator	ABCA1,ADD3,BIRC5,CCND1,CDKN1A,CES1,CITED2,CYP46A1,DUSP1,EGR1,FOS,GDF15,IGF1R,IL1A,ITGB8,JAM2,KLF4,LDLR,NCF2,NR5A2,OPRD1,PADI1,PADI4,PHOX2A,PKM,PRKCD,PTPN1,SLC4A7,SRC,TERT,TGFBR2,TNFSF14,TSPO,VIM
histidinol	4.84e-05		chemical - endogenous mammalian	ATF4,EGR1,GPT2,SLC7A1,SLC7A5
GNL1	4.84e-05	451 (7)	other	BCL2,BCL2L1,BID,BIRC5,CDKN1A
KDM3A	5e-05	278 (7)	transcription regulator	ARHGEF28,CCN1,CCN2,CCND1,CD9,EDN1,ETS1,FSTL3,GDF15,MYC,PLOD2,PPP1R3C
ABCB4	5e-05	579 (18)	transporter	BCL2L1,CCN2,COL4A1,ELF3,NFKB2,NR5A2,PDGFA,PROM1,SLC10A1,SPP1,TGFB2,VIM
phenacetin	5e-05	426 (7)	chemical drug	ANXA1,ANXA2,CACNG5,CD44,ELF3,FBLIM1,IER3,MYC,S100A11,SPP1,TNFRSF12A,VIM
mono-(2-ethylhexyl)phthalate	5.02e-05	699 (22)	chemical toxicant	ATP5F1D,BCL2,CAMSAP1,CDK4,COX4I1,DDIT4,EIF3J,ENO1,Esrra,FOS,GAPDH,GPI,HADH,IDH3A,IER2,LDLR,MMUT,NDUFA10,OGDH,PPARA,PPARD,PTPRU,ROCK2,SDHD,SOD1,SUCLG1,TRIM41,TSPO
RASSF1	5.03e-05	654 (22)	other	BCL2,CAV2,CCND1,CDKN1A,COL4A1,CRIP2,EGR1,FOS,GDF15,KLF4,LIF,LITAF,MDK,MYC,MYL9,PAK1,PCDH7,SPP1,TP53INP1
calphostin C	5.13e-05	598 (20)	chemical drug	AXIN2,BCL2,BCL2L1,BIRC5,CCND1,CDKN1A,DUSP1,ECE1,ETS1,FOS,IGF1R,LDLR,MAP3K12,MYC,NGF,NTN1
ANGPT2	5.22e-05	661 (20)	growth factor	ABCA1,ADA,APIP,AXIN2,BCL2,CAT,CCL5,CDKN1A,CRYBB3,CYBA,EDN1,ETS1,HSPA4,HSPB2,KPNA2,MAP3K7,MAPK10,MAPK12,MYOG,PPARA,PTGES,RFC2,RPA2,SNAI1,SOCS7,SOD1,ST13,STK17A,TGFBR2,THBS2,TLR4,TMEM41B,TNFRSF12A,VIM
RGS2	5.29e-05	293 (7)	enzyme	ARHGEF16,ATXN10,BCAR3,Cdkn1c,CEBPD,EPN1,ERRFI1,FBLIM1,GAPDH,GJA1,HADH,INKA1,MKNK2,OSTF1,SLC16A1,SNX3,SPP1,Ubb,UGCG,WDR61
PD173074	5.49e-05	429 (21)	chemical reagent	ADGRG1,BCL2L1,CCND1,CDK4,DUSP6,ELF3,GATA2,ITGB6,KRT7,LCP1,MXD1,MYC,PPARD,PRR5,SPNS2,TRPV2,UPK1B,UPK3B
L-triiodothyronine	5.65e-05	605 (21)	chemical - endogenous mammalian	ABCA1,ACHE,ACTB,ADAMTS5,ADCY9,APOA1,APP,ASS1,BCAR3,BCL2,BCL2L1,CCN2,CCND1,CD44,CDC42EP4,CDKN1A,CDKN2B,COL4A1,COX4I1,CPT1A,CRYBB3,CTNNB1,CYP26B1,DAB2IP,DBP,DUSP1,DUSP5,DVL1,ECE1,EDN1,EGR1,EIF3J,ELOVL3,ENPP2,ETF1,FGFR1,FOS,GDF15,GLI2,HSD17B7,ID2,IDH3A,IGF1R,IGFBP4,INHA,ITGAV,ITIH3,LDLR,MBP,MMP14,MYC,NR5A2,OAT,ODC1,PAQR6,PHOSPHO1,PPARA,PYGL,RBM20,REN,SEMA7A,SMAD7,SNX29,ST3GAL4,TAF4B,TTR,WNT7A
Betacatenin/TCF	5.7e-05		complex	CCND1,CD44,FGF9,GJA1,LEF1,MYC,NR5A2
PTBP1	5.7e-05	371 (7)	enzyme	CD44,FGFR1,KRAS,LDLR,MYC,PKM,WNT5A
2-bromoethylamine	5.78e-05		chemical reagent	ANXA1,ANXA2,CACNG5,CD44,EFEMP2,ELF3,FBLIM1,IER3,MYC,S100A11,SPP1,TNFRSF12A,VIM
diethylstilbestrol	5.88e-05	751 (21)	chemical drug	ADGRD1,AURKB,BCAT1,C3,CCN2,CCNB2,CCND1,CDH13,CDKN1A,CITED2,CLN8,COMP,CTTN,DUSP6,EGR1,Esrra,FMOD,FOS,GAL,GAP43,GREM1,IGF1R,IL4R,INHA,INHBA,INHBB,KLF4,LRRK2,LSP1,LTBP2,MAPK1,MFAP2,NPDC1,PADI4,PDGFA,PDGFRA,PIGR,PROM1,REN,RNF4,SRC,THBS2,WNT5A,WNT7A
SOX6	5.9e-05	750 (27)	transcription regulator	Acan,CCND1,CDKN1A,CTNNB1,FGFR3,MYC,MYL9,SOCS3,TNNI2
arsenite	6.29e-05	405 (17)	chemical toxicant	ATF4,CCND1,CDH1,CDK14,CDKN1A,DUSP1,EGR1,FOS,FST,FZD1,HSPB2,IER3,INHBA,INHBB,MAFF,MAFG,MYC,PPP1R3C,PTGES2,SGCD,SLC38A2,TGFB2
N-methyl-D-aspartate	6.3e-05	616 (18)	chemical drug	APP,ARNTL,ATP2B2,BCL2,BCL2L1,C3,CD47,EDN2,EGR1,FOS,LIF,MYC,PCDH8,PSIP1,SLC7A1
PPP1R13L	6.39e-05	310 (9)	transcription regulator	CDKN1A,CTNNB1,DSP,GJA1,ITGA3,ITGAV,ITGB1,PKP1
CSNK2A1	6.39e-05	530 (19)	kinase	BCL2L1,CCND1,CDH1,DUSP6,EOMES,GNAL,ITGA3,VIM
pirfenidone	6.39e-05	352 (11)	chemical drug	CAT,CCN2,PDGFA,RND3,SMAD2,SMAD3,SNAI1,TGFB2
Laminin (complex)	6.45e-05	649 (21)	complex	APP,CCND1,DBH,ETS2,ID2,ITGB1,MAPT,PTPRF,STMN2,TGFB2,VIM,WNT5A
CDK2AP1	6.45e-05	627 (20)	other	AXIN1,CTNNB1,DAAM1,DVL1,FBXW4,FZD1,FZD3,MYC,PPARD,PRICKLE1,RHOU,WNT5A
everolimus	6.45e-05	431 (16)	chemical drug	ABCA1,AXIN2,BCL2L1,CCN2,CCNB2,CCND1,CDKN1A,CTNNB1,FSCN1,MYC,SNAI1,SOAT1
PRL	6.55e-05	612 (17)	cytokine	ACTB,ANXA2,APP,BCL2,BCL2L1,BOK,CAMK2N1,CCND1,CDH1,CDK4,CDKN1A,CEBPD,CLDN5,COX4I1,CTSB,CTSD,CTSV,DVL1,EGR1,ELOC,ENO1,ERBB3,FOS,HSD17B7,ID2,IER3,IFIT3,ISG15,MAFG,MMP14,MYC,ODC1,PDGFRA,PHLDA2,PTK2,RSAD2,SLC10A1,SOCS3,SOD1,SPP1,VIM
SP110	6.61e-05		transcription regulator	ARRB1,CCN1,CDKN2B,CTSB,DAB2IP,DICER1,DUSP10,EEF2K,ETS1,IFIT3,IFNAR1,IL1R1,IL4R,ITGAV,ITGB1,MYC,MYH9,PANX1,PLK1,RIPK1,ROCK2,RPA1,RXRA,SMAD2,TNFRSF1A
SNHG20	6.63e-05		other	CCND1,CDH1,CDKN1A,CTNNB1,MYC,VIM
miR-34a-5p (and other miRNAs w/seed GGCAGUG)	6.87e-05	649 (17)	mature microRNA	APP,AXIN2,BCL2,BIRC5,CCND1,CD47,CD96,CDK4,CDK6,CDKN1A,ETS2,GALNT2,IFNAR1,JAG1,KLF4,MYC,PTCH1,PTPN7,SELPLG,SERPINB8,SLCO3A1,TP53INP1,TRAM2,TSPAN13
PRNP	6.99e-05	700 (21)	other	APP,ATF4,BCL2,CCL5,CCND1,CD44,CSGALNACT1,CTSD,DLG4,EGR1,ETS2,FGF9,FST,GJA1,ID2,IGF1R,MYC
valproic acid	7.56e-05	769 (23)	chemical drug	ADRM1,APOA1,ATF4,ATP2A3,BCL2,BCL2L1,BIRC5,BSPRY,CASP8,CAT,CCN1,CCND1,CD151,CD44,CDH1,CDKN1A,CHAF1B,CPT1A,CTNNB1,CTSB,DAPK3,DENND2B,DHCR7,DICER1,EDEM1,EDN1,ELOVL3,FABP6,FAM107A,FRMD6,FSCN1,GAP43,GLUL,ID2,IGF1R,IL1A,JUND,LDLR,MAD1L1,MAPK10,MVK,MYOF,NCAM1,PAK1,PPARA,PRKCD,PSMA1,PSMC1,PSMC3,PSMD7,RBBP8,SEM1,SPP1,TNK2,TNS1,TRAF3,UTRN,WNT5A,XBP1,YY1,ZPBP
CCN1	7.6e-05	691 (20)	other	BCL2L1,BOK,C3,CCN1,CCND1,CDKN1A,CTNNB1,DVL1,IL1A,ITGA3,ITGAV,ITGB1,MYC,TLR4,TOLLIP,VEGFC,WNT5A,WNT7A
amphetamine	7.6e-05	646 (23)	chemical drug	ATF4,BCL2,BCL2L1,BUB1,CCNK,CD47,CSF1R,EGR1,EZR,FOS,FOSB,FOSL2,GNB1,HSPA4,INHBA,MYBL1,TGFBR2,UCHL1
luteolin	7.63e-05	454 (17)	chemical drug	ACHE,BCL2,BCL2L1,BIRC5,CCND1,CDH1,CDK4,CDK6,FOS,HNF4A,IGF1R,MYC,NR2F2,TLR4
bicuculline	7.63e-05	712 (23)	chemical - endogenous non-mammalian	APP,CCN1,DUSP1,DUSP6,EGR1,FOS,FOSB,GADD45G,IER2,KLF4,MAFF,PKM,SAP18,TGFB2
ILK	8.26e-05	637 (20)	kinase	BCL2,CCND1,CD44,CDH1,CTNNB1,ITGB1,KRAS,LEF1,MAPK1,MYOG,RICTOR,SNAI1
puromycin aminonucleoside	8.29e-05	388 (14)	chemical reagent	ACTB,AGXT,ANXA1,ANXA2,CACNG5,CAT,CD44,CTSV,CYBA,EFEMP2,ELF3,FBLIM1,HADH,IER3,ITGB1,MYC,S100A11,SPP1,TNFRSF12A,TTR,VIM
CHUK	8.35e-05	521 (12)	kinase	ACKR3,BCL2L1,C3,CCL5,CCND1,CDH13,CDKN1A,CEBPD,CTSB,CYBA,DUSP6,ENPP2,FOS,IL1A,IL1RN,ISG15,MXD1,MYC,NAGLU,NFKB2,NGF,OGN,PCDH7,PLA2G4A,PLK1,SERPINE2,SMOC2,SOCS3,SPP1,SRC,TIMP3,VEGFC,ZNF395
SUPT16H	8.41e-05		transcription regulator	CDKN1A,DUSP5,EGR1,H2AC6,HNRNPK,ID2,KRT8,PDGFA,TNNI2
Histone h3	8.51e-05	697 (19)	group	ACKR3,ADAM10,ADD3,ADGRB1,ADRB1,ATOH1,BCL2,BIRC5,CCL5,CCND1,CD9,CDH1,CDK14,CDK4,CDKN1A,CDKN2B,CRIP2,CSF1R,CTNNB1,DAB2IP,DUSP10,EGR1,EOMES,EPHB3,FGFR1,FGFR2,FKBP5,FOS,FOXA1,GAPDH,GATA2,GBX2,HNF4A,ID2,IGF1R,IGFBP4,IL1A,INHA,KL,MAD1L1,NDUFA7,OSGIN1,PTCD2,PTCH1,PTGES,RPL12,RSAD2,SEC14L1,SNAI1,SOCS3,SPP1,TBATA,TBXT,TCHHL1,TERT,TGFBR2,TP53I3,TYRO3,WASF1,XBP1,ZNF423
SOD1	8.61e-05	686 (19)	enzyme	ACTB,APP,ASS1,ATF4,ATP1A2,BAG3,BCL2,BCL2L1,BID,BUB1,CCND1,CCNK,CDK4,CSF1R,CTNNB1,DLG4,ETS2,EZR,FGFR1,FOS,FOSL2,FTH1,FTMT,GNB1,H2-T24,HSPA4,HSPB2,INHBA,ISG15,KCNAB1,KCNAB2,MYBL1,PRDX6,RSAD2,RYR1,SOD1,SOST,SPP1,TGFBR2,VWC2L
2-deoxyglucose	8.86e-05	664 (22)	chemical drug	APP,ATF4,BCL2,BCL2L1,BID,CASP8,CCL5,CCND1,CDKN1A,CSF1R,CTNNB1,DDIT4,FOS,MYC,ODC1,SPP1
LMO2	8.99e-05	386 (12)	transcription regulator	ACTB,ADGRG1,ANXA1,ATP13A2,AXIN2,BCL2,CARD9,CAT,CD247,CD34,CDH13,CDKN1A,DAB2IP,EFEMP2,FGFR3,FNDC3B,FTH1,GJA1,IGF2BP3,IL34,LEF1,LSP1,MAP3K1,MDK,MGST2,MYH10,NDN,PKD2,PLA2G4A,RAG2,RXRA,SERPINE2,SLC16A1,SMAD3,SNTB2,SPRY2,TGFB2,TOR3A,TRAF1,TSPO,UNC93B1
STAT5A	8.99e-05	657 (23)	transcription regulator	ABCA1,AGR2,AXIN2,BCL2,BCL2L1,C9orf152,CASP8,CCND1,CDC7,CDH1,CDK4,CDK6,CDKN1A,DUSP5,EOMES,ERAP2,EZH2,FOS,FOSB,FOSL2,FOXA1,GADD45G,GALC,ID2,LAMB3,LEF1,MAL2,MAP1LC3A,MYC,RPA1,SERP2,SH3GL2,SLC10A1,SOCS3,TGFBR2,TLE4,TM4SF1,TNFRSF1A,TRAF1,TRAF3,TSPAN13
poly rI:rC-RNA	9.23e-05	530 (13)	biologic drug	ABCA1,ABCE1,ACSL3,ADAM10,AFAP1,ANXA1,APOL3,ATF4,BCL2,BIRC5,BNIP3,BUB1,C3,CAMP,CARS1,CCL5,CCNB2,CD44,CD47,CDH1,CDK14,CDK4,CEBPD,CNP,COX7A2L,CTNNB1,DUSP1,DUSP5,EGR1,EHF,ELF3,EZR,FCN1,FOS,GATM,GDF15,H2-T24,HSPB2,IFIT3,IFNGR1,IL1A,IL23A,IL4R,INHBA,ISG15,JAG1,KLF4,KLF6,LIF,MOG,MRPL44,MYC,NDUFA10,NEDD9,NFKB2,NOP58,OXA1L,PES1,PIGR,PRKCD,PSIP1,PTPN23,RARS1,RNF4,RPL12,RSAD2,SAP18,SOCS3,ST8SIA4,STAB1,STON2…
capsaicin	9.25e-05	490 (18)	chemical drug	ABCC3,APP,ATF4,BCL2,BCL2L1,CAT,CCND1,FOS,GDF15,MMP14,PPARA,PPARD,PTK2,RXRA,TGFB2
CD38	9.3e-05	233 (7)	enzyme	ANXA2,ASS1,BNIP3,CD44,CHST12,CITED2,CPEB3,CRELD2,CRIP1,ELL2,GADD45G,GALK1,KCNAB2,LFNG,NCAM1,PFKP,PKM,RAP1GAP,RBPMS,RPN1,RRAS2,SLC7A5,SOCS3,UCHL3,UCK2,VIM,XBP1
MAP2K4	9.36e-05	453 (17)	kinase	BCL2,BCL2L1,BIRC5,CCL5,CCND1,CD44,CDKN1A,ERRFI1,FOS,KIF2A,PAK1,PLA2G4A,PPARD,ROCK2
Nfat (family)	9.48e-05	518 (16)	group	BCL2,CCN1,CCND1,DAAM1,DKK3,DLG4,DOCK10,EHD4,ELL2,ESM1,IRF4,KLF6,PDCD1,PDGFA,SLC7A1,SMAD2,TGFB2,TNFSF14,TRAF1,TRAF3
F2R	9.48e-05	656 (19)	G-protein coupled receptor	CCN1,CCN2,CCND1,CD44,CDH1,DSP,DUSP1,ECE1,EGR1,FGFR2,FOS,GJA1,KRT8,LAMB1,LAMB3,MYOG,TGFB2,VEGFC,VIM,VWF
CEBPD	9.48e-05	629 (22)	transcription regulator	BIRC5,C3,CCNB2,CCND1,CDKN1A,CEBPD,CSF1R,CTSV,FBXW7,FOS,IL23A,MBP,MYC,NGF,PDGFA,PDGFRA,SLC5A8,TNFAIP6,VEGFC,XBP1
ciprofloxacin	9.49e-05	532 (11)	chemical drug	ACTN1,AP5Z1,APP,BPNT2,CD47,CTSD,CTSV,IGF1R,IGF2BP3,IL23A,LDLR,LRPAP1,MAPK1,MYOF,PLXNB2,PSAP,RPL12,SLC2A6,SPP1,STAB1,VIM
LGR5	9.63e-05	347 (7)	transmembrane receptor	AXIN2,BCL2L1,GLUL,HSD17B13,LHPP,OAT,SLC13A3,SLC22A1
SPZ1	9.63e-05	337 (5)	transcription regulator	CCND1,CD44,CDH1,MAPK1,PROM1,SNAI1,VIM,WNT5A
Gsk3	9.78e-05	495 (18)	group	Acan,ATF4,BCL2,BIRC5,CCND1,CDH1,CTNNB1,FOS,FOSB,FSCN1,GDF15,IGF1R,LDLR,MYC,PDCD1,SNAI1,SPP1
SOX3	9.78e-05		transcription regulator	AXIN1,CTNNB1,DSP,DUSP1,DUSP4,DUSP5,EOMES,FARP1,INHBA,IRX3,PCDH18,PDGFRA,SMAD1,TBXT,TGFB2,TWIST2,WNT5A
E2F3	9.85e-05	656 (21)	transcription regulator	BIRC5,BOK,CAV2,CCNB2,CCND1,CD9,CDKN1A,ECE1,EDN1,EED,ELF3,EZH2,FAM102A,FBLN5,FGFR2,FST,INHBA,JAM2,KRAS,MAL2,MYC,NECTIN1,NUCKS1,PLK1,RBPMS,RRM2,SMG6,TERT,TIMP3
etoposide	0.000101	626 (21)	chemical drug	ACHE,ADAM10,BCL2,BCL2L1,BCL2L14,BIRC5,CCL5,CCND1,CDK4,CDKN1A,CHCHD6,CTSD,DDIT4,DUSP1,DUSP4,EEF1A1,FBXW7,FTH1,GADD45G,GDF15,ID2,IER3,IL1A,MYC,NFKB2,ODC1,PIDD1,SVIL,TERT,TNFRSF1A,TP53I3,XRCC3
AREG	0.000104	645 (19)	growth factor	AURKB,BCL2,BCL2L1,BIRC5,C3,CCNB2,CCND1,EGR1,ELF3,FOS,H2AC6,IFIT3,ITGB8,JAK1,PLK1,RRM2,SLC36A1,TNFAIP6
GPX1	0.000105	527 (17)	enzyme	BCL2,CAT,CCN2,COX4I2,DUSP4,FADD,GLRX2,PRDX6,RIPK1,SOD1,TNFRSF1A,TXN2
CAV1	0.000111	699 (23)	transmembrane receptor	Ang4,CAV2,CAVIN1,CCND1,CDH1,CDKN1A,CSF1R,CTNNB1,CTSD,EGR1,EMILIN1,FOS,FOXA1,INHBA,INHBB,KRT18,KRT7,KRT8,PLA2G4A,PROM1,RALA,SLC20A1,SMAD6,SNAI1,TNFRSF1A,VIM
troglitazone	0.000111	515 (18)	chemical drug	ABCA1,ACSL6,ANXA2,AXIN2,BCKDHA,BCL2,BCL2L1,BIRC5,C3,CARS1,CAV2,CCL5,CCND1,CD34,CDH1,CDK4,CDKN1A,CEBPD,CEBPG,CFL1,COL4A1,CTNNB1,DHRS3,EGR1,EIF5,EPHA1,ETS1,FBXW7,FGGY,FOS,GDF15,KL,KLF4,Madcam1,MYC,NCAPH,NEIL3,NR2F2,PCIF1,PDGFRA,PFAS,PNRC2,PPARA,PTGES,QKI,SNAI1,SPP1,TERT,UCK1,UPK1B,USP13
n-nitrosomethylbenzylamine	0.000111		chemical toxicant	ACTN4,ACTR2,ADAMTS6,ANXA2,ATP6V0E1,BUB1,CACNA1B,CCND1,CD44,CDK4,CTTN,DUSP5,FST,GNG12,GREM1,H2AZ1,INHBB,LAMB3,MYO10,NDEL1,PHGDH,PPP2R2A,PRKAR1A,SPSB3
BMI1	0.000111	612 (18)	transcription regulator	ATOH1,BNIP3,CADM1,CASP8,CDH1,CDKN1A,CDKN2B,DLC1,FBXW7,JPH3,SMAD3,TERT,TP53I3,VEGFC,VIM
MBD2	0.000111		transcription regulator	ACTB,ADGRB1,ASS1,CDC42EP3,CDH1,CDKN1A,CDKN2B,EFNA5,NEIL3,OAT,ORC6,PLK1,PROM1,SGK2,TBX19
methylmercury	0.000111	264 (7)	chemical toxicant	BCL2L1,BNIP3,CD47,CDK6,CITED2,ECE1,EGR1,ID2,MTPN,PDCL3,PLD1,PROC,PTPRF,SLC16A1,TNFRSF1A
YY1	0.000112	705 (22)	transcription regulator	ABCE1,ANKRD1,ATF4,AURKB,BCL2L1,BIRC5,CCNB2,CD34,CDH1,CDKN1A,Cdkn1c,CDKN2B,DBH,DDIT4,EDN1,EGR1,FOS,GADD45G,ID2,IL1R1,KCNB1,KIF23,KLF4,LDLR,MYC,NCAPD2,PDGFA,PDGFRA,PLK1,PNRC2,QKI,RND3,ROBO1,SRC,TACC3,TBC1D14,TGFB2,TP53INP1,TRA2A,VEGFC,VIM,VWF,YY1
DGCR8	0.000113	429 (13)	enzyme	CCND1,CDH1,CNP,EGR1,ERBB3,FOS,GJA1,ID2,JAG1,KRAS,MBP,MYC,NCAM1
DTX1	0.000118	510 (13)	transcription regulator	DUSP6,EGR1,MAP3K1,NRIP3,SNAI1,SPP1,SPRY4,TGFB2,TNFSF9
rosiglitazone	0.00012	624 (21)	chemical drug	ABCA1,ACAA2,ADA,APOL3,ATP5F1D,BCL2,C1QB,C3,CAT,CAV2,CCL5,CCN2,CCND1,CDH1,CDKN1A,Cdkn1c,COX4I1,CPT1A,CTNNB1,DHRS3,EDN1,ELOVL3,EOMES,ERP44,ETS1,FOS,GAPDH,HADH,IDH3A,IFIT3,IL1A,IL1RN,INHBA,INSIG1,ITGA3,KLF4,KRT18,LAMB3,LFNG,MMUT,MYOG,NCK2,NGF,PDGFRA,PIK3R1,PPARA,PTGES,PTPN1,REN,ROCK2,SLC27A6,SNAI1,SOAT1,SOCS3,SOD1,SOST,SPON2,TERT,THBS2,TLR4,UPK1B
thioacetamide	0.000121	622 (13)	chemical toxicant	ADD3,ANXA1,ANXA2,AQP8,CACNG5,CCN2,CD44,CHAF1B,CLIP2,CSRP2,DKK3,ELF3,EPHX1,FBLN5,FGFR3,FOS,GATM,GDE1,HSPA4,IER3,MMP14,MYC,ODC1,PDGFRA,PIK3R2,PKM,PLET1,PROM1,RGCC,S100A11,SLC13A3,SMAD7,SPP1,TNFRSF12A,TYRO3,VSNL1,WNT5A
Li+	0.000121	602 (18)	chemical reagent	CCND1,CTNNB1,EDN1,FOS,GJA1
CXCR1	0.000121	515 (19)	G-protein coupled receptor	APP,BCL2,BCL2L1,CCND1,CDK4
mir-190	0.000121	412 (10)	microRNA	CCND1,CDH1,MYC,SNAI1,VIM
BLACAT1	0.000121	343 (7)	other	CCND1,CDH1,CTNNB1,MYC,VIM
PROKR1	0.000121	294 (11)	G-protein coupled receptor	CDH1,CTNNB1,MYC,SNAI1,VIM
cholestyramine	0.000121		chemical drug	CYP27A1,DHCR7,FABP6,PMVK,SOAT1
ciclopirox olamine	0.000121	362 (12)	chemical drug	AXIN2,BCL2L1,BIRC5,CDK4,CDKN1A
miR-17-5p (and other miRNAs w/seed AAAGUGC)	0.000121	567 (16)	mature microRNA	APP,BCL2,BIRC5,C9orf152,CCN1,CCND1,CDKN1A,CRIM1,HSF2BP,ITGB8,JAK1,MAP3K12,OLFML1,PKD2,PPARA,TBC1D2,TGFBR2,VIM
cyclophosphamide	0.000121	571 (17)	chemical drug	BCL2,CACNG5,CASP8,CAT,CCL5,CD44,ELF3,FADD,FOS,GAP43,IER3,MYC,NGF,ODC1,S100A11,SPP1,TNFRSF12A,UGCG
NFATC2	0.000121	658 (16)	transcription regulator	ABCA1,BBX,BCL2L1,CCL5,CDK4,CDKN1A,CITED2,EDN1,ENPP2,EZH2,ICOS,IER3,IFIT3,IL1A,INHBA,IRF4,ISG15,MYC,PDCD1,PLD1,PTPN1,PTPRK,RAG2,RSAD2,SH3BP5,SLCO3A1,SNAI1,SOCS3,SRC,TERT,TLE4,TRAF1
bleomycin	0.000122	700 (18)	biologic drug	ACKR3,BCL2,BCL2L1,C3,CCL5,CCN2,CDKN1A,CTNNB1,CTSD,FGFR1,FZD1,IL1A,IL4R,ITGB1,JAG1,JAK1,LTBP2,MMP14,MYC,NDN,RGCC,SMAD1,SPP1,TERT,TGFB2,TGFBR2,TIMP3,TNFRSF1A,UBE2T,VWF,WNT5A
estrogen	0.000122	646 (18)	chemical drug	ABCA1,APOA1,ATP5PF,BCL2,CCN1,CCN2,CCNB2,CCND1,CDKN1A,CTSD,DLG4,DPEP1,DUSP1,EGR1,ERBB3,F7,FOS,FTH1,GAL,GALK1,GAP43,GJA1,IGF1R,IGFBP4,IL1A,ITGB1,LDLR,LIF,MYBL1,MYC,OAT,RRM2,SERPINE2,SLC2A8,SMAD3,SOD1,SPP1,TERT,TGFB2,TSPAN4,XBP1
SSRP1	0.000123	526 (13)	transcription regulator	CDKN1A,DUSP5,EGR1,H2AC6,HNRNPK,ID2,KRT8,PDGFA,TNNI2,TP53I3
vitamin K3	0.000123	511 (20)	chemical drug	ATF4,BCL2,BID,EGR1,ESM1,FOS,IL1A,KLF6,MAP1LC3B,MYC
JQ1	0.000124	500 (19)	chemical reagent	BCL2,BCL2L1,BCL2L14,CCND1,CDK4,CDK6,DHCR7,FOS,H2AC6,IRF4,ISG15,KCTD16,KIF23,LAMB3,LRRC49,MAP1LC3B,MAP3K1,MYC,NFKB2,RBPJ,RRM2,SOCS3,SPP1,TERT,TLR4,TRAF1
BBP-398	0.000124		chemical drug	CCND1,DUSP4,DUSP6,EGR1,SPRY2,SPRY4
embelin	0.000124	559 (19)	chemical - endogenous non-mammalian	BCL2,BCL2L1,BIRC5,CCND1,CDK6,MYC
PIAS2	0.000124	664 (25)	transcription regulator	CDKN1A,Cdkn1c,CDKN2B,FOS,LDLR,SLC11A1
RB1CC1	0.000124	595 (22)	other	CCL5,CCND1,CDKN1A,CDKN2B,MYC,SMAD7
cucurbitacin B	0.000124	334 (10)	chemical - endogenous non-mammalian	BCL2,BCL2L1,BIRC5,CDKN1A,MYC,TERT
mir-210	0.000124	427 (7)	microRNA	ABCB9,ABCC3,CCN2,CDH1,EHD2,FAM102A,GDE1,INHBB,KLF6,LASP1,LEF1,MACROH2A1,NCAM1,NUP210,PSAP,PTPN1,SDHD,TMEM80,TP53I11
1-methyl-4-phenyl-1,2,3,6-tetrahydropyridine	0.000125	468 (13)	chemical toxicant	ANXA2,APP,BCL2,CASP8,CCL5,CSF1R,EGR1,FKBP5,FOS,FOSB,IL1A,LIF,NCF2,NGF,PARK7,PDGFRA,PLEKHF1,PYCARD,TLR4,TNFRSF1A
KDM1A	0.000133	715 (21)	enzyme	C1orf116,C1QB,C3,CCL5,CD9,CDA,CDH1,CDKN1A,CHAF1B,CSGALNACT1,CTNNB1,CTSD,ELL2,EOMES,EPHX1,GAP43,GATA5,ID2,IFIT3,IGF1R,IGFBP4,IL1RN,IL27RA,ISG15,KCNAB2,KRT18,KRT8,LCP1,LY86,MYC,PLXNB2,POLE4,PRICKLE1,PROM1,RBFOX2,RHOU,SERPINB1,SHROOM3,SIX5,SLC43A3,SMAD7,SNAI1,SPOCK1,TBXT,TERT,TM4SF1,UNC13C,VIM,VWC2L
SNAI2	0.000133	433 (24)	transcription regulator	Acan,ANKRD1,CCN1,CCN2,CCND1,CDH1,CDKN1A,DSP,ITGA3,ITGB1,KRT18,MMP14,TWIST2,UBE2D3,VIM
NUPR1	0.000139	498 (7)	transcription regulator	ADCY9,ADGRG1,ANP32A,ARMC7,B3GNT5,BNIP3,BTG1,BUB1,CAMK2N1,CARMIL1,CCN1,CCNB2,CDK4,CITED2,COA5,CREB5,DAGLA,DUSP5,ELL2,EPHA7,ETS1,FAM111B,FHL2,GDF15,GNE,GPSM2,IGF1R,IGF2BP3,ITPR3,KIF23,KLF4,KLF6,KXD1,LIF,MAFG,MXD1,MYC,MYH10,NEIL3,NEK9,NEMP1,NR1D2,NRSN2,NUCKS1,PCTP,PHTF1,PIK3R1,PLK1,RAB11FIP5,RAB20,RNFT2,RPA1,RTN4IP1,SHROOM3,SLC6A6,SMAD3,SPDL1,TERT,TOLLIP,TSC22D2,VIM,XBP1,ZFP36L1
SMYD1	0.000139		transcription regulator	BDH1,IDH3A,MPC1,NDUFA10,NT5C2,OAT,PGD,PKM,PPARA,PYGL,RXRA,SDHD,UQCR11
butyric acid	0.00014	660 (20)	chemical - endogenous mammalian	ACHE,ADGRG1,ANXA1,ANXA2,ATP2A3,BCL2,BCL2L1,BIRC5,CAMP,CCNB2,CCND1,CD44,CD81,CDH1,CDK4,CDK6,CDKN1A,COL4A1,DUSP1,FOS,FPGS,FRMD6,FTH1,FURIN,GATA2,GATA5,H2AZ1,IFIT3,IL1R1,IL23A,INPP5E,ITPR3,KLF4,KRAS,MAD1L1,MXD1,MYC,NDUFAF4,NFKB2,PGRMC2,POLR2L,PPARA,PRKCD,PSAP,PTPN1,PTPN7,PYGL,RXRA,SLC26A2,SOCS3,SPOCK1,SPP1,TGFBR2,TIMP3,TP53I3,UTRN,WNT5A,ZFP36L1
chenodeoxycholic acid	0.000141	705 (20)	chemical - endogenous mammalian	ABCA1,ABCC3,APOA1,ATF4,CPT1A,CYP27A1,EGR1,FABP6,HNF4A,IL1A,LDLR,NGF,NR5A2,PPARA,SLC10A1,SLC51B,SLC5A8,SNAI1
ERBB4	0.000141	491 (16)	kinase	CADM1,CCND1,CDH1,CDKN1A,CTNNB1,DUSP1,EGR1,GAP43,GJA1,GJB3,IGFBP4,MXI1,MYC,SERPINE2,SOCS3,TIMP3,WNT7A,WWP1
FGFR1	0.000143	628 (20)	kinase	Acan,ADAMTS5,BIRC5,CCND1,CDKN1A,CPT1A,EEF1A1,EIF4E,FGFR1,FGFR3,FOS,LIF,MBP,MMP14,MYC,PLXNB2,PPARA,Skint1,VIM,XBP1
HNF1B	0.000155	381 (7)	transcription regulator	ACTN1,AXIN2,CCDC80,CD44,CDH1,CITED2,CTNNB1,DUSP1,FBLIM1,FZD1,HGFAC,HNF4A,ITGA3,ITGB6,JAG1,LAMB1,NR5A2,PKD2,SGK2,SLC29A1,SNAI1,TTR
KAT2A	0.000155	623 (15)	enzyme	ACTN4,ADAMTS5,BCL2L1,BNIP3,CCND1,CSRP2,DUSP4,EDEM1,EFNA5,EZH2,GATA2,GBX2,H2AZ1,HDAC11,ITIH3,PDGFA,PIK3R1,PROM1,PTPRK,RANBP1,RHOU,SLC16A1
PPARA	0.000155	658 (19)	ligand-dependent nuclear receptor	ABCA1,ACAA2,ADAM10,ADTRP,AGXT,ANXA2,APOA1,APP,AQP8,ASS1,BCL2,BCL2L1,C1QB,C3,CAT,CCND1,CDK4,CDKN1A,CEBPD,CHAF1B,COX4I1,CPS1,CPT1A,CYBA,CYP27A1,DHCR7,DLG4,DYNLL1,ECI2,EDN1,ELOVL3,ELOVL5,FOS,GLUL,H2AZ1,HACL1,HADH,HMGN1,HNF4A,IL1RN,INSIG1,KRT8,LAMB3,MVK,MYC,NCF2,PBLD,PCTP,PLK1,PMVK,PPARA,PPARD,PRDX6,RETSAT,SARDH,SERINC2,TERT,TMEM98,TSPO
VEGFA	0.000157	562 (21)	growth factor	ACHE,ANP32A,BCL2,BIRC5,CCN1,CCN2,CCND1,CD34,CDKN1A,CITED2,CLDN5,CTNNB1,CTSB,CTSV,DENND2B,DUSP4,DUSP5,EDN1,EGR1,EOMES,ESM1,ETS1,ETS2,FGFR1,FOS,FOSB,GJA1,IGFBP4,ITGAV,ITGB1,NR2F2,PDCD1,PTK2,SDHD,SET,SFTPC,SYNM,TBC1D8,TERT,TSPO,TXN2,VASH1
EIF4E	0.000159	681 (23)	translation regulator	Acan,ATOX1,BCL2,BCL2L1,BIRC5,BNIP3,CAPZB,CCND1,CDK4,CDKN1A,CHMP1A,CSF1R,CUL2,CYBA,DEDD,DLG4,IGFBP4,IL1A,INSIG1,LAT2,LSM7,MYC,NCK2,ODC1,POLR3D,SASS6,SELPLG,SLC11A1,SLC2A5,SNAI1,SVIL,VEGFC
GLI2	0.00016	672 (23)	transcription regulator	ANO1,BCL2,BCL2L1,CCL5,CCND1,CDH1,CDKN1A,GLI2,ITGB1,JAG1,MYC,NTN1,PTCH1,SALL1,SNAI1,SPP1,TBXT,TERT,TFAP4,UGCG,VIM
ZMIZ2	0.000161		transcription regulator	AXIN2,CCND1,CD44,MYC
rigosertib	0.000161	609 (16)	chemical drug	BCL2L1,BID,CCND1,MYC
CMP5	0.000161	334 (10)	chemical reagent	AXIN2,BIRC5,CCND1,MYC
gefitinib	0.000162	700 (23)	chemical drug	AURKB,BCL2,BCL2L1,BIRC5,BUB1,C3,CCND1,CDH1,CEBPD,CTSB,DUSP4,FGFR2,FSCN1,GJA1,KIF23,KRAS,MAFF,MTBP,NFKB2,NRP2,PCDH12,PDGFRA,PTGER1,SLC20A1,SPRY4,TIMP3,TP53INP1,TRAF1,VIM
p70 S6k	0.000162	592 (21)	group	BIRC5,CCND1,CDH1,CDK4,DLG4,EEF1A1,GAP43,SNAI1,VIM
SFN	0.000162	745 (18)	other	CDH1,CTNNB1,DSP,FKBP5,IL1R1,KRT18,KRT8,PKP3,VIM
sphingosine-1-phosphate	0.000165	643 (20)	chemical - endogenous mammalian	ANXA2,CCL5,CCN2,CCND1,CD44,CDH1,EGR1,ENPP2,ETS1,FOS,GAP43,HSPB2,MMP14,NRP2,PDGFA,RXRA,VEGFC,VIM,VWF
KITLG	0.000166	517 (17)	growth factor	ACHE,ACTB,BCL2,BCL2L1,BIRC5,BTG1,CCN2,CD247,CDKN1A,CDKN2B,EEF1A1,EGR1,ETF1,F2RL2,FGFR1,FOS,FTH1,GJA1,ID2,IGF1R,IL1A,IL1RN,ITGAV,KLHL24,KPNA2,LDLR,ORAI1,PIK3IP1,PKM,RAG2,SEC22B,ST3GAL4,TERT,TNFRSF1A,TPT1,UGCG,VWF
RAS	0.000167	434 (15)	group	BCL2,BCL2L1,BNIP3,CCN2,CCND1,CDKN1A,CDKN2B,EDN1,EGR1,FOS,IL1A,LDLR,LIF,MYC,ODC1,PAK4,PDGFA,PLD1,PPARD,PTGES,SERPINE2,SNAI1,VIM
arsenic trioxide	0.000167	519 (22)	chemical drug	ATP1A2,ATP5F1D,BCAT1,BCL2,BCL2L1,BCL2L14,BNIP3,CACNA1B,CASP8,CCND1,CD44,CDC7,CDK6,CDKN1A,COX7A2L,CTNNB1,CYB5R1,DHCR7,DNAJC10,FTH1,GLI2,GLRX2,ITGB1,KCNQ1,MKNK2,MYC,NDFIP2,NDUFA7,NDUFB2,NQO2,NR2F2,PIK3R2,PIK3R4,PPIF,PTCH1,RAB8A,RPN1,RRAS2,SDHD,SLC20A1,TCIRG1,TNFRSF1A,UQCR11,XBP1,ZDHHC17
dalfampridine	0.000167	606 (20)	chemical drug	APP,CCN1,DUSP1,DUSP6,EGR1,FOS,FOSB,GADD45G,IER2,IGF1R,KLF4,MAFF,PKM,SAP18
pravastatin	0.000167	577 (20)	chemical drug	ABCA1,APP,COTL1,CYP27A1,ENC1,GJA1,GPAT4,LDLR,Madcam1,MAPT,PPARA,RHOU,TLR4,VWF
1,25-dihydroxyvitamin D	0.00017	652 (22)	chemical drug	BNIP3,CCND1,CYP27A1,EGR1,FGFR1,FST,GLUL,KL,MAPK12,MYC,MYOG,REN,TLR4
NOG	0.00017	547 (21)	growth factor	CCN2,FST,ISL1,LEF1,MYC,MYOG,NCAM1,PTCH1,SMAD1,SOST,SPP1,TNFRSF1A,WNT5A
Tcf7	0.000171	457 (10)	transcription regulator	ADAMTS6,ARNTL,BCL2,C3orf70,CTTN,EOMES,EPHX1,EZH2,FRMD6,FURIN,ID2,IFNGR1,IGF1R,IL1R1,IL27RA,IL34,IRF4,ITGB8,JAM2,KLF6,LDLR,LEF1,LPCAT2,MAPK12,MXD1,NR5A2,PDCD1,PSAP,SGMS1,SOAT1,SOCS3,TOX,YPEL2
SP600125	0.000173	719 (22)	chemical drug	ABCA1,APOA1,AQP8,BCL2,BCL2L1,BDH1,CCL5,CCN1,CCN2,CCND1,CD44,CDKN1A,CHST12,COL4A1,CSF1R,DDIT4,DUSP1,EGR1,FOS,FOSB,HNF4A,HSPB2,IL1A,IL23A,INHBA,ISG15,ITGA3,LDLR,MYOG,NEDD9,PAFAH1B2,PARP8,PDGFRA,PLA2G4A,PROM1,PTGES,PTK2,RFC2,SOCS3,SPP1,THBS2,TLR4,TPM1
TFAP2C	0.000174	657 (16)	transcription regulator	ADA,CCN2,CD44,CDH1,CDKN1A,EOMES,FBXW7,FOXA1,FST,JAG1,KRT8,MBP,MMP14,MYC,XBP1,ZMYND11
Hif1	0.000174	544 (13)	complex	BCL2,BIRC5,BNIP3,CDH1,CDKN1A,DDIT4,EDN1,ENO1,GPI,INHA,KCNB1,NMBR,OPRD1,PKM,SLC16A1,SOST
Hdac	0.000174	624 (21)	group	BCL2,BCL2L1,BIRC5,CCND1,CDKN1A,CSF1R,CTNNB1,DKK3,EDN1,EGR1,EZH2,FOS,FOXA1,GLI2,HNRNPAB,HTRA1,IRX3,KLF6,MMP14,MXD1,MYC,NDRG4,OSR1,SMPD3,SPP1,SPRY2,TGFBR2
bexarotene	0.000178	577 (22)	chemical drug	ABCA1,ADD3,APP,BCL2,CCN1,CCND1,CEBPG,CPLX1,CTNNB1,DDIT4,DHRS3,DUSP1,DUSP5,EFNA5,IER2,ISL1,ITGB6,LY6H,MAFF,MYOG,NDUFB2,NRP2,ODC1,PIK3R1,PLOD2,SLC7A1,SLC7A5,TGFB2,TM4SF1,XBP1
Mapk	0.000187	658 (20)	group	ADA,APOA1,APP,BCL2,BCL2L1,CAT,CCND1,CDKN1A,DBP,DLG4,EGR1,FOS,FURIN,GJA1,MYC,PIGR,PPARD,SNAI1,SOD1,SPP1
SPDEF	0.000189	495 (11)	transcription regulator	CCN2,CD34,CDKN1A,COL4A1,DKK3,FGFR1,ITGA3,LASP1,LEF1,PTPRF,SMAD1,SMAD2,SMAD3,VIM,WNT5A
F3	0.000189	504 (16)	transmembrane receptor	CARD9,CCN1,CCN2,DUSP6,EGR1,FOS,GJA1,KRAS,LAMB1,LCP1,LEF1,MDK,SEMA3A,SPRY4,TGFBR2
ibrutinib	0.000189	518 (18)	chemical drug	BCL2,BCL2L1,CD44,CDK6,CDKN2B,CTNNB1,DHRS3,EIF4E,ITGB1,MYC,NECTIN1,NELL2,PTCH1,SLC2A5,UGCG
prexasertib	0.000189	616 (17)	chemical drug	C3,CDKN1A,CDKN2B,DUSP1,EGR1,FOS,GDF15,IER3,IFIT3,KLF4,PHLDA2,RPA2,SNAI1,TNFSF9,TRAF1
tyrphostin AG490	0.000189	596 (17)	chemical drug	ACHE,BCL2,BCL2L1,BIRC5,CCL5,CCN2,CDKN1A,CTTN,EDN1,ENPP2,FOS,FTO,ICOS,MYC,MYH10,PDCD1,SOCS3,SPP1,TERT
Immunoglobulin	0.000191	598 (16)	complex	APP,ATP13A2,ATP5F1D,ATP5PF,BCL2,BCL2L1,BIRC5,CCL5,CD44,CDH1,CDK4,CDK6,CEBPD,CORO2A,COX4I2,CSF1R,CTNNB1,DDIT4,DLG4,DSP,DTNBP1,DUSP1,DUSP4,DUSP6,DYSF,EGR1,ENO1,EOMES,ESM1,ETS2,EZH2,FAIM2,FAM107A,FGFR2,FKBP5,FLNB,FOS,FOSB,FTO,GPI,GPT2,H2-T24,HNRNPK,ICOS,IDH3A,IER3,IFIT3,IGFBP4,IL1A,IL1R1,IL1RN,IL23A,IL4R,INHBA,IRF4,ISG15,ITGB8,KLF4,LSP1,MAFF,MAPT,MYC,NCF2,NDUFA10,NDUFA7,NFKB2,OGDH,PDCD1,PDGFA,PYCARD…
cholesterol	0.000193	717 (23)	chemical - endogenous mammalian	ABCA1,APP,AQP8,ATF4,CAV2,CES1,CPT1A,CYP27A1,DHCR7,EPHX1,FABP6,GLI2,IL1A,IL1RN,INHBA,INSIG1,JAK1,LDLR,MAP1LC3B,MAPT,MMP14,NCF2,PMVK,PPARA,PPARD,PTCH1,RGCC,SLC7A5,SOCS3,SOD1,STARD5,STX6,TIMP3,TLR4,XBP1
SATB1	0.000193	412 (11)	transcription regulator	ABTB1,ACTN1,BCL2,BORCS6,CCND1,CDH1,CDK19,CDKN1A,CTSD,DUSP4,ETS1,EVI2A,FOSB,GATA5,GDF15,GPT2,IL4R,ITGB1,PDCD1,PIK3IP1,RIPK1,RPLP1,SMAD3,SUN2,TAF4B,VIM,VPS37B
GATA4	0.000195	248 (7)	transcription regulator	ANKRD1,ASS1,ATOH1,BCL2,BCL2L1,CCN2,CDC42EP3,CDKN2B,CEBPG,DMRT1,ECM2,EDN1,EPHX1,FABP6,FOS,GBX2,GJA1,GPI,INHA,INHBA,INHBB,KRT7,LRRFIP1,LTBP2,MYC,MYH9,MYOG,NR5A2,OGN,PFKP,SCN5A,SFTPC,SPP1,TPM1,TRIB2,VIM,ZIC2
Pkg	0.000202	466 (20)	group	BCL2,CAT,CTNNB1,EDN1,EGR1,FOS,FOSB,LEF1
HTATIP2	0.000202	614 (21)	transcription regulator	ADGRB1,CCND1,CDH1,FOS,MYC,PKM,SNAI1,SPP1
MGAT5	0.000202	539 (16)	enzyme	AXIN2,CDH1,IL4R,ITGB1,MYC,PROM1,SMAD2,SNAI1
MYOD1	0.000202	635 (22)	transcription regulator	ACHE,ANKRD1,ASS1,BCL2,BCL2L1,CAV3,CCNB2,CDKN1A,COL4A1,CTNNB1,DUSP1,DYSF,ENPP2,GADD45G,HADH,HDAC11,ID2,KLF6,LIF,MYMK,MYOG,NCAPH,PDGFA,PLK1,PMEPA1,PRKAR1A,PTK2,RBM38,RRM2,RYR1,SMAD7,SRC,SUSD2,TNNI2,TNNT3,TNS1
IL1A	0.000202	546 (12)	cytokine	ADAMTS5,APP,ASIC3,BCL2,BCL2L1,C3,CAMP,CCL5,CCN1,CD44,CDKN1A,FGFR1,FOS,FOSB,FTH1,IER3,IFNGR1,IL1A,IL1RN,INHBA,ITGAV,ITGB1,JAM2,LIF,MMP14,MYC,NGF,NR2F2,PDGFA,PLA2G4A,PTGES,SPP1,VEGFC,VIM,WNT5A,ZC3H12A
halofuginone	0.000204	479 (13)	chemical drug	ADD3,AQP8,CCN2,CD44,CLIP2,DKK3,EGR1,EPHX1,FBLN5,FGFR3,GATM,GDE1,HSPA4,PDGFRA,PIK3R2,PKM,PROM1,RGCC,SLC13A3,SMAD7,SPP1,TGFBR2,TYRO3,VSNL1,WNT5A
ADRA1B	0.000205	604 (20)	G-protein coupled receptor	CCND1,CDKN1A,CEBPD,CREM,CSRP2,CTSV,DUSP1,EGR1,FOS,LIF,PAK1,RALA
herbimycin	0.000205	521 (18)	chemical drug	ATP2A3,BCL2,BCL2L1,CCN2,CCND1,CDH1,CDK4,CDK6,DUSP1,FOS,SIRPA,TNFRSF1A
IGF1R	0.000205	645 (19)	transmembrane receptor	ACTN4,ANKRD1,APP,ATOH1,ATP5F1D,ATP5PF,BCL2,BCL2L1,CCL5,CDH1,CDKN1A,COL4A1,COX4I1,CTNNB1,CTSD,EDN1,EGR1,FOS,FTH1,HTRA1,ID2,IGF1R,IGFBP4,IL1A,INHA,INHBA,INHBB,LASP1,MYC,MYOG,NDN,PHLDA2,PKM,PRKAR1A,PROM1,RFC2,SF3B5,SNAI1,SPP1,TIMP3,VEGFC
TGFB2	0.000206	633 (19)	growth factor	ABCA1,CCN2,COL4A1,EDN1,EGR1,FMOD,FOS,FURIN,INHBA,JAG1,JAM2,NGF,OSR1,PLOD2,SESN1,SMAD2,SMAD3,SPP1,TGFB2,TGFBR2,WNT11
EPHB4	0.000207		kinase	FGFR2,GATA2,IGFBP4,INA,MYC,NCAM1,SMAD6,TBXT,TGFB2,TGFBR2,WNT11,WNT5A,ZIC2
DCN	0.000207	538 (18)	other	CASP8,CCN2,CDH1,CDKN1A,DUSP1,FST,IGF1R,ITGAV,ITGB1,MYOG,SEMA3A,SMAD3,TIMP3
PRKAA2	0.00021	668 (24)	kinase	BCL2,CAMKK1,CDH1,CDKN1A,COX4I1,DUSP4,EGR1,FGFR2,IFNAR1,IGFBP4,IL1R1,NCF2,OAT,PDGFRA,SLC16A1,SMAD3,SNAI1,SOCS3,TNS1,VIM,ZFP36L1,ZNF462,ZYX
nitric oxide	0.00021	628 (19)	chemical - endogenous mammalian	APP,BCL2,BCL2L1,BIRC5,BNIP3,CAV3,CCN2,CCND1,CD44,CDKN1A,DUSP1,DUSP6,ECE1,EDN1,EGR1,FOS,FTH1,IER3,MYC,NCAM1,ODC1,OPRD1,SOD1,SPP1,TIMP3,TP53I3
colistin	0.000212		biologic drug	ABCC3,ADRB1,C1QB,CCND1,CD9,CITED2,CTSB,DAGLA,EPS15L1,EXTL3,FOS,FTH1,NUAK1,PIK3R4,SDC3,SEC22B,SMAD3,SPP1,SYNJ1,ZMYND8
CDH1	0.000213	652 (21)	other	ACTB,BIRC5,CCND1,CD44,CDH1,CTNNB1,ERBB3,GLI2,KRT18,KRT7,MMP14,MYC,NCAM1,PIK3R1,RALA,VIM,XPC
FOXD2-AS1	0.000215		other	CDH1,CDKN1A,CTNNB1,PHGDH,RRM2,SNAI1
BCAR1	0.000215	486 (19)	enzyme	CCND1,CDKN1A,CDKN2B,EGR1,RALA,SRC
cyclic AMP	0.000218	508 (19)	chemical - endogenous mammalian	ABCA1,ACHE,AFAP1L2,APP,ASS1,BCL2,CCN2,CCND1,CDK4,CDKN1A,CEBPD,CPS1,CREM,DBH,EGR1,FOS,FOSL2,GAP43,GJA1,GTF3A,IGFBP4,IL1RN,INHA,INHBA,ITPR3,KIF23,MYC,NGF,OAT,ODC1,OPRD1,PLA2G4A,PRKAR1A,PTCH1,REN,RXRA,SOCS3,VWF
NFYB	0.000218	363 (7)	transcription regulator	ACTB,BCL2,BCL2L1,CAPN12,CCDC174,CCNB2,CDH1,CPEB3,CTNNB1,CYRIB,FGFR2,FTH1,GALNT2,GAPDH,INTS7,MARK2,METTL9,MTPN,MVK,NOSIP,NUDT2,OAT,PGM3,PLK1,PPP1R7,RNPS1,RRM2,SESN1,SNAI1,ST8SIA4,TGFBR2,TIMP3,TPM1,UBE2D3,USP13,VIM,VWF,YBX3
miR-133a-3p (and other miRNAs w/seed UUGGUCC)	0.000219	280 (7)	mature microRNA	CCN2,FSCN1,IGF1R,KCNQ1,KRT7,NELFA,PKM,PTPRK,RB1CC1
MAOA	0.000219	696 (21)	enzyme	BCL2,CCL5,CCND1,CD44,CEBPD,IL1A,MYC,SOCS3,VIM
MEL S3	0.000219		chemical - kinase inhibitor	ACTB,ATP5F1D,COPS8,EGR1,ENO1,HNF4A,HNRNPL,PSMA1,VIM
NPC2	0.000219	528 (17)	transporter	COX4I1,CREB5,CTSB,MAP1LC3A,MAP1LC3B,PLA2G4A,PTGER4,PTGES,TLR4
dichlorovinylcysteine	0.000219		chemical toxicant	CCND1,CDK4,CDK6,ENO1,HAAO,IGF1R,ODC1,PKM,PSMA1
NFE2L2	0.00022	518 (15)	transcription regulator	ABCC3,ARF1,ATF4,BCL2,BCL2L1,BNIP3,CAT,CCL5,CCN2,CDH1,CDKN1A,CELA1,CLPTM1L,COX4I1,CTSD,DHCR7,DSTN,DYNLL1,EMCN,EPHX1,FKBP5,FTH1,GADD45G,IL1A,IL1RN,IMPDH1,ISG15,MAFF,MAFG,MAP1LC3A,MAP1LC3B,MAPK10,NARS1,NCF2,OAT,OSGIN1,PAFAH1B1,PGD,PHGDH,PSMA1,PSMC1,PSMC3,PSMD7,PTPN1,RARS1,RGS11,RPS16,RSAD2,SERPIND1,SLC10A1,SLC6A9,SOCS3,SOD1,TOLLIP,TTR,TUB,VSNL1,XBP1
TCF4	0.000222	367 (9)	transcription regulator	ADA,BIRC5,BNIP3,CADM1,CASP8,CCNB2,CD9,CDK6,CDKN1A,CDKN2B,CELA1,CRELD2,CREM,DSTN,EDEM1,GNE,GRPEL1,ID2,IGFBP4,IL23A,INHBA,ITGA3,JAG1,LRFN2,NEDD9,NUFIP1,OPTN,PARP8,PPIF,PPIH,RICTOR,RRM2,SEC11C,SEC63,SERPINB1,SH3BP5,SMAD1,SMAD2,SMAD6,SMAD7,SOCS3,TARS3,TMEM184B,TXNDC5,URI1,XBP1,ZDHHC17
MAPK1	0.000223	532 (18)	kinase	ATP1A2,BCL2,BIRC5,CAV3,CCDC80,CCL5,CCN2,CCND1,CDH1,CDK19,CDKN1A,CTNNB1,CTSB,DOCK10,DUSP1,EGR1,ENDOD1,FAT2,FHL2,FOS,FOSB,FOSL2,GMNN,IFIT3,IGF2BP3,IL1RN,ISG15,ITGAV,JUND,LIF,MAL2,MAP3K20,MBP,MYC,NUP210,PAQR6,PLA2G4A,PLA2G5,PLD1,PTPRK,QKI,SLC4A7,SNAI1,SPOCK1,SPP1,SPRY2,SPRY4,SPSB1,SUN2,VIM
ZEB2	0.000224	583 (19)	transcription regulator	CCND1,CDH1,CDK4,CDK6,CDKN1A,CDKN2B,CTNNB1,FCN1,GATM,ID2,KRT18,MYC,SNAI1,TERT,VIM
kainic acid	0.000232	464 (19)	chemical toxicant	APP,ATF4,BCL2,BCL2L1,CCL5,CCND1,CDK4,CREM,CSF1R,DUSP1,EGR1,ERRFI1,FGF9,FGFR2,FGFR3,FOS,FOSB,FOSL2,GAP43,JUND,NCAM1,NGF,ODC1,PTGES,SLC16A1,SPP1
PRKCE	0.000239	590 (19)	kinase	APP,BCL2,BCL2L1,BIRC5,CCN1,CCND1,CDH1,CDKN1A,CDON,DLG4,EGR1,FOS,LDLR,MYC,ODC1,PDGFA
FGF7	0.000239	566 (21)	growth factor	ABCC3,ADSL,BCL2L1,CCND1,CD44,CDK4,CDKN1A,CEBPD,FGFR1,FGFR2,IL1A,LPCAT1,SFTPC,SMAD2,SMAD3,SPRY2
mir-22	0.000241	316 (13)	microRNA	ARRB1,CCN1,CDH1,CDKN1A,CLIP2,ERBB3,LEF1,MVK,SNAI1,TGFBR2,TP53INP1
STEAP3	0.000251		transporter	ACER2,ANXA2,CCN2,CD44,ERRFI1,NEDD9,PIK3R1,PLOD2,RGCC,SORBS3,TGFB2,TNFRSF12A,ZYX
carbonyl cyanide m-chlorophenyl hydrazone	0.000251	348 (10)	chemical toxicant	ATF4,CTSV,DDIT4,DUSP5,ERRFI1,ESM1,GDF15,IGF1R,IL1A,LAMB3,MAP1LC3B,RND3,ZFP36L1
IL33	0.000252	580 (16)	cytokine	ABCA1,ACTB,APP,ARHGAP30,ARRB1,BCL2L1,CCL5,CCND1,CDK4,CREM,ELMO1,ETS1,FA2H,FOSL2,ICOS,ID2,IER3,IFNGR1,IL1A,IL1RN,IL4R,JAG1,MDK,MYC,NFKB2,ODC1,PDCD1,PTGER4,PTPRK,RAPGEF1,RBPJ,SELPLG,SERPINB1,SLC11A1,SMAD6,SNX24,SOCS3,SOST,STX6,TNFSF14,TRAF1,TRAF3,TRPV2,VASH1,VEGFC,ZC3H12A,ZHX2
APC/APC2	0.000255	472 (12)	group	CDKN1A,CTNNB1,JAG1,MMP14,TRAF1
Ck2	0.000255	635 (24)	complex	ATF4,BCL2L1,BID,FOS,MYC
MEMO1	0.000255	652 (17)	other	CCND1,CTSD,FOS,MYC,SNAI1
DES	0.000255	405 (7)	other	ANKRD1,DYSF,KRT18,KRT8,SPP1
EPB41	0.000255		other	CAV3,MYOG,SCN5A,SPTAN1,TNFRSF1A
EIF3A	0.000255		translation regulator	ISG15,RPA1,RPA2,XPA,XPC
let-7a-5p (and other miRNAs w/seed GAGGUAG)	0.000256	500 (10)	mature microRNA	ACSL6,ADGRG1,APP,AURKB,BCL2L1,BIRC5,CCND1,CDK6,CHRNA7,COL27A1,COL4A1,DICER1,DSP,EDN1,EIF3J,IGF2BP3,KRAS,MTPN,MYC,OTULINL,PDGFA,PLOD2,POLD2,PPP1R7,SCYL1,SMAD2,TGFBR2,TLR4,UGT8,VIM
TSC2	0.000257	471 (18)	other	ANXA1,ANXA2,ATF4,AXIN2,BCL2,BIRC5,CCND1,CDKN1A,CRIP1,CTNNB1,DPP7,EGR1,ENPP2,FAM107A,FOS,GALC,GAP43,IFNAR1,IL1R1,METTL3,NTRK3,PDGFRA,PSMA1,PSMC3,S100A11,SOCS3
H89	0.000257	546 (17)	chemical drug	ABCA1,ANXA1,APP,BCL2,BCL2L1,CCL5,CCND1,CDKN1A,CREM,DBH,DMRT1,DUSP1,EGR1,EZH2,FOS,GJA1,IL23A,ITPR3,MYC,PLA2G4A,PLD1,PPARD,REN,SMAD3,TERT,TNFAIP6
docosahexaenoic acid	0.00026	515 (17)	chemical drug	ABCA1,APP,ATF4,BCL2,BCL2L1,BID,CASP8,CCN2,CD44,CDKN1A,CPT1A,FOS,LDLR,MAPT,MYC,PDE5A,PIK3R1,PLA2G4A,PPARA,PTGES,RXRA,SMAD6,SMAD7,SOCS3,TGFB2,TGFBR2,THBS2,TNFRSF1A
1,4-bis[2-(3,5-dichloropyridyloxy)]benzene	0.000262	671 (12)	chemical toxicant	ABCC3,APOA1,BUB1,CCNB2,CCND1,CDK4,CDK6,CDKN1A,CPT1A,CYP27A1,ECI2,FAM107B,IL1R1,INSIG1,MAFF,NEDD9,PPARA,PPP6R3,RPA2,SLC29A1,TNFRSF1A
mir-155	0.000262	651 (21)	microRNA	ADAM10,ANXA2,BCL2,CCL5,CCND1,CD47,CDKN1A,DNAJA2,DUSP5,EDN1,FADD,GAPDH,GPI,IFIT3,IRF4,PKM,PSIP1,RICTOR,RIPK1,SLC2A6,SMAD2,SOCS3,TP53INP1
CSF2	0.000271	568 (14)	cytokine	ABCA1,ADA,ANXA1,ARRB1,BCL2,BCL2L1,BID,BIRC5,BUB1,C3,CARD11,CCND1,CDH1,CDKN1A,CDKN2B,CHAF1B,CSF1R,DICER1,DUSP6,EDN1,EFEMP2,EGR1,F2RL2,FOS,GATAD2A,GDF15,ICOS,ID2,IER3,IL1A,IL1R1,IL1RN,IL23A,INHBA,IRF4,LCP1,MAEA,MAP3K20,MMP14,MYC,NCAM1,NCAPD2,NCAPH,NDST1,NFKB2,ODC1,PHGDH,PLD1,PLK1,PPIF,PTGER4,PTK2,RGCC,RRM2,SOCS3,SPP1,TERT,TLR4,TNFRSF1A,TNFSF14,TPM4,TPT1,TRIB2,XBP1
ACVRL1	0.000272	527 (17)	kinase	ACTB,CDKN1A,GDF15,ID2,MYC,SMAD1,SMAD6,SMAD7,TLR4,ZYX
phorbol 12,13-dibutyrate	0.000272	600 (20)	chemical - endogenous non-mammalian	APOA1,APP,BCL2L1,CDKN1A,FOS,IGF1R,PRKCD,RRM2,SPRY2,SPRY4
kanamycin A	0.000273	230 (7)	chemical drug	ABCC3,ADRB1,C1QB,CCND1,CD9,CITED2,CTSB,DAGLA,EPS15L1,EXTL3,FOS,FTH1,NUAK1,PIK3R4,SDC3,SEC22B,SMAD3,SPP1,SYNJ1,ZMYND8
MAP2K1/2	0.000279	645 (21)	group	C3,CCN2,CCND1,CDH1,DUSP1,DUSP4,EGR1,FOS,FURIN,GJA1,JAG1,JAK1,MYC,PDGFA,PPARA,VIM
captopril	0.000279	600 (15)	chemical drug	ANXA1,BIRC5,CACNG5,CD44,CSRP2,EFEMP2,FBLIM1,IER3,IL1RN,LTBP2,MYO6,REN,S100A11,SPP1,TGFB2,TNFRSF12A
tanespimycin	0.000279	743 (24)	chemical drug	BCL2,BCL2L1,BIRC5,CCND1,CDK4,CDK6,CDKN1A,CDKN2B,DLG4,HNRNPAB,IGF1R,KRAS,KRT18,KRT8,MAP3K7,MYC,PDGFRA,POLR2L,PTCH1,RPS16,RPS8,SRC
TREM1	0.000279	529 (16)	transmembrane receptor	ACKR3,ACSL3,BCL2,CCL5,CDKN2B,DTNBP1,DUSP4,EDN1,EGR1,ETS2,GREM1,IL1R1,IL23A,INHBA,ISG15,LIF,MAD1L1,MAFF,MCOLN2,NFKB2,NRIP3,OSGIN1,PHLDA2,PLD1,RHOU,SPP1,SPRY2,TLR4,TNFSF14,WNT5A
SULF2	0.000283	649 (20)	enzyme	Acan,ADAMTS5,AXIN2,BCL2,CCND1,PDGFA,SMAD1,SOCS3
FOXF1	0.000283	177 (7)	transcription regulator	CCND1,CDH1,CDK4,CDK6,CDKN1A,ERRFI1,PDGFRA,WNT5A
THZ1	0.000283	493 (7)	chemical drug	BCL2L1,DUSP10,IQSEC1,MYC,SLA,ST3GAL1,TBXT,TRAF1
TLR4	0.000283	563 (12)	transmembrane receptor	APP,BBX,BCL2,BCL2L1,C3,CASP8,CCL5,CCN1,CD44,CDH1,CDK6,CEBPD,CITED2,COX4I1,EDN1,FOS,GADD45G,GJA1,HTRA1,IFIT3,IL1A,IL23A,INHBA,ISG15,JAG1,LRRK2,MARCHF3,MCOLN2,MYC,NFKB2,PAK1,PKM,PLA2G4A,PTGES,RGCC,RSAD2,RXRA,SH3BP5,SLA,SLCO3A1,SMPD4,SOCS3,SPP1,ST3GAL1,TLR4,TPM1,TRAF1,TSPO,UGCG,XBP1,ZC3H12A
IL3	0.000285	591 (18)	cytokine	ADA,BCL2,BCL2L1,CAPZB,CAT,CCND1,CD247,CDKN1A,CEBPG,CITED2,CPT1A,CREM,CSF1R,CTNNB1,CTTN,EEF1A1,EGR1,ELK4,FGFR1,FOS,FOSL2,GADD45G,GATA2,HNF4A,ITGAV,LIF,MYC,NARS1,NEDD9,ODC1,PHGDH,RAG2,RALA,RANBP1,RARS1,RBPJ,RPS12,RPS16,SEMA7A,SOCS3,SOD1,TERT,TLR4,Ubb,XBP1
MUC1	0.000286	527 (18)	other	BCL2L1,CAT,CCND1,CDA,CDH1,CTNNB1,ERO1B,IFIT3,MYC,PDGFA,POLD2,POLR3D,SNAI1,SOD1,TERT,VIM,XBP1
enalapril	0.000286	565 (11)	biologic drug	CACNG5,CCN1,CCN2,CITED2,COL4A1,CYBA,EFEMP2,FBLIM1,IER3,LTBP2,MMP14,MYC,REN,SPP1,TGFB2,TGFBR2,TNFRSF12A
PTK2	0.000286	704 (22)	kinase	CCN1,CCND1,CDKN1A,DSP,FOS,KRT18,KRT8,LDLR,LPP,PTK2,SERPINB1,SNAI1,SPP1,TIMP3
miR-182-5p (and other miRNAs w/seed UUGGCAA)	0.000286		mature microRNA	BCL2,BCL2L14,CARD11,CDH1,CDK6,CTTN,GADD45G,IGF1R,ISG15,ITGB1,NCAM1,RSAD2,SERPINE2,VWF
gentamicin C	0.000286		chemical drug	ANXA1,ANXA2,CACNG5,CD44,EFEMP2,ELF3,FBLIM1,IER3,IL23A,MYC,S100A11,SPP1,TNFRSF12A,VIM
SFRP4	0.000291	492 (10)	transmembrane receptor	AXIN2,BIRC5,CCND1,CDH1,CTNNB1,GREM1,INHA,MYC,VIM
RACK1	0.000291	468 (20)	enzyme	BCL2L1,CCL5,CDKN1A,FOS,IFIT3,ISG15,MYC,PTCH1,RSAD2
ATF3	0.000293	718 (21)	transcription regulator	ADA,ARF1,ATF4,AURKB,CCL5,CCND1,CDK4,CDKN1A,CTNNB1,EPHA1,HSPB2,LDLR,NFKB2,PFAS,PLK1,POLD2,PRIM2,PTGES,RRM2,RSAD2,SLC11A1,TP53I3,XBP1
GnRH analog	0.000302		biologic drug	ACAA2,ACTN1,ACTN4,ARHGEF7,CASP8,CIB1,CRIP2,DUSP1,DVL1,DYNLL1,EIF2B2,FADD,FBLN5,FOS,GPSM2,INHBA,ITPR3,KLF7,MAPK1,MLF1,NADK,NARS1,NFX1,NTRK3,PHLDA2,PKNOX1,PPP2R2A,PTK2,PWP1,RAB8A,RALA,RIPK1,RPA2,SEC22B,SMAD2,SNX3,SSR1,TERF1,TNK2,TPM1,TRIB2,TUBGCP2,UBE2D3,ZBTB1
hexachlorobenzene	0.000303	524 (17)	chemical toxicant	ANXA1,ANXA2,CACNG5,CD44,EFEMP2,ELF3,FBLIM1,IER3,MYC,S100A11,SPP1,TNFRSF12A,VIM
homocysteine	0.000309	527 (19)	chemical - endogenous mammalian	ACOX3,ANXA2,APOA1,ATF4,BCL2,BCL2L1,CCL5,CCND1,CDKN1A,CLDN5,ECI2,EDN2,EEF1A1,ELOVL5,FA2H,FOSL2,PKM,SOCS3,XBP1,YY1
PRKAA	0.000309	634 (22)	group	BCL2,BIRC5,CCN2,CDH1,CDKN1A,CPT1A,DUSP1,FKBP5,NCF2,SNAI1,VIM,XPC
Igm	0.00031	422 (17)	complex	BCAR3,BCL2,BCL2L1,BIRC5,CD44,CDKN1A,CTNNB1,EGR1,IRF4,MYC,NFKB2,TRAF1,UGCG,XBP1,ZFP36L1
chloroquine	0.00031	446 (18)	chemical drug	ADAMTS5,AGR2,APP,BCL2,BCL2L1,CCL5,CTSD,GJA1,IL23A,MAP1LC3B,MAPT,PKD2,SLC2A8,SOCS3,VRK1
TAF4	0.000328	259 (7)	transcription regulator	BCL2L1,CARMIL1,CCN2,CCND1,CDH1,EHF,ETS1,FMOD,GREM1,ID2,IL1RN,KLF4,MAFF,MXD1,PDGFA,SPP1,THBS2,VEGFC
MYOC	0.000329	640 (17)	other	ANXA1,CD44,CNP,DDIT4,DIS3L2,DPP7,ENPEP,FSCN1,ITGB1,LAMB1,MBP,MFAP2,PHLDA2,PTGER4,QKI,RHBDF1,SPP1
quercetin	0.000334	526 (12)	chemical drug	ABCA1,ACAA2,BCL2,BCL2L1,BIRC5,C3,CD44,CRIP1,DUSP5,EDN1,EGR1,FOS,FOSB,FZD1,GALNT2,HSPB2,IER3,ISG15,KLF4,KRT18,KRT8,LDLR,MYC,NEDD9,ODC1,PHGDH,PLD1,PRICKLE1,SMAD7,SOD1,TLE4,TOLLIP,WNT5A
tributyrin	0.000339		chemical drug	ATP2A3,C1orf116,CCN1,CCN2,CDKN1A,DUSP1,EDN1,ETS1,ID2,INHBA,MYBL1,NFKB2,TUFT1,UGCG
AURKA	0.000339	618 (20)	kinase	BCL2L1,CDH1,CDKN1A,CTNNB1,MYC,SNAI1,TERT
SMURF2	0.000339	552 (17)	enzyme	AXIN1,CCN2,CDH1,NEDD9,SMAD1,SMAD2,SMAD7
CREBBP	0.00034	476 (17)	transcription regulator	ARHGEF10L,BCL2,BIRC5,CCL5,CCN1,CCND1,CD44,CDC42EP3,CDH1,CDKN1A,CRIM1,DGKE,DHRS3,DUSP1,DUSP4,EGR1,EOMES,EPN1,EVI2A,EVL,FGFR3,FNDC3B,FOS,FOSB,FOSL2,HDAC11,IGF1R,INHA,ISG15,JUND,LDLR,MAFG,MYC,NTN1,NTRK3,PLEKHF1,PRKCD,PTPRF,REN,RNF157,RSAD2,SERPINE2,SMPD3,SOCS3,SPSB1,TBX19,TNFAIP1,TRAF1,UTRN,YPEL2
S100A8	0.000343	542 (14)	other	ADAMTS5,BCL2,BCL2L1,C1QB,CCND1,Cdkn1c,CTNNB1,DDIT4,DYRK3,ENPP2,ENTPD2,FBLIM1,FURIN,GFRA3,IL1A,IL23A,ISG15,KCNMA1,MMP14,MYC,NRG1,NTRK3,PIK3IP1,PTGES,RAB20,SOCS3,SOCS7,TNFAIP8
LDB1	0.000348		transcription regulator	ACTB,ANXA1,ATP13A2,AXIN2,BCL2,CARD9,CAT,CD247,CD34,CDH13,CDKN1A,DAB2IP,EFEMP2,FGFR3,FNDC3B,FTH1,GJA1,IGF2BP3,IL34,LEF1,LSP1,MAP3K1,MDK,MGST2,MYH10,PKD2,PLA2G4A,RAG2,RXRA,SERPINE2,SLC16A1,SMAD3,SNTB2,SPRY2,TGFB2,TOR3A,TRAF1,TSPO,UNC93B1
NAE1	0.000352	500 (17)	enzyme	AURKB,BIRC5,CCND1,CDK5RAP1,CDKN1A,CDKN2B
N-acetyl-L-cysteine	0.000362	463 (16)	chemical drug	ATF4,BCL2,BCL2L1,BNIP3,C3,CCL5,CCN1,CCN2,CCND1,CDH1,CDKN1A,CYBA,DICER1,DUSP1,DUSP6,EDN1,EGR1,ESM1,FOS,GAPDH,GJA1,IGF1R,IL1A,IL23A,MAP1LC3A,MAP1LC3B,MYC,NCF2,OSGIN1,SLC16A1,SNAI1,SPP1,TGFBR2,TLR4,VEGFC
imatinib	0.000367	493 (18)	chemical drug	APP,ATP1A2,ATP5F1D,BCAT1,BCL2,BCL2L1,BCL2L14,BIRC5,CACNA1B,CASP8,CCND1,CDC7,CDKN1A,CITED2,COX7A2L,CTNNB1,DNAJC10,IFIT3,IRF4,JAK1,MKNK2,MYC,NDFIP2,NDUFA7,NDUFB2,NR2F2,OPTN,PIK3R2,PIK3R4,PLK1,PPIF,RAB8A,RAG2,RAPGEF1,RPN1,RRAS2,SDHD,SLC20A1,SRSF6,TCIRG1,TERT,TNFRSF1A,UQCR11,ZDHHC17
PARP1	0.000372	661 (20)	enzyme	ABCA1,ATXN10,BCL2,CCL5,CCND1,CDH1,CDKN1A,ECE1,FOS,GDF15,KRAS,LIF,MYC,NELL2,PRIM2,RPA1,SLC38A2,SNAI1,TLR4,VEGFC,YY1
metronidazole	0.000372	192 (7)	chemical drug	ABCC3,ADRB1,C1QB,CCND1,CD9,CITED2,CTSB,DAGLA,EPS15L1,EXTL3,FOS,FTH1,IL1R1,NUAK1,PIK3R4,SDC3,SEC22B,SMAD3,SPP1,SYNJ1,ZMYND8
TNC	0.000374	490 (16)	other	BCL2,CDKN1A,FOS,HTRA1,ID2,IL1A,MBP,MMP14,MYC,TLR4,TPM1
NEDD9	0.000378	523 (22)	other	APP,ATP2B2,BNIP3,CD44,CDH1,DDIT4,ELF3,ERRFI1,FOS,GDF15,LYPD1,MAL2,MKNK2,MMP14,PFKP,PLOD2,VIM
nitrofurantoin	0.00038		chemical drug	ACTB,ANXA2,ASS1,BCL2L1,C3,CAT,CCND1,CES1,CPS1,CPT1A,CTSB,CTSV,EEF1A1,EIF4E,HNF4A,IER3,ITGB1,MMP14,MYC,ODC1,RPS8,S100A11,SPP1,TIMP3,TNFRSF12A,TTR
caspase	0.000382	607 (20)	group	ACER2,APP,BCL2,CCND1,CDK4,CDK6,CDKN1A,GLUL,IL1A
selumetinib	0.000382	533 (20)	chemical drug	BIRC5,CCND1,CDKN1A,ERBB3,FOS,FOSB,FOSL2,LAMB3,WNT7A
SRSF1	0.000382	461 (7)	other	AURKB,BIRC5,CDH1,HNRNPL,KLF6,PLK1,RRM2,SRSF6,VIM
Smad	0.000388	343 (7)	complex	CCN2,CDKN1A,CDKN2B,GLI2,ID2,MYC,SMAD7,WNT5A
UCN-01	0.000388	634 (21)	chemical drug	BCL2,BCL2L1,CCND1,CDK4,CDKN1A,PLK1,RRM2,XPA
ATF4	0.000395	497 (16)	transcription regulator	ABCA1,ADAM10,ANKRD1,ATF4,ATP1A2,BCAT1,CARS1,CDKN1A,CEBPG,CPT1A,CTNNB1,CYP27A1,DDIT4,FAM102A,GDF15,GHITM,HNF4A,JAG1,KLF4,MAP1LC3B,NARS1,PHGDH,RBPJ,SLC38A2,SLC6A9,SLC7A1,SLC7A5,TGFB2,TNFRSF12A,WNT11
VHL	0.000404	601 (18)	transcription regulator	ADGRG1,ATF4,BCL2,BCL2L1,BNIP3,CCN2,CCND1,CDH1,CDKN1A,CFL1,EIF5,FTH1,IER3,IGF1R,MMP14,MXI1,NEDD9,NOSIP,POLRMT,TRAF1,VEGFC,VIM,ZFP36L1
CD40LG	0.000406	612 (16)	cytokine	BCL2,BCL2L1,BNIP3,BTG1,CCL5,CCN2,CD44,CDK6,CDKN1A,DCTN1,DUSP1,DUSP4,DUSP5,EGR1,FOS,FOSB,FOSL2,FSCN1,FURIN,ID2,IFIT3,IL1A,IL4R,INHBA,IRF4,ISG15,JUND,KIF2A,MARCKS,MARCKSL1,MMP14,MRE11,MYC,NFKB2,PEX14,PMVK,PPIL2,PTPN1,PTPN7,SELPLG,SLC29A1,TFAP4,TNFAIP6,TNFSF9,TRAF1,TRAF3,UCHL3,WNT5A,YBX3,ZFP36L1
SMAD2	0.000412	588 (15)	transcription regulator	Acan,BIRC5,CCN2,CDH1,CDKN1A,CDKN2B,CES1,ESM1,FSTL3,FURIN,ITGB1,SMAD2,SMAD3,SMAD7,SNAI1,TIMP3,TPM1,VEGFC,VIM
5-azacytidine	0.000416	678 (19)	chemical drug	ANXA2,BCL2L1,CASP8,CAVIN1,CD44,CDH1,CDKN1A,CDKN2B,CTNNB1,DUSP1,GDF15,GJB3,INHBA,KLF4,KLF6,MAFF,MYC,NTRK3,RRM2,SERPINB8,SLC7A5,SOCS3,STK17A,TERT,TGFBR2,THBS2,ZYX
VCAN	0.000418	420 (16)	other	ASS1,C3,CD247,CD34,CDH13,CDKN1A,COMP,CYBA,ENPP2,FBLN5,FST,IGFBP4,IL1RN,INHBB,ITGA3,ITGB1,LAMB1,MYH10,OGN,OLFML2B,PAM,PTK2,RBPJ,RXRA,SMAD3,YBX3
nicotine	0.000423	616 (19)	chemical drug	AXIN1,BCL2,BIRC5,CCN2,CCND1,CD44,CDKN1A,CHRNA7,CHRNB2,DBH,DLG4,EDN1,EGR1,ENO1,FGF9,FOS,GJA1,GNAL,IL1A,JAK1,KCNB1,LDLR,LETM1,LITAF,PPARD,SLC20A1,SPP1,TNFSF9,TTR,WNT5A,WNT7A,XBP1,XPC
ARID1A	0.000426	680 (23)	transcription regulator	ANXA1,AXIN2,BCL2,CAV3,CCNB2,CDKN1A,ERBB3,FOXA1,FZD1,IL1A,KLF4,KRT18,KRT7,KRT8,NRG1,PIK3IP1,TERT,WNT5A
RHOA	0.000426	557 (18)	enzyme	BCL2,BCL2L1,CCN2,CCND1,CDH1,CDKN1A,CDKN2B,CTNNB1,CTSD,FOS,GDF15,ITGB1,MMP14,MYOG,PAK1,PPARA,RND3,ROCK2
PRKCB	0.000433	578 (19)	kinase	ADRB1,APP,BCL2L1,CCND1,CDKN1A,CLCN7,CTNNB1,EGR1,FOS,MYC,PRKCD,TCIRG1,TGFBR2
Rb	0.000434	719 (22)	group	AURKB,BIRC5,BUB1,CCND1,CDH1,CDKN1A,DUSP10,EED,EZH2,FGFR2,GMNN,MYC,PLK1,RBBP8,RPA2,TERT
XBP1	0.00044	736 (24)	transcription regulator	ADAM10,ALG12,APOA1,APP,ATF4,BCL2,CAT,CCL5,COL4A1,DNAJC10,EDEM1,ERO1B,ERP44,ETS1,GOLPH3,IRF4,KLF4,MAP1LC3B,MYC,PGM3,PHLDA2,RPN1,SEC11C,SEC22B,SEC63,SLC38A2,SOD1,SSR1,SSR3,STARD5,SURF4,TTR,TXNDC5,XBP1
RASSF5	0.00044	440 (7)	other	CCL5,CDKN1A,CIRBP,FAT1,GTF3A,LRRFIP1,LSM7,MDK,TNFRSF1A,UQCR11
GDF9	0.00044	510 (21)	growth factor	CCN2,GREM1,ID2,INHA,INHBA,INHBB,ITGAV,SMAD6,SMAD7,TNFAIP6
GJA1	0.00044	669 (23)	transporter	CCND1,CDH1,CDKN1A,FGFR3,GJA1,GJC2,MBP,SOST,SPP1,VIM
eprenetapopt	0.00044	460 (7)	chemical drug	BCL2,CD81,EIF5,GJA1,GJB6,MAPK1,SEPTIN5,SLC7A5,XBP1,YY1
SPRY2	0.00044	644 (24)	other	AXIN2,CDKN1A,EOMES,ETS1,FGFR3,FOS,ID2,ISG15,PTPN1,SFTPC
KIN001-043	0.00044	464 (16)	chemical drug	CCND1,CTNNB1,IL23A,LEF1,MYC,NR5A2,PLD1,SALL1,TBXT,TNS4
R2HBJJ	0.00045		chemical reagent	CCND1,CDK4,CDK6
AMOT	0.00045	532 (20)	other	ANKRD1,CCN1,CCN2
NIBAN2	0.00045	343 (7)	transcription regulator	CCND1,MYC,PKM
Integrin alpha 4 beta 1	0.00045	491 (14)	complex	BCL2,BCL2L1,MMP14
AMOTL1	0.00045	516 (16)	other	ANKRD1,CCN1,CCN2
SRGAP1	0.00045		other	CCND1,CTNNB1,MYC
SERTAD1	0.00045	496 (13)	transcription regulator	CCND1,CDK4,SET
GPC3	0.00045	416 (12)	other	CCND1,LDLR,MYC
ELL	0.00045	601 (18)	transcription regulator	CDKN1A,FOS,MYC
mir-329	0.00045		microRNA	CDH1,DDIT4,GAD2
miR-142-5p (and other miRNAs w/seed AUAAAGU)	0.00045		mature microRNA	CDH1,TGFBR2,VIM
SLC12A6	0.00045		transporter	CDH1,CTNNB1,VIM
SYNPO	0.00045		other	ACTN4,MAPT,RYR1
4-ethylsulfanylphenylmethylene hydantoin	0.00045		chemical reagent	CD44,CTNNB1,ITGB1
4-hydroxyphenylmethylene hydantoin	0.00045		chemical reagent	CD44,CTNNB1,ITGB1
R191	0.00045	251 (7)	chemical drug	CDK4,CDK6,MYC
lisofylline	0.00045		chemical drug	CERS1,COL4A1,LAMB1
cistanche tubulosa phenylethanol glycosides	0.00045	348 (10)	chemical reagent	SMAD2,SMAD3,SMAD7
CYD0618	0.000455	277 (7)	chemical reagent	BCL2,BIRC5,CCND1,MYC
ZDHHC2	0.000455		enzyme	CD151,CD9,CDH1,VIM
lumefantrine	0.000455		chemical drug	BCL2,BCL2L1,CTNNB1,VIM
PLSCR1	0.000455	386 (11)	enzyme	CCND1,CDK4,CDKN1A,MYC
alitretinoin	0.000459	621 (20)	chemical drug	ABCA1,ABCC3,ADAM10,APOA1,APP,BCL2,BCL2L1,CCND1,CDK4,CDKN1A,COX4I1,CTNNB1,DNASE1L3,DUSP1,FOS,HNF4A,IFNGR1,ISG15,PPARA,RXRA,SMAD3,SNAI1,SOAT1,SPP1,VIM
SETD2	0.000461	517 (13)	enzyme	AXIN2,CCN1,CCN2,CCND1,CITED2,CTNNB1,CUL2,IGF1R,QKI,RBPJ,WNT5A
ANGPT1	0.000461	497 (18)	growth factor	ADAMTS5,BCL2,BCL2L1,BIRC5,CCND1,DUSP1,DUSP4,DUSP5,IL1R1,ITGB1,JAG1
NME1	0.000461	565 (21)	kinase	BCL2,CCN2,CCND1,CDK4,CDKN1A,CTSD,FZD1,MMP14,NOP58,SLBP,SMAD7
LMNA	0.000466	693 (18)	other	AHCTF1,AHDC1,BCL2,C8orf48,CCN2,COL12A1,CTDSPL,DIS3L2,DUSP4,EDN1,ELK4,FBXW7,GJA1,HNRNPUL1,JUND,KCNQ1,KLF7,KRT18,MAFF,MMP14,MYOG,PCDH7,PPARA,PPCDC,RAPGEF1,RESF1,RICTOR,SEMA7A,SLC36A1,SLC38A2,SPP1,STAB1,TCIRG1,THUMPD3,TIMP3,ZNF704
vitamin E	0.000471	620 (17)	chemical drug	APOA1,BCL2,BCL2L1,CAT,CD44,CDH1,CDKN1A,EGR1,IL1A,KLF6,MMP14,PPARA,SPP1,TNFRSF1A
LDLR	0.000474	584 (19)	transporter	ABCA1,AURKB,AXIN2,BCL2L1,BIRC5,CCL5,CCNB2,CCND1,CD47,CDKN1A,CYP27A1,DUSP1,EGR1,GADD45G,GAPDH,GATM,GJA1,GPI,IER3,IL1A,IL1RN,KIF23,KIF3C,LDLR,LSP1,LY86,MMP14,MYC,PLK1,PPARA,SPP1,TNFSF14,UBE2D3,WNT7A
TEAD	0.000478	181 (7)	group	CAV2,CCN1,CCN2,CCND1,CD44
cercosporin	0.000478		chemical - endogenous non-mammalian	AXIN2,BIRC5,CCN2,CCND1,MYC
ENO1	0.000478	532 (21)	enzyme	BCL2L1,CDH1,ENO1,MYC,VIM
TP53BP2	0.000478	673 (22)	other	CCN2,CDH1,CTNNB1,TP53I3,VIM
lysophosphatidic acid	0.000484	458 (16)	chemical - other	ANKRD1,CCL5,CCN1,CCN2,CCND1,DUSP1,EDN1,EGR1,FKBP5,FOS,LIF,MYC,PDGFRA,RALA,SNAI1,VEGFC,VIM,WNT5A
miR-291a-3p (and other miRNAs w/seed AAGUGCU)	0.000484		mature microRNA	ACSL6,APP,C3,CCND1,CD44,CDH1,CDK19,CDKN1A,GPSM2,KIF23,KPNA2,MYBL1,RPIA,SEPTIN2,TBC1D2,TFAP4,TGFBR2,TNFAIP1
TFAP2A	0.000484	673 (20)	transcription regulator	ABCA1,ANXA1,BCL2,BCL2L1,BIRC5,BOK,CCND1,CDH1,CDKN1A,CHRNA7,EZH2,FOXA1,KLF4,MMP14,PPARD,PPP2R2A,PSAP,RPS5,RRM2,SESN1,TERT,TPM1
SAV1	0.000488	294 (9)	other	BIRC5,CCN2,CCND1,CDKN1A,COL4A1,SPP1,VIM
G protein alphai	0.000493	641 (19)	group	CCN1,CEBPD,FOS,FOSL2,IFIT3,ISG15,KLF4,LDLR,LIF,MAFF,PMVK,RAB20,RSAD2,SOCS3,TNFRSF12A
NOD2	0.000493	400 (11)	other	AXIN2,CAMP,CCL5,IER3,IL1A,IL23A,MARCKSL1,MCOLN2,NFKB2,PTGES,RALGDS,SLC2A6,SOCS3,TRAF1,TWIST2
grape seed extract	0.000496	384 (7)	chemical drug	APP,BCL2L1,CCND1,CDK6,CDKN1A,CTNNB1,ENO1,MYC,VIM
GCG	0.0005	795 (25)	other	ACKR3,AQP8,BCL2,BCL2L1,CCN2,CPT1A,ELMO1,FOS,FOSL2,FST,IGF1R,IGFBP4,ODC1,PPP1R3C,SDS,TNFAIP6
BRD4	0.000503	749 (26)	kinase	AURKB,BCL2,BCL2L1,BDH1,CCND1,CDKN2B,COL4A1,FOS,FOSL2,ID2,IRF4,ITGB1,KIF23,MAP3K1,MTMR2,MYC,PDGFA,RRM2,SPP1,SUSD2,THBS2,TYRO3,WNT5A,XBP1
PRKCA	0.000521	499 (15)	kinase	APP,BCL2L1,CCN2,CCND1,CDKN1A,CTSB,EGR1,ETS1,FOS,GDF15,ID2,IFIT3,IGF2BP3,INSIG1,MYC,PHLDA2,PLD1,PRKCD,RSAD2,SZRD1,TGFB2
MST1	0.000523	543 (18)	growth factor	BCL2L1,BIRC5,CCN2,CCND1,FOS,IL1RN,PTK2,SPP1
TAF4B	0.000523		transcription regulator	CCN2,FST,IER3,INHA,INHBA,INHBB,SPP1,TAF4B
ERF	0.000523		transcription regulator	CDH1,CDH13,IL23A,MYC,SEMA7A,TNFSF14,UTRN,WNT7A
resveratrol	0.000535	637 (20)	chemical drug	APP,BCL2,BCL2L1,BIRC5,CAV3,CCL5,CCND1,CDH1,CDK4,CDK6,CDKN1A,COX4I1,COX4I2,CPT1A,CSF1R,CTNNB1,DYNLL1,ECE1,EDN1,EGR1,EPHA1,FOS,FOSL2,GDF15,ISG15,JAG1,JUND,LDLR,LITAF,MYC,PDGFA,PKM,PTCH1,RICTOR,SOD1,SOST,SPP1,TGFB2,TNFAIP6,TNS1,XBP1
cholecalciferol	0.000538	703 (21)	chemical - endogenous mammalian	ADGRG1,ANXA2,BCL2,BCL2L1,BIRC5,BRAP,CAMP,CCL5,CDA,CDH1,CEBPD,CYP27A1,EDN1,FABP6,FOS,MYO6,NDUFAF4,PDGFRA,SERPINB8,SLC20A1,SPP1,TGFBR2
H2AZ1	0.000549	201 (7)	other	AGPAT2,APOA1,AURKB,BIRC5,CCND1,CDKN1A,HNF4A,MYC,PLK1,TACC3,TTR,WNT7A
sorbitol	0.000549	510 (19)	chemical - endogenous mammalian	BCL2L1,CCN1,CCN2,CDKN1A,ERRFI1,GJA1
PNN	0.000549		other	BCL2L1,CDH1,CDK4,CDKN1A,GDF15,MYC
miR-10a-5p (and other miRNAs w/seed ACCCUGU)	0.000549	41 (3)	mature microRNA	CDH1,KLF4,RB1CC1,SNAI1,TGFBR2,VIM
LEF1	0.000555	635 (24)	transcription regulator	ADAMTS6,AXIN2,BCL2,BIRC5,C3orf70,CCND1,CD44,CDH1,CDKN1A,CTTN,EPHX1,FRMD6,ID2,IGF1R,ITGB8,LEF1,MAPK12,MXD1,MYC,NCAM1,PTCH1,RAG2,SPP1,VIM,YPEL2
AGN194204	0.000556	522 (19)	chemical drug	ABCA1,ACAA2,ANGPTL7,ANXA2,ASS1,CDKN1A,COTL1,CPT1A,CSRP1,CYP26B1,DHCR7,DUSP1,EED,ELOVL3,ELOVL5,EZH2,FURIN,GAPDH,GJA1,H2AZ1,ICOS,IL4R,KLF6,LCTL,MYC,PLK1,Slc25a48,SPP1,SYT13,UNC13C,XBP1,ZNF423
Wnt	0.000565	483 (19)	group	ADAM10,ADAMTS5,CD34,CD44,CDH1,CTNNB1,ID2,LEF1,MYC,SNAI1,TBXT
PP2/AG1879 tyrosine kinase inhibitor	0.000574	582 (19)	chemical drug	BCL2,CCN2,CDH1,CDKN1A,DSP,DUSP1,EDN1,FOS,ICOS,IGF1R,MAPT,MYOG,RRM2,SPP1,SRC,VIM
FBXO32	0.000574		enzyme	ADSS1,ALG12,AXIN2,CADM1,CSRP2,ERP44,FGF9,IL1R1,ITGA3,LEF1,MAPT,MYOG,OAT,PTGES,RPN1,XBP1
GSK3B	0.000581	617 (18)	kinase	APP,BCL2,BCL2L1,BIRC5,CCND1,CDKN1A,CTNNB1,EZH2,FOS,FTO,IGF1R,ISG15,KIF3B,LAMB1,MYC,MYOG,PDCD1,SLC16A1,SNAI1,SPP1,TRAF1
LDL	0.000588	557 (15)	complex	ABCA1,BCL2,BCL2L1,C3,CASP8,CCL5,CCN2,CCND1,CDKN1A,CLIP2,CREM,CTNNB1,DUSP1,ECE1,EGR1,FOS,FOSB,IGF1R,IGFBP4,IL1A,IL1RN,INSIG1,ITGAV,LAMB3,LASP1,LDLR,MMP14,PANX1,PTPRF,RANBP1,RND3,SMAD3,SOCS3,TGFBR2,TLR4,TNFAIP6,XBP1
BCR (complex)	0.000598	584 (21)	complex	BCL2,BCL2L1,CCND1,CD44,CDK4,CDK6,CTNNB1,EGR1,FOS,FOSB,IL23A,IRF4,ITGB1,JAK1,KLF4,MYC,NFKB2,PDCD1,PLA2G5,RAG2,TNFSF9,XBP1
NFKB1	0.000602	552 (13)	transcription regulator	AGO2,ANKRD1,APP,BCL2,BCL2L1,CCL5,CCN1,CCN2,CCND1,CD44,CDKN1A,CTSB,DICER1,DUSP1,EGR1,EHF,ELF3,ENPP2,FABP6,FOS,FOSB,FSCN1,GJA1,IER3,IL1RN,IL23A,IRF4,ISG15,JAG1,LAMB3,Madcam1,MYC,NFKB2,ORAI1,PDGFA,PRKCD,TERT,TRAF1,VEGFC
ST1926	0.00061	290 (7)	chemical drug	ACTB,ARF1,ATP2B2,ATP5PF,CDK4,CDKN1A,CFL1,COX7A2L,DAPK3,DYNLL1,ENO1,FKBP5,H2AZ1,KPNA2,NARS1,ODC1,PCBP2,RPLP1,SAP18,SEM1,SLC30A5,SOD1,ST13,TPT1,UGCG
GH1	0.000623	554 (19)	growth factor	ATF4,BCL2,CEBPD,CTNNB1,EGR1,ERBB3,FOS,GATA2,ID2,IGF1R,IL4R,LDLR,SNAI1,SOCS3,SOD1,SPP1,TNFRSF1A,TWIST2,VIM,YY1
ARHGAP31	0.000636	270 (7)	other	CCN2,CDH1,GDF15,ID2,ITGB6,PKP1,SNAI1,TGFB2,TWIST2
NF1	0.000636	637 (19)	other	AXIN2,BCL2L1,CCND1,CTNNB1,KRAS,MDK,MXD1,MYC,PDGFA
mir-122	0.000644		microRNA	ADAM10,CDA,CSRP1,FBLIM1,FOSL2,GNPDA1,IGF1R,INSIG1,LETM1,MAP3K12,MVK,PKM,PTPN1,SEPTIN2,SLC7A1,VIM,VPS4B
MFAP5	0.000657	220 (7)	other	CDH1,CERS1,CRELD2,DUSP1,ERBB3,FAM111B,IL23A,MFAP2,PPIH,SPON2,SPP1,TNN
ALKBH5	0.000658		enzyme	ACR,CREM,CTSD,CTTN,DEDD,FBXL5,FGFR1,GJA1,GMCL1,MBP,MYO6,PAFAH1B1,RPA1,SDHD,SGMS1,SOD1
SOX9	0.000664	647 (24)	transcription regulator	Acan,BEST1,CCN2,CDK4,CDKN1A,COMP,CTNNB1,CYP26B1,FOS,INHBB,ITGB8,PAQR6,PDGFA,PHYHIP,SMPD3,THBS2,TWIST2,WNT11,WWP1
DMD	0.000676	289 (7)	other	ACHE,ANKRD1,C1QB,CDH13,CDKN1A,CRYZ,EEF1A1,FTH1,FZD3,GALNT17,GATM,HSPB6,KCNMA1,KRT18,LIF,MAP3K9,MLF1,MYBPC3,MYT1L,NQO2,PKM,PPP1R3C,SERPINB1,STARD10,SYNC,SYNM,TBC1D4,TNRC6B,UCK2,UTRN,VIM
EDN3	0.000684	544 (21)	other	CCND1,CDH1,Cdkn1c,CTNNB1,EGR1,FOS,ITGB1
PD 169316	0.000684	542 (22)	chemical drug	ABCA1,BIRC5,CCND1,CDKN1A,SNAI1,TIMP3,VIM
epirubicin	0.000684	641 (23)	chemical drug	BCL2,CCND1,CTNNB1,DUSP1,EZR,MYC,OTUB1
PLAUR	0.000685	615 (18)	transmembrane receptor	BCL2L1,CCL5,CCND1,CDH1,CDK4,CTSB,ITGB1,MYC,SNAI1,VIM
MASTL	0.000687		kinase	CDK6,COPG2,DICER1,GNG12,LPP,MYH10,NUP160,PACSIN2,SNTB2,STK24,TPM4
SMAD1	0.000687	627 (20)	transcription regulator	BCL2L1,CCN2,CDKN1A,CDKN2B,COL4A1,MYC,PDGFA,SMAD1,SMAD6,SMAD7,SPP1
mir-148	0.000694	356 (11)	microRNA	ABCA1,BCL2,EGR1,IGF1R,LDLR,PIK3IP1,PKM,TGFBR2
miR-7a-5p (and other miRNAs w/seed GGAAGAC)	0.000694		mature microRNA	EIF4E,FOS,IGF1R,KLF4,MKNK2,PAK1,SNAI1,VIM
amino acids	0.000694	621 (24)	chemical - endogenous mammalian	ACTB,FOS,FOSB,GAPDH,MYC,ODC1,SLC38A2,SLC7A1
PTP4A1	0.000696		phosphatase	ACTN1,ACTN4,ACTR2,B3GNT2,CCL5,EEF1A1,EEF1A2,HNF4A,ITGB8,MAP3K1,MAP3K7,MAPK10,MMP14,PIK3R1,PKM,PTP4A3,ROCK2,SEPTIN11,STMN2,VIM
wortmannin	0.000702	424 (13)	chemical drug	ARRB1,BCL2,BCL2L1,BIRC5,CCL5,CCN2,CCND1,CD44,CDH1,CDKN1A,CDKN2B,CEBPD,CTNNB1,EGR1,ERBB3,EZR,FOS,GAP43,IGF1R,IL23A,KRAS,MMP14,MYC,OPRD1,PPARD,RETSAT,SOCS3,TERT,TPM1,VIM
lithium chloride	0.000719	484 (19)	chemical drug	APP,ASS1,AXIN2,BCL2,CCND1,CD44,CDKN1A,CTNNB1,EZH2,FOS,FSCN1,GDF15,LEF1,MAPK10,MAPT,MYC,MYOG,PLD1,PRKCD,SNAI1,TERT
ADCYAP1	0.000721	603 (13)	other	ACTN1,ADD3,ARHGDIG,BCL2,CCL5,CCNI,Cdkn1c,CEBPD,CFL1,EGR1,ENPP2,FGFR2,FOS,FST,GAP43,H2AZ1,IER3,IL23A,KIF23,KLHL40,KRT8,LRPAP1,MOG,MYC,PRDX6,QKI,RGCC,SERPINB1,SERPINE2,SMAD1,SOCS3,TFPT,TGFB2
desmopressin	0.00073		biologic drug	ACTB,ADD3,CTNNB1,CTSD,CYBA,ENO1,FOS,GAPDH,GNG12,MYH10,RAP1GAP,S100A11,SCNN1B,SEC22B,SNX3,TNS1,VWF
UCP1	0.000733		transporter	ANKRD1,ATF4,BCKDHA,BCKDHB,CCNK,CEBPG,CTSV,CYB5R1,DKK3,EEF1A1,GDF15,GHITM,HSD17B7,IFIT3,KCNAB1,MAP1LC3A,MYC,MYOG,NDUFA10,ODC1,PGD,PHGDH,SLC6A9,SYNM,TXN2
SMAD7	0.000739	567 (16)	transcription regulator	Acan,CCL5,CCN2,CDK4,CDKN1A,CDKN2B,CITED2,FST,FSTL3,FURIN,ID2,KRT8,LTBP2,MYC,PMEPA1,PROM1,SFTPC,SMAD3,SMAD7,TBXT,TERT,TGFB2,TGFBR2,TIMP3
mir-133	0.00075		microRNA	CCN2,CD34,CORO1C,CTBP2,FBN2,FSCN1,IGF1R,KCNQ1,LASP1,MMP14,NELFA,QKI,RB1CC1,TPM4
miR-21-5p (and other miRNAs w/seed AGCUUAU)	0.00075	574 (19)	mature microRNA	BCL2L1,CDK6,CDKN1A,JAG1,LRRFIP1,MARCKS,PIK3R1,SESN1,SMAD7,SPRY2,TGFB2,TGFBR2,TIMP3,TPM1
Y 27632	0.00076	527 (19)	chemical drug	Acan,ACTB,ADA,CCN1,CCN2,CD44,CDH1,CDK4,CDKN1A,CDKN2B,CLDN5,COL12A1,FOS,MYC,VIM
CDK9	0.000783	688 (21)	kinase	CCL5,CDKN1A,FOS,GATA2,H2AC6,MYC,ODC1,RAD1,SRSF6,TERT,VIM,WNT5A
FGF10	0.000783	681 (18)	growth factor	ANXA1,ANXA2,CDH16,CTSB,FGFR2,LDLR,LFNG,LRPAP1,MMP14,SNAI1,SPRY2,TIMP3
SMARCA5	0.000798	353 (7)	transcription regulator	ASS1,CACNA1E,CD44,CD81,CDH1,CDKN1A,CORO2A,CRIP1,DYRK3,ENC1,EPHB2,ESM1,ETS2,FKBP5,IGFBP4,KLF7,LFNG,OSGIN1,PADI4,SERPINB1,UNC93B1
SOX17	0.000807	633 (16)	transcription regulator	AMN,AXIN2,CCND1,COL4A1,CTNNB1,FOS,HNF4A,LAMB1,PROM1
FGFR4	0.000807	520 (19)	kinase	BCL2L1,CCND1,CD44,CDH1,CDKN1A,CTNNB1,FOS,MMP14,SNAI1
INHBA	0.000815	492 (17)	growth factor	ACTN1,ANKRD1,ARFGEF1,BCL2,BCL2L1,CCN2,CDH1,CDK4,CDKN1A,CDKN2B,ETS2,FST,FSTL3,FURIN,INHA,INHBA,INHBB,KLF4,KRAS,MAD1L1,NRG1,PLOD2,SFTPC,SLC5A8,SMAD6,SMAD7,STRBP,TENT5B
YOD1	0.000821	330 (12)	enzyme	ANKRD1,CCL5,CCN1,CCN2,INHBA
CCN4	0.000821	661 (22)	other	AXIN2,BCL2L1,CCND1,CDH1,CTNNB1
RLIM	0.000821	277 (10)	enzyme	CCN2,CDKN1A,CDKN2B,SMAD7,VIM
miR-193a-3p (and other miRNAs w/seed ACUGGCC)	0.000821		mature microRNA	CCND1,E2F6,ETS1,PTK2,RPS6KB2
mir-320	0.000821	360 (9)	microRNA	BIRC5,CCND1,CTNNB1,HSPB6,MYC
LIMA1	0.000821	260 (7)	other	CDH1,ID2,KRT18,KRT8,VIM
cyclic GMP	0.000822	644 (24)	chemical - endogenous mammalian	BCL2,CDKN1A,FOS,MARCKSL1,MRE11,RAD1
miR-143-3p (and other miRNAs w/seed GAGAUGA)	0.000822		mature microRNA	BCL2,FNDC3B,KRAS,MAPK12,PDGFRA,PLK1
4-nitroquinoline-1-oxide	0.000822	459 (7)	chemical toxicant	AURKB,CCNB2,CDK6,CDKN1A,CTNNB1,EGR1
FGF8	0.000827	409 (15)	growth factor	AIF1L,ATOH1,CCND1,CRIP1,CTNNB1,ELL2,ERRFI1,FGFR1,FGFR2,GBX2,LAMB3,LMX1A,MDK,RPL26,SPP1,SPRY2,TBXT
methamphetamine	0.000827	497 (19)	chemical drug	BCL2,BCL2L1,BID,CARMIL1,CAT,COX4I2,CREM,EGR1,FOS,FOSB,FOSL2,IGF1R,IL1A,MYC,SH3GLB2,TNFRSF1A,UGT8
miR-204-5p (and other miRNAs w/seed UCCCUUU)	0.000842	393 (7)	mature microRNA	ATF4,AURKB,BCL2,CHRNA7,ERF,FBN2,GNB1,ID2,MYC,PIK3R1,SMAD1,SMAD3,TGFBR2
PP1	0.000845	451 (18)	chemical drug	BCL2L1,CDH1,FOS,GJA1,IL1A,IL1RN,MYC,ODC1,SIRPA,SRC
NORAD	0.000845	240 (7)	other	CCN1,CCN2,COL4A1,FSTL3,IGFBP4,PDGFA,SMAD6,SPOCK1,SSBP3,TNFRSF12A
LATS2	0.000845	603 (23)	kinase	AURKB,CCN1,CCN2,CDH1,CDKN1A,ERBB3,FOXA1,KRT18,PLK1,SNAI1
HSPA9	0.000845	592 (16)	other	CDH1,CDKN1A,Cdkn1c,CTNNB1,HNRNPK,KRT18,KRT8,MYC,NEDD9,VIM
memantine	0.000845	540 (14)	chemical drug	ATP2B2,BCL2L1,CLDN5,CREM,FOS,GLUL,NMBR,PAK1,RXRA,SIRPA
benzo(a)pyrene	0.000851	511 (17)	chemical toxicant	ANXA1,APOA1,BCL2,BIRC5,CCN1,CDK14,CDKN1A,CEBPG,ELF3,EPHX1,FGF9,FGFR3,FOS,FST,FZD1,IER3,INHBA,INHBB,LCP1,MAFF,MAFG,METTL21A,PGD,PPIF,PPP1R3C,RAP1GAP,SFTPC,SGCD,TGFB2,XPA,XPC
FEV	0.000857		transcription regulator	ANXA2,EFNA5,ENKUR,EPHA7,FOS,FOXA1,HTRA1,ITGB1,JAM2,KCTD10,NMNAT2,NR2F2,NTN1,SLC37A3,TRPV2,VIM
NFYA	0.000857	671 (18)	transcription regulator	BCL2,CAT,CCNB2,CDKN1A,EGR1,EPHX1,FGFR2,FTH1,HSD17B7,JUND,PADI4,PIDD1,PKM,RRM2,TGFBR2,VWF
ID1	0.000869	645 (20)	transcription regulator	BCL2L1,CCN2,CCND1,CDKN1A,EGR1,FGFR3,MMP14,MYC,MYOG,PROM1,PTK2,SNAI1,TERT,VIM
ELK1	0.000869	555 (21)	transcription regulator	ANKH,BCL2L1,CDKN1A,EGR1,FOS,FOSB,IL23A,ITGAV,ITGB1,ITGB6,JAM2,SNAI1,SPP1,TERT
NTRK2	0.000872	566 (21)	kinase	APP,BID,CCND1,CDH1,CDK4,CDKN1A,CDKN2B,EGR1,FOS,JAG1,MYC,PIK3R1,PYCARD,SPP1,VIM
ethanol	0.000879	641 (19)	chemical - endogenous mammalian	ABCA1,ACKR3,APOA1,ATF4,AXIN2,BCL2,BCL2L1,CAT,CCL5,CCN2,CCND1,CDH13,CDKN1A,CEBPD,CPT1A,CYP27A1,DBH,DMRT1,DUSP1,DUSP6,EDN1,EGR1,ELOVL3,EPHX1,FGFR1,FOS,FOSB,FOSL2,GAPDH,GDE1,IFIT3,IL1R1,IL1RN,KLF4,KLF6,KLHL24,LDLR,MBP,MOG,MYC,NCF2,OPRD1,PDCD1,PHLDA2,PPARA,PPP1R3C,RGCC,SNAI1,SOD1,TGFB2,TLR4,TNFAIP6,TP53INP1
17-alpha-ethinylestradiol	0.000889	784 (18)	chemical drug	ABCC3,AQP8,ATF4,BCAT1,C1QB,C3,CCL5,CDH1,CDKN1A,CNOT4,CSF1R,FOS,GDF15,INHBB,JAK1,KRT7,LDLR,LY86,ODC1,SESN1,SLC10A1,SLC11A1,SNAPC2,ZYX
CREM	0.000889	682 (21)	transcription regulator	ABCA1,ADRB1,BCL2,CAMP,CCND1,CD247,CREM,CYP46A1,DBH,DUSP1,DUSP4,EGR1,ERRFI1,FOS,FRMD6,HSPA4,INA,INHA,LDLR,MKNK2,MVK,PDCD1,REN,SLC16A1
methapyrilene	0.000894		chemical drug	ANXA2,ASS1,ATF4,BCKDHA,CAT,CCND1,CES1,CPS1,CPT1A,CTSB,CTSV,EEF1A1,ENPP2,ITGB1,MYC,ODC1,OPLAH,PDP1,PPP2R2A,RPS8,SLC10A1,TTR
CEBPE	0.000928	242 (7)	transcription regulator	BCL2,BCL2L1,CAMP,CDK4,CDK6,CSF1R,CTSV,F7,IL1RN,MAD1L1,MBP,MYC
GLI3	0.000935	259 (7)	transcription regulator	BCL2,CCND1,DUSP1,DUSP5,EGR1,FGFR3,FOSB,GLI2,GREM1,OSR1,PCDH8,PTCH1,SALL1,SMAD3,TBXT,TERT,WNT5A
wogonin	0.000937	589 (20)	chemical - endogenous non-mammalian	ABCA1,BCL2,BIRC5,CDK4,CDKN1A,FBXW7,ORAI1
MAPK9	0.000937	656 (17)	kinase	BCL2,CCL5,CCN2,CDKN1A,EDN1,EGR1,EIF4E,EOMES,FOS,FOSL2,GAPDH,GPAT4,HSPB2,IER2,JUND,KLF6,LIF,MARCKSL1,MYC,PLA2G4A,PPARA,PTCH1,PTGES,SELPLG,SEM1,ZYX
FOXA1	0.000958	779 (22)	transcription regulator	AGR2,ANXA1,ATP5PF,CDH1,CDKN1A,CPS1,DDIT4,EPHX1,ERBB3,FNDC3B,FOXA1,HADH,HNF4A,ISL1,JAG1,MYC,MYL9,PAM,PPARA,SFTPC,SOD1,SPSB1,TNFRSF12A,TTR,XBP1
NPC1	0.000974	683 (21)	transporter	ABCA1,ARNTL,ATF4,CAMP,CAV2,CCND1,CTSB,CTSD,CYP27A1,EGR1,KLF4,LDLR,MMP14,MVK,TLR4,XBP1
NFKB2	0.000984	446 (15)	transcription regulator	BCL2,BCL2L1,CCL5,CCND1,CD34,CDKN1A,ENPP2,FOS,IGFBP4,IL23A,IL34,IRF4,KRT7,Madcam1,MARCKSL1,MYC,NFKB2,ORAI1,PDGFRA,PHLDA2,TRAF1,UPK1B,ZFP36L1
morphine	0.000984	551 (18)	chemical drug	ARRB1,AXIN2,BCL2,CCND1,CDKN1A,CTNNB1,ERBB3,FOS,FOSB,FOSL2,GJB6,IL23A,KCNAB2,KCNB1,MAP3K1,MAPK1,MBP,NTRK3,OPRD1,PTGES,THBS2,TLR4,WNT7A
ST6GALNAC1	0.000997		enzyme	CDH1,CTNNB1,SNAI1,VIM
ZNF652	0.000997		other	SMAD2,TGFB2,TGFBR2,VIM
DVL1	0.000997	609 (17)	other	APP,CTNNB1,LEF1,MYC
RAP1GAP	0.000997	521 (23)	other	CCND1,CDK4,CDK6,FOS
DAB2	0.000997	483 (21)	other	AXIN1,CCND1,CTNNB1,FOS
PDE3A	0.000997	695 (26)	enzyme	CCND1,CDKN1A,CREM,DUSP1
DLC1	0.000997	373 (12)	other	CDH1,CDK4,CDK6,CDKN2B
MED13L	0.000997		other	ANKRD1,LIF,MYC,SUSD2
AR-A014418	0.000997		chemical reagent	BCL2L1,CD44,GDF15,MAPT
gliotoxin	0.000997	266 (10)	chemical toxicant	BCL2,BCL2L1,BIRC5,IER3
KL	0.000997	480 (20)	enzyme	BCL2,BCL2L1,CCN2,CCND1,CDKN1A,CTNNB1,CYP46A1,EGR1,KL,MYC,TYRO3
ITGA5	0.000997	570 (20)	transmembrane receptor	BCL2,CCND1,CD44,CDK4,CDKN1A,ENPP2,FOS,GJA1,MMP14,TBXT,TGFBR2
ETS2	0.001	675 (24)	transcription regulator	BCL2L1,CD34,CDKN1A,CSF1R,CYP27A1,DUSP6,FOS,KRT18,MYC,PRIM2,SPP1,TERT,TGFBR2,TNFSF14
gemcitabine	0.001	628 (18)	chemical drug	BCL2,BCL2L1,BIRC5,CCND1,CD47,CDKN1A,CPT1A,EGR1,IL23A,MDK,MYC,PKM,RIPK1,SLC29A1
IL10RA	0.00101	411 (12)	transmembrane receptor	ADD3,ANKH,ANO1,ASS1,ATOH1,BCL2,BNIP3,BOC,C3,CCL5,CCN1,CD34,CELA1,CLCN7,CSRP2,DDIT4,DPEP1,EDN1,EHF,FADS3,GNE,GSDMC,HGFAC,IL1A,IL1RN,IL23A,INHBA,NR5A2,OGN,PAM,PDCD1,PDGFRA,PYGL,REG4,RSAD2,SLC2A6,SOCS3,ST6GALNAC2,TTR,WWP1
EFNA4	0.00103		kinase	CCN2,DUSP4,DUSP6,FOXJ2,ITGB6,KRT18,KRT7,NTM,PKP1,SLC20A1
fisetin	0.00103	440 (17)	chemical drug	BCL2,BCL2L1,BIRC5,CCL5,CCND1,CDH1,FOS,MYC,TRAF1,VIM
PTPRR	0.00105		phosphatase	AP1M1,CLCN7,DCTN1,DHRS3,ETS1,FBXW4,FOS,KRT18,KRT8,LENG1,LMOD1,MAD1L1,MYH9,PEX14,PLXNB2,RALGDS,TNFAIP1
TAL1	0.00106	466 (19)	transcription regulator	ADGRG1,BCL2,BUB1,C3,CDK6,CDKN1A,CPLX1,EEF1E1,ETS1,FBXW7,GATA2,ID2,IFNAR1,IL27RA,MAP3K1,MARCKS,MFSD13A,MYC,MYOG,NDN,PTGER4,PTPRU,RBM7,RIPK4,SPRY2,STK17A,TNFAIP1,TOX,TRAF3,ZC3H12A,ZNF74
SERPINF1	0.00109	586 (18)	other	AXIN2,BCL2,BCL2L1,BID,CCN2,CCND1,CD34,CYBA,MYC,NGF,PDGFRA,VIM
MAP2K7	0.00109	685 (20)	kinase	CCL5,CCND1,CDKN1A,CRYBA4,ENPP2,GJA1,IL1R1,ITGB1,LSP1,MYC,PLA2G4A,PPP1R7
MKNK1	0.00111	288 (7)	kinase	ANXA2,BAG3,CCN1,CD34,DCTN1,EGR1,ETS1,FLNB,FOS,FOSB,GAP43,ID2,ISG15,MAPK1,MAPT,MYC,MYO6,NELL2,NUP210,PAFAH1B1,PCDH8,PLXNB2,SMAD2,SPRY2,VIM,VSNL1
CSF3	0.00111	499 (15)	cytokine	BCL2,BCL2L1,BIRC5,CCL5,CD34,CD44,CDK4,CDK6,CEBPD,CTNNB1,CTSD,DUSP6,EDN1,EGR1,ENPP2,ERAP2,ETS1,FOS,GADD45G,GJA1,IL1RN,MYC,ODC1,SOCS3,TLR4,TNFRSF1A
Salmonella enterica serotype abortus equi lipopolysaccharide	0.00114	509 (14)	chemical toxicant	ACKR3,CCL5,CDKN2B,DTNBP1,EDN1,EGR1,ETS2,EZH2,ID2,IL1A,IL23A,INHBA,ISG15,MAD1L1,MAFF,MCOLN2,OSGIN1,PHLDA2,PLD1,RHOU,SOCS3,TEX14,TNFSF9,TRAF1,WNT5A
phytohemagglutinin	0.00114	651 (16)	chemical drug	APP,BTG1,CAT,CCL5,CD44,CD47,CDK4,CHAF1B,CPS1,EIF5,ENPEP,ERF,FGFR3,FOS,FOSL2,GATA2,GNAT1,IDH3A,KIF23,MBP,NAGLU,NCAM1,OPRD1,PLD1,PLK1,PSMA1,PTPN1,PWP1,RIPK1,RPA1,RPS16,RXRA,SPP1,TERT,TIMP3,TRAF1,VGLL4,VPS41,XBP1
RNA polymerase II	0.00114	671 (20)	complex	ACTB,AGPAT2,ATP13A2,BCL2,C3,CCL5,CCNB2,CDH1,CDKN1A,DUSP1,ELK4,ENO1,FOS,FOSL2,GAPDH,GDF15,HNF4A,IFNGR1,IL1RN,KCNAB2,KPNA2,LDLR,MAP2K2,MAPK1,MYC,MYOG,NR5A2,OSGIN1,PTK2,RALGDS,RBBP8,RND3,RPL12,SOCS3,SPP1,TERT,THBS2
MSTN	0.00116	539 (21)	growth factor	CAV3,CDKN1A,CTSV,FOS,IGF1R,INHBA,INHBB,MAP1LC3B,MYOG,SMAD1,SMAD3,SPP1,SRC,VIM
cadmium chloride	0.00116	517 (20)	chemical toxicant	ATF4,CCL5,CCND1,CDH1,CHMP5,EIF4E,FOS,GAPDH,MYC,PKM,RICTOR,SNAI1,TERT,VIM
THRA	0.00118	596 (23)	ligand-dependent nuclear receptor	APOA1,APP,ATF4,CCND1,CD44,CDKN1A,CIRBP,COX4I1,CPT1A,CTNNB1,CTSB,CTSD,DOCK9,Esrra,FGFR1,FGFR3,FOS,FST,FURIN,INHBA,LDLR,MBP,PROM1
prednisolone	0.00119	578 (17)	chemical drug	AGO2,APP,BAG3,BCL2,BCL2L1,BID,BNIP3,BTG1,CASP8,CAT,CEBPD,CTSB,DUSP1,DUSP10,EDN1,FADD,FKBP5,IGF2BP3,JAG1,MAP1LC3A,MAP1LC3B,MYH9,NOXA1,NQO2,PARK7,PDCD1,PFKP,PIK3R4,PPCDC,SOD1,SPON2,SPP1,UTRN
Integrin	0.00119	619 (18)	complex	CCND1,FOS,MMP14,MYC,SOCS3,TGFB2
DDX17	0.00119	594 (11)	enzyme	ABCA1,CCND1,CDKN1A,CTSD,HTRA1,MYC
CCAT2	0.00119		other	BCL2,CCND1,CDH1,MYC,SMAD2,VIM
Go6983	0.00119	562 (18)	chemical drug	CCN2,FOS,PPARA,PRKCD,SNAI1,TRAF1
ADRB	0.00119	684 (23)	group	ANKRD1,BNIP3,BOK,CCND1,CDC7,CDK4,CDK6,CDKN1A,CREM,DDIT4,ENDOD1,FOS,GDF15,HSD17B7,IFIT3,INSIG1,KLF4,RSAD2,SLC6A9,SMAD6,TRAF1,TRAF3
MYB	0.00121	575 (21)	transcription regulator	ADA,AXIN2,BCL2,BCL2L1,BIRC5,C3,CCND1,CD34,CDH1,CDKN2B,COL4A1,EZH2,IGF1R,IL1A,KLF4,LIF,MAD1L1,MYC,NEDD9,NFKB2,RAG2,RGCC,SNAI1,SPP1,VIM,ZC3H12A
aflatoxin B1	0.00122		chemical - endogenous non-mammalian	ABCC3,ACSL3,APP,AURKB,BOK,BUB1,CDH13,CDKN1A,Cdkn1c,CELA1,CHAF1B,CUL2,DBP,EHF,EZR,GDF15,GJA1,INHBA,KIF23,LDLR,MND1,MYBL1,NCF2,NCK2,NPDC1,NRG1,PAK1,PHGDH,PLK1,POLD2,PRKAB1,RAP1GAP,SERPINB1,SPP1,TACC3,TTK,UBE2T,XPC
ETS1	0.00123	669 (23)	transcription regulator	ATP2A3,AXIN1,BCL2L1,CCL5,CCN2,CCND1,CD44,CDK6,CDKN1A,CITED2,CSF1R,EGR1,ETS1,ETS2,ID2,IGF2BP3,INSIG1,ITGB6,JAK1,KRT8,MYC,OPRD1,PHLDA2,PRIM2,REN,SNAI1,SPP1,SZRD1,TGFB2,TGFBR2,TNFSF14
acyline	0.00125	404 (13)	biologic drug	BCL2,DUSP1,EEF1A1,EEF1E1,EGR1,FGFR2,FOS,GADD45G,HSD17B7,LDLR,MYC,RPL12,RPL26,RPS16,RPS5,RPS8,SLC7A1,STARD5
EFNA3	0.00126		kinase	CCN2,DUSP4,DUSP6,FOXJ2,ITGB6,KRT18,KRT7,NTM,PKP1,SLC20A1
D-galactosamine	0.00126	518 (14)	chemical - endogenous mammalian	BCL2,CASP8,CTSB,FOS,GDF15,JUND,MYC,SDC3,TLR4,TNFRSF1A
LOX	0.00126	555 (18)	enzyme	BCL2,CDH1,IGF1R,MYC,PDGFRA,PTK2,SNAI1
CRNDE	0.00126	494 (12)	other	BCL2L1,CDKN1A,DUSP10,DUSP4,DUSP5,DUSP6,FGFR3,IL1R1,PDGFA
miR-450a-5p (and other miRNAs w/seed UUUGCGA)	0.00126		mature microRNA	HNRNPK,ITGAV,ITGB1,JAG1,PTK2,SMAD2,SPP1,TGFB2,VIM
COL5A1	0.00126	375 (7)	other	Acan,COL12A1,CTSD,EMILIN1,FBLN5,ITGAV,ITGB1,LTBP2,PKM
vinblastine	0.00126	562 (21)	chemical drug	AXIN1,CCL5,CDKN1A,CTNNB1,DVL1,FBXW7,FOS,IGFBP4,MYC
GNRH1	0.00128	799 (24)	other	APP,CREM,DUSP4,EGR1,FOS,FOSB,FST,INHA,INHBA,INHBB,PRKCD,RPLP1
GFI1	0.00129	478 (17)	transcription regulator	CASP8,CDKN1A,E2F6,ETS1,ETS2,FOSL2,GADD45G,GJA1,ID2,IL1A,IL1R1,ISL1,MAFF,MYC,NFKB2,RAG2,RIPK1,SMAD3,TNFRSF1A,TNFSF14,TNK2,TOLLIP,TRAF3
DUSP1	0.00129	553 (13)	phosphatase	BCL2,CAMP,DUSP1,DUSP6,ELOVL3,GDF15,IER3,IFIT3,IL1A,IL1RN,IRF4,ISG15,MXD1,MYOG,PDGFA,PIK3R1,PRR7,PTPRK,RETSAT,RSAD2,SOCS3,TGFB2,VEGFC
TGFA	0.0013	527 (18)	growth factor	BCL2L1,BIRC5,CCL5,CCN2,CCND1,CDKN1A,CTNNB1,ERRFI1,FOS,FOSL2,IGFBP4,PLA2G4A,PLA2G5,VIM,WNT5A
TET2	0.00131	355 (7)	enzyme	ANXA2,AQP8,CSF1R,CTNNB1,FBXL5,FBXO15,FCN1,FOSL2,HS6ST1,IFIT3,IGF1R,IL1R1,ISL1,MAFF,MAP4K3,RND3,RSAD2,SEC14L1,SLC20A1,TNFSF14,TRIB2,TRIOBP
Sb202190	0.00132	634 (17)	chemical drug	BCL2,BIRC5,CAMP,CAV3,CCN2,CCND1,CDKN1A,CTNNB1,EGR1,FGFR2,FOS,IL23A,LDLR,MAP1LC3A,MYOG,PCBP2,PLA2G4A,PPARA,RETSAT,SNAI1,VIM
ANTXR2	0.00132	292 (10)	transmembrane receptor	CCND1,CDH1,CTNNB1,PIK3R2,VIM
CIC	0.00132		transcription regulator	CCND1,DUSP4,MAFF,SLC20A1,SPRY4
SH3KBP1	0.00132	619 (18)	other	BCL2L1,CDH1,MYC,SNAI1,XBP1
CLCA2	0.00132		ion channel	CASP8,CDH1,CDKN1A,SNAI1,VIM
PAWR	0.00132	661 (23)	transcription regulator	APP,BCL2,CDKN1A,MAPK1,SLC5A7
BAG3	0.00132	589 (17)	other	BCL2,BCL2L1,CDKN1A,CDKN2B,MAP1LC3B
Laminin5	0.00132	373 (14)	complex	CD81,MMP14,PGRMC2,PLOD2,SPP1
TSH	0.00133	639 (21)	complex	ARRB1,CCND1,CDKN1A,EGR1,FOS,FTH1,FZD1,GAPDH,IL1RN,MYC,PPARD,SOCS3,WNT5A
oxaliplatin	0.00133	636 (19)	chemical drug	ANXA2,BCL2,BCL2L1,BID,BIRC5,CCND1,CDH1,CDKN1A,GAP43,GDF15,RGS11,SLC5A7,VIM
miR-145-5p (and other miRNAs w/seed UCCAGUU)	0.00133	493 (7)	mature microRNA	CDK4,CES1,EIF4E,FSCN1,IGF1R,KLF4,KRT7,MYC,MYL9,PADI1,PARP8,PLA2G4A,PROM1,VASN
NR4A1	0.00138	575 (20)	ligand-dependent nuclear receptor	ATP5PF,AXIN2,BCL2,BIRC5,CAV3,CCL5,CCN2,CCND1,CLDN5,COX4I2,CTNNB1,EHF,ENO1,GPI,GREM1,IDH3A,ITGB1,KRT18,KRT8,LDLR,MARCKSL1,NDUFA10,NDUFA7,OGDH,PDCD1,PPP1R3C,PTK2,RPIA,RXRA,SDHD,SLC39A11,SMAD3,SMAD7,SOAT1,STARD10,SUCLG1,TRIM41
promegestone	0.00141	489 (19)	chemical drug	BCL2L1,CCN2,CCND1,CDKN1A,CTSD,DUSP4,DUSP5,ERBB3,FKBP5,GAL,HNRNPAB,IER3,IFIT3,IL1R1,INHBB,MYC
EFNA5	0.00142	346 (7)	kinase	CCN2,DUSP4,DUSP6,FOXJ2,ITGB6,KRT18,KRT7,NTM,PKP1,SLC20A1,TNFAIP6
NRL	0.00142		transcription regulator	ABCA4,ADRB1,CRYZ,DGKD,GNAT1,GNB1,IGF1R,PIK3R1,PTPN1,SRC,TUB
SB 216763	0.00142	548 (21)	chemical drug	AXIN2,CCN1,CCN2,CCND1,CTNNB1,FOSB,FSCN1,MYC,MYOG,RND3,SNAI1
celecoxib	0.00144	573 (17)	chemical drug	APP,ATF4,BCL2,BCL2L1,BIRC5,CCND1,CDH1,CDKN1A,CTNNB1,FOS,GDF15,IGF1R,PPARD,RIPK1,ST3GAL4,TGFBR2,TLR4,TRAF1,VEGFC,WNT5A
S100A9	0.00147	474 (17)	other	ADAMTS5,C1QB,C3,CCND1,Cdkn1c,CTNNB1,DDIT4,DYRK3,ENPP2,ENTPD2,FBLIM1,FURIN,GFRA3,ISG15,KCNMA1,MMP14,MYC,NRG1,NTRK3,PIK3IP1,PTGES,RAB20,SOCS3,SOCS7,TNFAIP8
RUNX1	0.00147	719 (22)	transcription regulator	ACHE,ADGRG1,ANXA2,ATF4,BDH1,CCND1,CD34,CDKN1A,Cdkn1c,CDKN2B,CSF1R,EDEM1,EGFL7,FSCN1,GATA2,ID2,ISG15,ITGAV,ITGB1,JAM3,MACROH2A1,MYC,MYH10,MYH9,MYL9,NCAM1,NR2F2,PCDH7,PIK3R1,PTCH1,RGCC,RSAD2,SPP1,UGCG
LLGL2	0.00149		other	ANKRD1,CCN1,CCN2,CRIM1,DUSP1,FSCN1,TGFB2,TNS1
RPSA	0.00149	577 (13)	translation regulator	CCL5,DUSP1,IL1A,IL1R1,ISG15,TLR4,TOLLIP,TRAF1
miR-26a-5p (and other miRNAs w/seed UCAAGUA)	0.00149	269 (7)	mature microRNA	CDK4,CDK6,CDKN1A,EZH2,FGF9,MYC,SMAD1,TGFBR2
urethane	0.00149	363 (19)	chemical toxicant	CCND1,CDK4,CDKN1A,Cdkn1c,CDKN2B,MYC,PTGES,TERT
miR-141-3p (and other miRNAs w/seed AACACUG)	0.00152	423 (12)	mature microRNA	CDH1,CDK6,CTBP2,CTNNB1,DICER1,GJB3,ISL1,ITGAV,ITGB1,JAG1,LEF1,SNAI1,TGFB2,VIM
caffeic acid phenethyl ester	0.00155	523 (16)	chemical drug	BCL2,BCL2L1,BIRC5,CCND1,CD44,CDKN1A,CTSB,EGR1,FTH1,KLF6,MMP14,NFKB2,NGF,PLD1,RXRA,ST13,TWIST2,VIM
losartan potassium	0.00157	656 (18)	chemical drug	APP,ATF4,CCN2,CREM,EDN1,EGR1,FOS,GJA1,IGF1R,ITGAV,KL,KRAS,MAPT,PDGFA,REN,SMAD3,SOCS3,SPP1,TGFB2,TGFBR2,TNNI2,XBP1
IKBKE	0.00159	381 (16)	kinase	Ang4,ATF4,BCL2,CCL5,CCND1,IDH3A,IFIT3,IL1A,IL23A,MYC,PGM3,PHGDH,PTCH1,PYGL,RSAD2,SLC16A1
SUZ12	0.00159	419 (13)	enzyme	ACKR3,CDH1,DAB2IP,EPHA1,FOXA1,GAD2,HNF4A,INSIG1,IRX3,JAM2,JUND,KLF4,LAMB3,LITAF,MYC,NUDT2,SLC7A5,SNAI1,TBXT,TCHHL1,UCHL3
KDM5B	0.00159	572 (12)	transcription regulator	BBS9,CCN2,CCND1,EGR1,ERBB3,FGFR2,FOXA1,FST,GAL,INSIG1,ISG15,ISL1,MPC1,NCAPH,NEDD9,PSIP1,TBXT,TGFB2,TTK,UBR7,XBP1
tributyltin	0.00159	270 (7)	chemical reagent	ABCA1,ANGPTL7,ASS1,ATP5F1D,CCN2,COX4I1,CYP26B1,ELOVL3,IFIT3,INHBA,ITGA3,LCTL,PDGFRA,PPARA,ROCK2,Slc25a48,SYT13,THBS2,UNC13C,ZNF423
miR-1-3p (and other miRNAs w/seed GGAAUGU)	0.0016		mature microRNA	ADPGK,ANKRD29,ANXA2,BCKDHB,BCL2,CAND1,CDK14,CORO1C,CSRP1,GJA1,KIF2A,LASP1,OAT,PLEKHB2,POLR2K,PTPRF,PWP1,RBM47,SLC25A22,SLC25A30,TIMP3,TNS4,TPM1,TPM4,TSPAN4,UNC93B1,UTRN
ZBTB16	0.00161	462 (13)	transcription regulator	ACER2,B3GNT2,BID,CCND1,CD34,CD44,CD81,CDKN1A,CSGALNACT1,DHRS3,FGFR3,GATM,GPT2,ICOS,ID2,IFNGR1,IL1A,IL4R,ITGAV,LY86,MYC,Nptn,ODC1,PIK3R1,PLA2G5,PPARA,SDS,SGMS1,SPP1,UCK2
MAPK14	0.00165	583 (18)	kinase	ABCA1,ANKRD1,AXIN2,BCL2,CAT,CCL5,CCND1,CDH1,CEBPD,DUSP1,DUSP6,FOS,FOSL2,GJA1,GREM1,ITGB8,JUND,LDLR,LEF1,MAPT,MYOG,PLA2G5,PTGES,SOCS3,SOD1,SPP1,TNN,VEGFC
pregna-4,17-diene-3,16-dione	0.00166	509 (14)	chemical - endogenous non-mammalian	BCL2,BCL2L1,BIRC5,CCND1,CES1,MYC,NGF
zerumbone	0.00166	491 (10)	chemical - endogenous non-mammalian	ATF4,BCL2,BCL2L1,BIRC5,CCND1,MYC,TRAF1
IPMK	0.00166	375 (13)	kinase	ACTB,CCN1,CSRP1,FOS,FOSB,MYL6,MYL9
TGFB1I1	0.00166	613 (19)	transcription regulator	CDKN1A,FOS,KLF4,KRT18,LTBP2,SMAD7,TNS1
NTRK1	0.00166	619 (22)	kinase	BCL2,BCL2L1,CDKN1A,DLG4,EGR1,FOS,WNT5A
BRD7	0.00166	570 (17)	transcription regulator	CDH1,CDKN1A,DICER1,KRT8,PIDD1,PYCARD,VIM
vanillin	0.00166		chemical - endogenous non-mammalian	CCN2,DDIT4,DUSP6,FGFR2,INSIG1,JUND,MAP2K2
ammonium chloride	0.00166	593 (14)	chemical drug	APP,CD151,CD9,CTSB,EDN1,LDLR,PKD2
glycine	0.00167	600 (19)	chemical - endogenous mammalian	ATF4,CCND1,CDKN1A,FOS,ODC1,TLR4
tofacitinib	0.00167	395 (13)	chemical drug	BIRC5,CCND1,DNASE1L3,IFIT3,ISG15,MYC
SLC6A3	0.00167	374 (11)	transporter	CHRNA7,DLG4,DYNLL1,FOSB,GNAL,PSAP
AKR1B1	0.00167	580 (18)	enzyme	BCL2,BCL2L1,BIRC5,CCND1,CDKN1A,CPT1A
indirubin	0.00167	519 (11)	chemical drug	BCL2,BCL2L1,BIRC5,CCN1,CCND1,MYC
advanced glycation end-products	0.00167	625 (18)	chemical - endogenous mammalian	ABCA1,BCL2,CASP8,CCN2,CDKN1A,CLDN5,GJA1,PTGES,ROBO1,SPP1,TLR4
ESRRA	0.00168	614 (15)	transcription regulator	ACKR3,ANXA1,CASP8,COL4A1,CSRP2,EGFL7,EMILIN1,ENO1,ENPEP,ESM1,Esrra,ETS1,FAM102A,GAPDH,HSPB6,IDH3A,IGFBP4,JAM3,MMP14,MYH9,NRP2,PDP1,PKM,PPARA,PRKCD,SEMA6A,SPP1,TIMM22,TNFRSF12A,TNFRSF1A,TNS4,UBALD1,WNT11,XBP1,ZC3H12A
NR2F1-AS1	0.00169		other	CCND1,CDH1,VIM
DNAJB4	0.00169	625 (19)	other	CCND1,CDH1,CDKN1A
AMOTL2	0.00169	361 (7)	other	ANKRD1,CCN1,CCN2
DACT3	0.00169	343 (7)	other	AXIN2,CCND1,MYC
PDLIM1	0.00169	389 (11)	transcription regulator	CDH1,SNAI1,VIM
miR-574-5p (miRNAs w/seed GAGUGUG)	0.00169		mature microRNA	CERS1,CTNNB1,QKI
miR-330-5p (and other miRNAs w/seed CUCUGGG)	0.00169		mature microRNA	BCL2L1,CD47,ETS1
AHNAK	0.00169	641 (19)	other	CCND1,CDKN1A,MYC
KLK6	0.00169	661 (15)	peptidase	ADAM10,APP,CDH1
SNRK	0.00169	343 (7)	kinase	CCND1,CTNNB1,MYC
S3I-1757	0.00169	505 (16)	chemical reagent	BCL2L1,BIRC5,CCND1
ACP1	0.00169	532 (22)	phosphatase	CTNNB1,FOS,MYC
MAD1L1	0.00169		other	MXI1,MYC,TERT
LY5	0.00169	412 (10)	chemical reagent	BCL2L1,BIRC5,CCND1
abrocitinib	0.00169	405 (12)	chemical drug	BCL2,MYC,SOCS3
carboxyamido-triazole	0.00169	645 (21)	chemical drug	BAG3,CCND1,FOS
tirapazamine	0.00169		chemical drug	CDKN1A,RPA1,SPP1
sodium alum	0.00169		chemical drug	IL4R,RAG2,TPT1
MS645	0.00169		chemical reagent	CDK4,CDK6,MYC
sertindole	0.00169		chemical drug	ACTB,APP,MAPK1
phosphoramidon	0.00169	70 (3)	chemical - endogenous non-mammalian	APP,ECE1,EDN1
CCN2	0.00172	684 (20)	growth factor	Acan,ADAMTS5,BCL2,BCL2L1,BIRC5,CCN2,CCND1,CD44,CTNNB1,EGR1,EMILIN1,ENO1,FLNB,HSD17B7,LEF1,MMP14,MYC,TIMP3
LGALS3	0.00172	629 (19)	other	BCL2,CCNB2,CCND1,CDKN1A,COL4A1,CTNNB1,CTSV,DUSP6,ENPP2,FSCN1,ITGAV,ITGB1,ITPR3,KRAS,KRT18,MYC,SOCS3,SPP1
paraquat	0.00175	609 (19)	chemical toxicant	AMN,APOA1,BCL2L1,BID,BNIP3,CACNA1E,CAT,CCN2,CEBPD,EDN1,INHBA,ITGB8,KCNMA1,KLF6,PRR7,SOD1,STON2,STRBP,UNC13C
IDH1	0.00175	638 (16)	enzyme	ABCA1,ATF4,BCAT1,CD47,CDH1,EDEM1,EGR1,LDLR,MAPK10,PTCH1,TGFB2,VIM
phenylbutazone	0.00175	471 (11)	chemical drug	ANXA1,ANXA2,CACNG5,CCND1,CD44,EFEMP2,FBLIM1,IER3,S100A11,SPP1,TNFRSF12A,VIM
anisomycin	0.00175	572 (19)	chemical - endogenous non-mammalian	ADRB1,BCL2,BCL2L1,CCND1,CDKN1A,DUSP1,EGR1,FOS,GJA1,LDLR,SPP1,TERT
CDKN1B	0.00176	618 (22)	kinase	BCL2,CAT,CCND1,CDH1,CDK4,CDKN1A,CLPB,EGR1,ELOVL3,GAP43,HSPB2,LEF1,MYC,NDEL1,PDCD1,PES1,PTK2,RAG2,SMAD7,SOD1
PRDM1	0.00177	599 (21)	transcription regulator	ADA,ADGRG1,AXIN2,CASP8,CD44,CDK6,DBNDD1,DDIT4,EZH2,FOS,FTH1,GALNT2,ID2,IFIT3,IFNAR1,IFNGR1,IGF1R,IL1A,IRF4,ISL1,JAG1,JAK1,MYC,PCDH18,PDCD1,PLA2G4A,RSAD2,SLC2A5,SLC5A8,SMAD3,SNAI1,TEX29,TNFAIP6,TNFRSF1A,TNFSF9,TTR,XBP1
mir-29	0.00178	662 (20)	microRNA	BCL2,CARD9,CCND1,CDH1,CDK6,EOMES,FKBP5,IL23A,KLF4,PDGFA,PDGFRA,PIK3R1,TIMP3,VIM,YY1,ZFP36L1
Ro31-8220	0.00182	552 (17)	chemical drug	BCL2,BCL2L1,CDKN1A,DUSP1,DUSP4,EGR1,FSTL3,ITGB1,PLD1,TRAF1
eflornithine	0.00182	762 (23)	chemical drug	APP,ATF4,C3,CDH1,CDKN1A,CDKN2B,CTNNB1,ODC1,PLK1,PSAP
LIF	0.00185	662 (19)	cytokine	ACAA2,BCL2L1,CCND1,CD34,CD9,CDH1,CDKN1A,CEBPD,CSF1R,DBH,EGR1,ELF3,ENPP2,FOS,GAL,ID2,IL34,JAM2,LARGE1,MYC,MYOG,PLD1,PTPN1,RHOU,SOCS3,SPP1,TBXT,VWF,WNT5A,XBP1
N-cor	0.00186	679 (21)	group	ABCA1,ARNTL,AXIN2,CCL5,CCND1,CDK6,CDKN1A,CTSB,DHRS3,ELOVL5,FZD1,IL1A,LHPP,PDGFA,RAB20,STMN2,TBC1D2
CRTC2	0.00187	667 (21)	other	BCL2,CCND1,CDK6,Esrra,IDH3A,MYC,SDS,SMAD6
NR2E1	0.00187	629 (13)	ligand-dependent nuclear receptor	CCND1,CDKN1A,MAP3K12,MAPK10,MAPK12,MYC,TGFB2,WNT7A
LTBP4	0.00187	490 (7)	growth factor	GREM1,ID2,MYC,TGFB2
evofosfamide	0.00187		chemical drug	CCND1,CDK4,CDK6,CDKN1A
LATS	0.00187	547 (13)	group	BIRC5,CCDC80,CCN1,CCN2
CYSLTR1	0.00187	382 (14)	G-protein coupled receptor	BCL2,CDH1,FOS,SOD1
EFEMP1	0.00187	396 (15)	enzyme	CDH1,FBLN5,SMAD7,VIM
ARAF	0.00187	470 (21)	kinase	CCND1,EMCN,FOS,MYOG
WNT7B	0.00187	482 (9)	other	AXIN2,CCND1,MYC,PTCH1
SULF1	0.00187	300 (7)	enzyme	Acan,ADAMTS5,CCND1,SMAD1
ACTA2	0.00187		other	CCN2,CDH1,PTK2,VIM
PCBP1	0.00187		translation regulator	CD44,INHBA,MYC,MYH10
aplidine	0.00187	554 (20)	biologic drug	DUSP1,FOS,FOSB,JUND
mycophenolic acid	0.00189	690 (21)	chemical drug	C1orf116,CCN1,CCN2,CDK6,CDKN1A,DUSP1,EDN1,ETS1,ID2,INHBA,LDLR,MYBL1,NFKB2,TUFT1,UGCG
FGFR3	0.0019	538 (16)	kinase	BCL2L1,CCND1,CDH1,CDKN1A,Cdkn1c,DUSP6,FOS,SNAI1,SPP1
steroid	0.0019	705 (18)	chemical - endogenous mammalian	ANXA1,CCL5,CCN1,CDH1,FOS,GAP43,MYC,PRKCD,SPP1
miR-155-5p (miRNAs w/seed UAAUGCU)	0.00194		mature microRNA	ARFIP1,CCN1,CCND1,CD47,CSF1R,CTNNB1,DPP7,ETS1,FADD,IL1A,IL23A,KRAS,MYO10,NARS1,PIK3R1,POLE4,RIPK1,SH3BP4,SLA,SMAD1,SMAD2,SNAP29,TP53INP1,UBE2J1
TCR	0.00196	455 (13)	complex	BCAT1,BCL2,BCL2L1,CCL5,CCND1,CD44,CDH1,CTSB,EGR1,EIF4E,ELL2,ENO1,EOMES,FOS,GADD45G,GNPDA1,HADH,ICOS,IFIT3,IFNAR1,IFNGR1,IL4R,IRF4,ISG15,MAP3K7,MAPK1,MYC,NDUFA10,NFKB2,NOP58,ODC1,PDCD1,PIK3R1,PRDX6,RIPK1,RPS16,RSAD2,SEMA3A,SMAD7,SOCS3,SPP1,TLR4,TNFRSF12A,TNFRSF1A,TRAF3
SPHK1	0.00197	488 (18)	kinase	APP,BCL2L1,CCL5,CCN2,CCND1,CDKN1A,CTTN,EGR1,PTGES,SOCS3,TRAF1
nitroprusside	0.00197	568 (19)	chemical drug	ACTN1,BCL2,BCL2L1,BIRC5,CAT,DUSP6,EGR1,FOS,IFNGR1,LAMB1,MYC
GNAS	0.00197	631 (19)	enzyme	ARL4D,BCL2L1,BIRC5,CCN1,FOS,FOSL2,GLI2,INHA,KLF4,MAFF,MYC,PLA2G4A,PTCH1,SPP1
ursolic acid	0.00197	632 (21)	chemical drug	BCL2,BCL2L1,CCND1,CDKN1A,CNP,FOS,GDF15,MBP,MOG,MYC,NARS1,SLC38A2,SLC6A9,TLR4
RARG	0.002	722 (22)	ligand-dependent nuclear receptor	ABCA1,APOA1,CCN2,CHST10,COL4A1,CYP26B1,DHRS3,DUSP1,EGR1,FOS,GAP43,KLF4,LAMB1,MYC,NTN1,SLC10A1
(±)-2-hydroxyoleic acid	0.00201		chemical drug	CAMP,CDKN1A,PRKAR1A,ROCK2,XBP1
KIF26A	0.00201	562 (11)	other	CDH1,MYC,PIK3R1,PTK2,SNAI1
DANCR	0.00201	346 (12)	other	CDH1,CTNNB1,SNAI1,TIMP3,VIM
CSNK2B	0.00201	467 (15)	kinase	CCND1,CDH1,CTNNB1,MYC,SNAI1
Ppp2c	0.00201	627 (22)	group	BCL2,CDKN1A,CDKN2B,DUSP1,IL23A
CTNNBIP1	0.00201	646 (19)	other	AXIN2,CCND1,CDKN1A,CTNNB1,NEDD9
MED16	0.00201	237 (7)	transcription regulator	CCN1,CCN2,CDH1,TGFBR2,VIM
HSPA1A/HSPA1B	0.00201	469 (19)	enzyme	CDKN1A,FOS,PSIP1,PTK2,XBP1
cantharidin	0.00201	533 (15)	chemical drug	BAG3,BCL2,BCL2L1,RXRA,XBP1
phencyclidine	0.00201	645 (22)	chemical drug	BCL2,BCL2L1,CREM,FOS,NRG1
gambogic acid	0.00201	516 (14)	chemical - endogenous non-mammalian	BCL2,BCL2L1,CCND1,MYC,TRAF1
MYRF	0.00202		transcription regulator	AP5Z1,CCN2,CDK2AP1,CHMP4C,GDF15,GOLM2,LHPP,MBP,MFSD1,MOG,RHOU,SEPTIN11,ZNF362
fenamic acid	0.00202		chemical reagent	ANXA1,ANXA2,CACNG5,CD44,EFEMP2,ELF3,FBLIM1,IER3,MYC,S100A11,SPP1,TNFRSF12A,VIM
HIC1	0.00203	316 (12)	transcription regulator	ACKR3,ATOH1,CCND1,CDKN1A,FHL2,FST,INHBA,LIF,PLA2G4A,SFXN3,SPP1,TNFAIP8
CD28	0.00204	564 (18)	transmembrane receptor	ALKBH1,ANXA1,BCL2,BCL2L1,BTG1,CASP8,CCND1,CD247,CDK4,CDK6,CNIH4,CREM,EIF4E,EOMES,FOS,GAPDH,GNL2,H2AC6,HMGN1,ICOS,IFNGR1,IGF1R,IL1R1,IL27RA,IRF4,LCP1,LSP1,LTN1,MACROH2A1,MYC,NDFIP2,NFKB2,ODC1,OPRD1,ORAI1,ORAI3,PDCD1,PTGER4,PUM3,SLC7A1,SLC7A5,SOCS3,TMX3
NCOA1	0.00205	645 (22)	transcription regulator	ABCA1,C3,CASP8,CCND1,CDKN1A,DBP,DDX28,DGKQ,EGR1,EOMES,ERBB3,Esrra,FGFR2,FOS,IL1RN,MYC,NADK,PGS1,PPARD,PTGES2,RPL36,SMG6
RET	0.00205	661 (21)	kinase	ANXA1,ATF4,BCL2,CCND1,CD151,CLDN5,CTSB,CTSV,DUSP6,EGR1,FOS,GJA1,ISL1,MMP14,MYL6,PLOD2,ST13,STMN2,TACC3,TGFB2,TIMP3,WNT11
STAT4	0.00212	681 (21)	transcription regulator	ATF4,BANP,BCL2,BCL2L1,C3,CCNI,ERRFI1,FSCN1,FURIN,GADD45G,GJA1,IER3,IRF4,ISG15,KRT18,LRRFIP1,MAP3K1,MGARP,MYC,PDCD1,PKP2,PLOD2,PRDX6,PYGL,RGCC,SELPLG,SERPINB1,SH3BP4,SOCS3,TSPAN5
POU2AF1	0.00213	681 (21)	transcription regulator	BCL2,BCL2L1,CEBPG,EZH2,GADD45G,IFIT3,IL4R,IRF4,LEF1,MYC,NFKB2,SDS,SPP1,TRAF3,YY1
AMPK	0.00213	612 (21)	complex	BIRC5,CAT,CDH1,CDKN1A,CTNNB1,DUSP4,EGR1,Esrra,FSCN1,GJA1,IDH3A,IL1RN,KCNB1,LITAF,OAT,ORAI1,SNAI1,SOD1,VIM
CHD7	0.00215		enzyme	GLI2,JAG1,NDN,PIDD1,POLE4,RBPJ,TULP3
HEXIM1	0.00215	631 (20)	transcription regulator	ANXA1,CCND1,CDKN1A,FGF9,SRSF6,TGFB2,VIM
VitaminD3-VDR-RXR	0.00216		complex	CAMP,CCL5,CDKN1A,KLF4,MXD1,PDGFA,PPARD,SERPINB1,SPP1,TGFB2
NFIB	0.00216		transcription regulator	CDK18,CREB5,CYP4B1,EDN2,HSD17B7,KRT8,NCAM1,PLEKHF1,SFTPC,TNS1
N-acetylsphingosine	0.00216	587 (20)	chemical reagent	BCL2,BCL2L1,BID,BNIP3,CAT,CDKN1A,FOS,MYOG,RXRA,UGCG
MRTFA	0.00227	573 (22)	transcription regulator	ACTB,ANKRD1,BCL2L1,CAMP,CCL5,CCN1,CCN2,CD151,CDC42EP3,CTTN,CYBA,EDN1,EGR1,ELOVL3,FCN1,FIBIN,FOS,ITGB1,MGST2,MYH10,MYH9,MYL9,PDGFRA,SLC20A1,TGFB2,YPEL1
HDAC1	0.00227	639 (18)	transcription regulator	APOA1,AXIN2,CCL5,CCNB2,CCND1,CD34,CD44,CDH1,CDKN1A,CSF1R,DAB2IP,DENND2B,DUSP1,EGR1,FAM107A,FOS,GLUL,IL1A,INA,MAD1L1,MYC,PDGFA,PLK1,POLD2,POLE4,PRIM2,RAG2,RRM2,SMAD7,SNAI1,SPP1,SYCE1,TERT,TGFBR2,TNNI2,TNS1
Rp-cAMPS	0.00228	504 (20)	chemical - kinase inhibitor	BCL2,BCL2L1,INA,MMP14,PLD1,SPP1
CTBP2	0.00228	471 (13)	transcription regulator	CCND1,CDH1,CTNNB1,EOMES,KRT8,SPRY4
mir-7	0.00228		microRNA	EIF4E,IGF1R,KLF4,MKNK2,SNAI1,VIM
ITGA6	0.00228	687 (24)	transmembrane receptor	BCL2,BCL2L1,BIRC5,CTNNB1,ENPP2,ITGA3
KCNIP3	0.00228	537 (14)	transcription regulator	CCND1,CREM,EDEM1,FOS,FOSB,FOSL2
PTK2B	0.00228	418 (17)	kinase	BCL2L1,CDH1,FOS,NEDD9,PTK2,TERT
DSP	0.00228	343 (9)	other	AXIN2,CTNNB1,GJA1,KRAS,MMP14,PKP1
APOC1	0.00228	603 (19)	transporter	BCL2,CDH1,FSCN1,MYC,SMAD3,SNAI1
L-carnitine	0.00228	528 (13)	chemical - endogenous mammalian	ACR,BCL2L1,CAT,CDKN1A,DAZL,EDN1
molybdenum disulfide	0.00229		chemical reagent	ANXA10,CDKN2B,COL12A1,COL4A1,DPYSL4,DUSP6,ESM1,FTH1,GREM1,ITPR3,LMOD1,MYH10,MYH9,PLA2G4A,SIRPA,SPP1,STK38L,TNS1,TP53I11,TPM1,TUFT1
ROCK	0.0023	521 (17)	group	APP,CAVIN1,CCN2,CCND1,CDH1,CDKN1A,ETS1,FOS,LPP,MYC,SPP1
carbamazepine	0.0023	99 (4)	chemical drug	ATF4,BCAT1,BCL2,CEBPG,CTNNB1,GDF15,JAG1,JUND,MAP1LC3B,SLC7A1,TNFRSF12A
CAMK4	0.0023	647 (21)	kinase	ABCA1,BCL2,CDKN1A,CREM,CSRP1,FBXW7,FOS,FOSB,FOSL2
SET	0.0023	268 (7)	phosphatase	AP1AR,ARL4A,BCL2L1,CORO1C,COX7A2L,FTO,H2AZ1,MRPS14,MRPS30
parthenolide	0.0023	626 (17)	chemical drug	ADAMTS5,ANKRD1,AXIN2,BCL2,BCL2L1,CCL5,CLDN5,LEF1,LIF
PRKG1	0.00233	555 (24)	kinase	BCL2,CCN2,CCND1,CDKN1A,CTNNB1,FOS,MRE11,RAD1
PRKAR1A	0.00233	576 (20)	kinase	BCL2,CCND1,CDH1,ERBB3,PRKAR1A,SMAD3,TBXT,VIM
CBX3	0.00233	342 (7)	transcription regulator	BCL2L1,BIRC5,CDH1,CDH16,CDKN1A,MYC,MYOG,PLK1
NCOA4	0.00233	316 (7)	transcription regulator	CCN2,CDH1,EHF,FGFR2,FGFR3,FTH1,GNAL,JAG1
betulinic acid	0.00233	711 (22)	chemical drug	ABCA1,BCL2,BCL2L1,BIRC5,CCND1,CYBA,PKM,TLR4
bisindolylmaleimide I	0.00234	561 (15)	chemical drug	APOA1,BCL2,BCL2L1,CCN2,CD44,CDKN1A,CTNNB1,EGR1,FOS,GAP43,GDF15,IL23A,JUND,MAPK1,PLD1,PRKCD,SNAI1,TRAF1
RETN	0.00234	578 (19)	other	APOA1,CCN2,EDN1,FOS,FURIN,LDLR,MMP14,MYC,SOCS3,SPP1,TLR4,TRAF3
ARNT	0.00235	690 (20)	transcription regulator	BCL2,BNIP3,CD81,CDK4,CITED2,CTSD,DEGS2,EDN1,ENO1,FURIN,GAPDH,GPI,HNF4A,ID2,ITGAV,MYL6,RANBP1,SOCS3,VIM
LEPR	0.00244	641 (19)	transmembrane receptor	APOA1,BCL2,BCL2L1,BTG1,CASP8,COL4A1,EDN1,FOS,GADD45G,GAP43,H2AC6,ID2,IL1RN,LDLR,LIF,MBP,MMP14,NUP160,PPARA,PPARD,QRFP,SOCS3,TGFBR2,TIMP3,TP53INP1,TPRA1
MTA1	0.00256	555 (19)	transcription regulator	ACKR3,ATOH1,BCL2L1,CCND1,CDH1,CTNNB1,MYC,PIK3R1,SERPINB1,SNAI1
vincristine	0.00256	573 (18)	chemical drug	BCL2,BCL2L1,CCL5,CDKN1A,EGR1,GAP43,HNRNPK,LCP1,NCAM1,TERT
Rxr	0.00258	694 (24)	group	ABCA1,ADAM10,BCL2,CDKN1A,CPT1A,CTSB,EFNA5,FABP6,FURIN,IL1A,INSIG1,MYC,NR5A2,PDGFA,RXRA,SLC10A1,SPP1,TERT
MTORC1	0.00268	643 (21)	complex	ATF4,CCND1,INSIG1,KLF4,MBP,MOG,MYC,ODC1,PFKP,PKM,UCHL1
IGFBP2	0.00268	594 (19)	other	Acan,BCL2L1,CADM1,CCND1,CDH1,GDF15,IGFBP4,MYC,NEDD9,NUP210,THBS2
MDM2	0.00268	627 (19)	transcription regulator	BCL2,BIRC5,CCND1,CDK4,CDKN1A,ETS1,EZH2,FBXW7,IGF1R,IL1RN,INHBB,MDM4,SPRY2,TERT,TP53I3
CXCR4	0.0027	629 (20)	G-protein coupled receptor	ACKR3,BCL2,CCND1,CD44,CD9,CDH1,CDKN1A,CHRNA7,CTNNB1,EGR1,ID2,MYC
acetic acid	0.00273		chemical - endogenous mammalian	ACSF2,AKT1S1,CAV3,CD44,CTSB,CTSD,DYNLL1,DYSF,EGR1,EIF4E,FOS,FTO,ITGB1,LRRFIP1,MESD,MYOF,NCAM1,NEK9,PTGER4,QKI,REXO2,RPN1,SF3B5,SLC38A2,ST13,TENT5B,TOLLIP,XXYLT1
CDC73	0.00276	633 (21)	other	APP,CCND1,CDH1,GATA2,IGFBP4,MYC,PTGES
XIAP	0.00276	591 (23)	enzyme	BIRC5,CCND1,CDK4,CDK6,CDKN1A,MYC,TXN2
SPRY1	0.00276		other	AXIN2,EOMES,FGF9,FGFR3,ID2,ISG15,MMP14
BAG1	0.00276	680 (21)	other	BCL2,BCL2L1,CCND1,CDKN1A,FKBP5,FOS,MAPT
AZGP1	0.00276	629 (20)	transporter	BCL2L1,CCND1,CDH1,DSP,EGR1,MYC,VIM
L 663536	0.00276	367 (12)	chemical reagent	APOA1,BCL2,BCL2L1,PPARA,PPARD,RXRA,SPP1
aristolochic acid I	0.00276	484 (20)	chemical toxicant	BCKDHA,BCKDHB,BCL2,CDKN1A,FOS,MAP1LC3A,MMUT
fluvastatin	0.00277	489 (19)	chemical drug	APP,BCL2,BCL2L1,CCND1,CD81,CD9,CDKN1A,CYBA,EDN1
concanavalin a	0.00279	644 (16)	chemical drug	APP,BCL2,BCL2L1,CDKN1A,CHRNA7,EGR1,HSPB2,ICOS,IL1RN,IL23A,IRF4,MMP14,NGF,PDCD1,PTGES2,PTPN7,RIPK1,SOCS3,SPP1,TERT
PRMT1	0.00286	554 (17)	enzyme	BCL2,CCND1,CDH1,CNP,COX4I1,CTNNB1,FTH1,KLF4,KLHL24,MBP,PPARA,SMAD7,SNAI1,VIM
N-Ac-Leu-Leu-norleucinal	0.00286	742 (22)	chemical - protease inhibitor	ABCA1,ACHE,APP,ATF4,BCL2L1,CCND1,CDKN1A,CTNNB1,EIF4E,IER3,ITPR3,MYOG,NEDD9,TGFBR2
Fgf	0.00287	448 (17)	group	CCND1,CDH1,FOS,IGF1R,LPCAT1,ODC1,SPRY2,SPRY4
ICMT	0.00287		enzyme	ACTN4,CDKN1A,GJA1,GNAT1,GNB1,GRK1,LARGE1,THBS2
GRN	0.00287	673 (21)	growth factor	Acan,ADAMTS5,APP,BCL2,CCND1,CTNNB1,CTSD,XBP1
NFIC	0.00287	450 (7)	transcription regulator	CCND1,CDKN1A,HTRA1,LEF1,PDGFA,PDGFRA,SFTPC,WNT5A
26s Proteasome	0.00288	683 (22)	complex	ADARB2,ADRM1,ATP6V0E1,BAG3,CDKN1A,CLCN7,CTSB,CTSD,KIF23,MAP1LC3B,MDM4,MLF1,MYC,NFKB2,PSAP,SFTPC,SMAD2,SNAI1,SOCS3,SRC,VIM,WIPI1
Tnf (family)	0.00288	554 (14)	group	ABCC3,ADAMTS5,BCL2,BCL2L1,BIRC5,CCL5,CCND1,CDK4,CIRBP,ENPP2,ESM1,FST,GJA1,IL1A,IL1R1,INHBA,JAG1,KL,MYC,SOCS3,SOST,TRAF1
TGFBR	0.00293	416 (13)	group	ADAM10,CD44,SNAI1,SOCS3,WNT5A
Ptprd	0.00293	277 (7)	phosphatase	BIRC5,CDKN1A,CEBPD,GADD45G,MYC
OIP5-AS1	0.00293	423 (16)	other	CCND1,CDK4,CDK6,IGSF8,MYC
PECAM1	0.00293	637 (20)	other	BCL2,BCL2L1,BIRC5,CCND1,CD44
JUP	0.00293	449 (17)	other	AXIN2,BCL2,CTNNB1,MYC,TBXT
LCOR	0.00293		transcription regulator	CDH1,CDKN1A,CYP26B1,FKBP5,IGFBP4
LAMC1	0.00293		other	ETS2,MBP,TGFB2,VIM,WNT5A
RALA	0.00293	622 (21)	enzyme	CDH1,CDKN1A,CTNNB1,SNAI1,VEGFC
WNT3	0.00293	343 (7)	other	ATOH1,CDKN1A,CTNNB1,GLI2,PTCH1
noscapine	0.00293	556 (15)	chemical drug	BCL2,BCL2L1,BIRC5,CCND1,TRAF1
Pka	0.00297	550 (18)	complex	BIRC5,CCN2,CD44,CDKN1A,CREM,DUSP1,DUSP4,EDN1,EGR1,FOS,GJA1,HNF4A,IGF1R,IL23A,KCNB1,KLF6,LDLR,MBP,NGF,PLD1,REN
MMP2	0.003	720 (20)	peptidase	ABCA1,BCL2L1,CCL5,CCND1,CD44,CDKN1A,CLDN5,IL1RN,IL4R,INSIG1,ITGA3,LDLR,MYC
GnRH-A	0.003	546 (20)	chemical reagent	BBS9,CDKN1A,CREM,EGR1,FOS,FOSB,FST,HADH,IER2,KLF4,KLF6,MVK,TMBIM1
TFRC	0.003		transporter	ADGRG1,ANXA2,ATF4,BNIP3,CDKN1A,DDIT4,FOS,FTH1,ID2,PHGDH,SERPINB8,SMAD2,TGFB2,TNFRSF12A,XBP1
NCOA3	0.003	620 (24)	transcription regulator	ANKRD1,ATOH1,BCL2,CCDC80,CCN1,CCN2,CCND1,CDKN1A,EOMES,FGFR2,IGF1R,MAPK1,PPARD,TGFB2,XBP1
PPRC1	0.00302		transcription regulator	ATF4,DDIT4,DUSP5,ERRFI1,ESM1,GDF15,IL1A,LAMB3,RND3,ZFP36L1
ADRA1D	0.00302	466 (17)	G-protein coupled receptor	CEBPD,CREM,CSRP2,CTSV,DUSP1,EGR1,FOS,LIF,PAK1,PRIM2
quinolinic acid	0.00302	477 (18)	chemical - endogenous mammalian	BCL2,BCL2L1,CAT,EGR1,FOS,FOSB,JUND,MYC,NGF,NTRK3
omeprazole	0.00302	441 (16)	chemical drug	ABCC3,BCL2L1,BIRC5,CCN2,CDKN1A,CELA1,EGR1,FOS,FST,NDRG4
dacinostat	0.00305	639 (26)	chemical drug	BCL2,BCL2L1,BIRC5,CDKN1A,CEBPD,ELF3
PKNOX2	0.00305		transcription regulator	CDH1,CDKN1A,EGR1,MDM4,PIDD1,VIM
ZNF148	0.00305	459 (7)	transcription regulator	BCL2L1,CDKN1A,CTNNB1,ODC1,RNLS,VIM
CHEK1	0.00305	573 (18)	kinase	BCL2L1,BUB1,CDKN1A,Cdkn1c,MYC,RRM2
SMARCD3	0.00305		transcription regulator	CD151,CD44,FMOD,ITGA3,TBXT,WNT5A
GFI1B	0.00305	160 (6)	transcription regulator	BCL2L1,CDKN1A,GATA2,MYC,RAG2,SOCS3
STMN1	0.00305	548 (20)	other	BCL2,BIRC5,CCND1,CDK4,EGR1,STMN2
HNRNPAB	0.00305	480 (12)	enzyme	AURKB,CDH1,HTRA1,SNAI1,SPP1,VIM
bee venom	0.00309	428 (9)	chemical - endogenous non-mammalian	CCL5,CCNL1,CDC42EP4,CREM,CRYBA4,ETS2,FOSB,ITGAV,ITPKC,KIF23,KLF4,MYH9,SNTB2,SOCS3,TRAF1,YBX3
MIR17HG	0.00311	395 (7)	other	APP,BBX,CCND1,CDKN1A,DAB2IP,ECE1,FBN2,FNDC3B,FZD1,FZD3,JAG1,MAP3K1,PDGFRA,PKD2,PTPRK,PTPRU,SMAD6,TGFBR2,WNT5A
mir-146	0.00311	589 (18)	microRNA	CAT,DUSP1,FADD,GAPDH,GPI,MBP,MYC,PDGFRA,PKM,SLC2A6,TLR4
BIRC5	0.00311	719 (22)	other	AURKB,BCL2,BCL2L1,BIRC5,CCN2,CDKN1A,CTNNB1,FMOD,VEGFC,VIM,VWF
PTPN6	0.00311	551 (17)	phosphatase	BCL2,BCL2L1,BIRC5,CCND1,CD44,CDK4,CDK6,ETS1,MYC,NCF2,VIM
mir-24	0.00311	616 (16)	microRNA	CDK4,CDKN1A,CDKN2B,FURIN,ID2,IFNGR1,MYC,NDST1,PAK4,PSAP,SPRY2
miR-125b-5p (and other miRNAs w/seed CCCUGAG)	0.00314	384 (9)	mature microRNA	ABTB1,BCL2,CD44,CDK6,CEBPG,DICER1,ERBB3,FURIN,ID2,IL1RN,LCP1,OSBPL9,PCTP,PIGR,PROM1,SH3BP4,VPS4B
l-asparaginase	0.00314		biologic drug	AURKB,BIRC5,BUB1,CCNB2,CDC7,CDKN1A,Cdkn1c,DHCR7,INSIG1,KIF20B,LDLR,NCAPD2,NCAPH,PHGDH,PLK1,PLK4,SPDL1,SRC
FA2H	0.00317	251 (7)	enzyme	CCN1,CCN2,CDH1,VIM
SNHG7	0.00317		other	CDH1,CDKN2B,FAIM2,VIM
CTNND1	0.00317	481 (18)	other	CDH1,CTNNB1,SNAI1,VIM
mir-455	0.00317		microRNA	APP,CCND1,MYC,NDN
genipin	0.00317	360 (11)	chemical - endogenous non-mammalian	CCND1,CDK4,CDK6,CDKN1A
PTGES3	0.00317	317 (7)	enzyme	ABCC3,CTSD,MYC,TM4SF1
GPR183	0.00317	348 (11)	G-protein coupled receptor	BCL2,BCL2L1,BCL2L14,MYC
RTKN	0.00317	518 (13)	other	BCL2L1,CDH1,FOS,VIM
1,1-bis(3'-indolyl)-1-(4-trifluoromethyl-phenyl)methane	0.00317	381 (12)	chemical reagent	CAV2,CDKN1A,GDF15,KRT18
oleoylethanolamide	0.00317	652 (22)	chemical - endogenous mammalian	BCL2L1,CPT1A,FOS,FOSB
GABA	0.00317	591 (18)	chemical - endogenous mammalian	ACTB,ADI1,ADSL,AP3B2,APP,ATP2A3,ATP2B2,BTG1,CACNA1B,CASP8,DAAM1,DAPK3,DUSP4,EEF1A1,EEF1A2,ERO1B,EXOSC10,FOS,FZD1,GALC,GNB1,GNL2,HADH,HNRNPK,HSD17B7,IGF1R,KRAS,LAPTM4A,LPCAT1,MAPK1,MMUT,MYH10,NOP58,ORC6,PARK7,PIK3R2,PRDX6,PRICKLE1,PRKAR1A,PSAP,RALA,RPIA,RPS8,SF3A3,SMAD2,SMAD7,SMPD3,VEGFC,WWP1
genistein	0.00322	644 (20)	chemical drug	ABCB9,AP3B2,APOA1,ATF4,BCL2,BCL2L1,BIRC5,C3,CAT,CCL5,CCN2,CCNB2,CCND1,CD44,CDKN1A,CHST12,CITED2,CLCN7,CTSB,CTSD,CTSV,DNASE1L3,DUSP1,EVI2A,FBXW7,FOS,GALC,GDF15,ID2,IGF1R,JUND,LDLR,LY86,MAL2,MAP3K1,MYC,NAGLU,OGDH,PIK3R1,PLK1,PSAP,REN,RXRA,SLC11A1,SLC36A1,SPP1,WNT5A
triptolide	0.00324	582 (17)	chemical drug	ABLIM3,ARNTL,BCL2,BCL2L1,BID,BIRC5,CADM1,CDH1,CDKN1A,CDKN2B,DLC1,DUSP1,FBLN5,IER3,IL17RD,IL1A,LEF1,MYC,PDGFRA,SOCS3,TLR4
RARA	0.00326	713 (24)	ligand-dependent nuclear receptor	ABCA1,ADAM10,APOA1,BIRC5,CCND1,CD44,CD9,CDKN1A,CLN8,CNOT4,CYP26B1,DHRS3,DUSP1,EGR1,ELL2,FGFR1,FOS,FOSL2,GAP43,GDF15,IL1A,IL1R1,KIF23,KLF4,LAMB1,LYPD1,MAPK1,MND1,MYC,NCAPH,NEDD9,NTN1,PLK4,RSAD2,SESN1,SLC10A1,SMAD3,SPP1,TERT,TLE4,UBE2T,XBP1,YPEL1
PCGF2	0.00332	555 (22)	transcription regulator	CDH1,CDK4,CDK6,CTNNB1,JAG1,MYC,SMAD3,SNAI1,VIM
fluticasone propionate	0.00337	644 (15)	chemical drug	ABLIM3,C1QB,C3,CAMP,CCL5,CES1,DDIT4,FBLN5,FCN1,FKBP5,FSCN1,GAL,HTRA1,IL1A,IL1RN,OLFML2B,SESN1,SLA,SLC29A1,SLC2A5,SPP1,TIMP3,TPST1,VWF
MAP3K8	0.00339	495 (14)	kinase	CASP8,CEBPD,DNAJA2,DUSP6,ECI2,FAM107B,FLNB,FOS,FSCN1,IER3,IFNGR1,IGF1R,IL1A,IL23A,INHBA,KDM4A,NGF,PTGER4,SESN1,SLA,SOCS3,UBALD1
LIPE	0.0034	562 (18)	enzyme	ABCA1,ANKRD1,ARNTL,CASP8,CITED2,EDN1,EGR1,FKBP5,FMOD,FOS,GAPDH,GJA1,ID2,MAPT,PAM,POLR2K,RXRA,SMAD7,ST8SIA4
allopurinol	0.00343	516 (16)	chemical drug	ANXA1,ANXA2,CACNG5,CAT,CD44,EFEMP2,ELF3,FBLIM1,IER3,MYC,REN,S100A11,SPP1,TLR4,TNFRSF12A,VIM
EIF2AK2	0.00343	497 (13)	kinase	ATF4,BCL2,BCL2L1,BIRC5,CCND1,CDKN1A,CEBPD,EGR1,ERAP2,FOS,IL1A,ISG15,MYC,NEDD9,NFKB2,SOCS3
ascorbic acid	0.00343	582 (18)	chemical - endogenous mammalian	Acan,APOA1,BCL2L1,CASP8,CCNB2,CDKN1A,FTH1,IGFBP4,ITGAV,ITGB1,LDLR,PPARA,PRKCD,PTCH1,SLC20A1,SPP1
lithocholic acid	0.00348	415 (12)	chemical - endogenous mammalian	ABCC3,BCL2,CAMP,LDLR,SLC10A1,SLC51B,TGFBR2
BMP	0.00348	484 (14)	group	CCN2,ERBB3,ID2,ISL1,SMAD1,SPP1,TBXT
CTSS	0.00348		peptidase	BID,CASP8,COL4A1,CTSV,ITGB1,PRKCD,UTRN
EPCAM	0.00348	651 (18)	other	CCND1,CDH1,CDKN1A,EGR1,FHL2,FOS,MYC
HEY1	0.00348	273 (12)	transcription regulator	ATOH1,CDKN1A,Cdkn1c,MYOG,NR2F2,OAT,TNFSF14
GLIS2	0.00351	434 (14)	transcription regulator	C3,CCN2,CCND1,IL23A,LTBP2,MMP14,SNAI1,VIM
bardoxolone	0.00351	557 (19)	chemical drug	BCL2L1,CCND1,CDKN1A,CEBPG,CRYZ,EPHX1,FTH1,NQO2
honokiol	0.00351	669 (23)	chemical - endogenous non-mammalian	BCL2L1,CCND1,CDH1,CDK4,CDK6,CDKN1A,FOS,SNAI1
IRF8	0.00352	561 (14)	transcription regulator	BCL2L1,CCL5,CDKN1A,CREM,CSF1R,EGR1,FOS,IFIT3,IRF4,ISG15,JAK1,KLF4,KLF6,LIF,LSP1,MYC,PCDH7,SOCS7,TERT,TLR4,TWIST2
filgrastim	0.00352		biologic drug	ACSL3,ANXA1,ARRB1,BCL2L1,CARD9,CCL5,CD44,CDC42EP3,COL27A1,CSF1R,CYP27A1,DLC1,ENO1,ERLIN1,ETS2,FA2H,FKBP5,GAPDH,GPAT4,IFIT3,IL1R1,IL4R,ISG15,ITPK1,ITPKC,KLF6,LAMB3,LDLR,LEF1,MAFF,MYO10,NMNAT2,PARP16,PFKFB2,PGD,PHLDA2,PHTF1,RSAD2,SERPINB1,SLC25A22,SMAD3,SPON2,SPP1,SSBP3,TLR4,VIM,XBP1,ZFP36L1,ZMYND11,ZNF395
NRG2	0.00353	679 (18)	growth factor	BCL2,BNIP3,CCN1,CCN2,EDN1,EEF1A1,EGR1,FOSB,IER2,IER3,PAFAH1B1,PDGFA
lomustine	0.00353		chemical drug	ANXA1,ANXA2,CACNG5,CD44,ELF3,FBLIM1,IER3,MYC,S100A11,SPP1,TNFRSF12A,VIM
sulindac	0.00353	605 (18)	chemical drug	APP,BIRC5,CCL5,CCNB2,CCND1,CDKN1A,CTNNB1,ERBB3,KRAS,MYC,PLA2G4A,SERPINB1
MYBL2	0.00354	474 (16)	transcription regulator	BCL2,BIRC5,BUB1,CCNB2,CCND1,GATA2,ITGB1,MAD1L1,MYC,PLK1
Pln	0.00359		other	ACTB,ANXA2,APOA1,ENO1,EZR,ITGB1,MYL6,RALA,SEC22B,SOD1,VIM
PIN1	0.00361	611 (21)	enzyme	ATF4,BUB1,CCND1,CDKN1A,CTNNB1,FBXW7,MAP1LC3A,MYC,NCAPH,PDCD1,PPARD,SLC29A1,TP53I3,XBP1
PTHLH	0.00361	646 (24)	other	Acan,BCL2,BCL2L1,CAT,CCND1,CDKN1A,Cdkn1c,CDKN2B,CTNNB1,FOS,FOSL2,LEF1,SMPD3,SOD1
ZBTB17	0.00361	698 (21)	transcription regulator	ATOH1,AURKB,BCL2,CAMK2N1,CCNB2,CCND1,CDKN1A,CDKN2B,EGR1,IER3,LDLR,NCAPH,ODC1,PLK1
JAK2	0.00368	598 (19)	kinase	ACER2,ACTB,ACTN1,BCL2L1,CCL5,CCND1,CDH1,CDKN1A,CTNNB1,EGR1,ENPP2,FOS,IGF1R,LAT2,MYC,NDN,ODC1,SET,SLC11A1,SOCS3,TP53INP1,TRIB2
E. coli serotype 0127B8 lipopolysaccharide	0.00371	519 (15)	chemical - endogenous non-mammalian	ADGRA1,AIF1L,ANXA1,CASP8,CCL5,CCN2,EDEM1,FAM107A,FZD1,GJA1,GLUL,IL23A,ITPK1,LIF,NGF,PANX1,PTGES,RSAD2,SEMA7A,SLC7A5,SMAD3,SOCS3,SYNM,TGFBR2,TLR4
RAC1	0.00378	620 (22)	enzyme	Acan,ANKRD1,BCL2L1,BID,CCN2,CCND1,CDH1,CTNNB1,DUSP1,FOS,IL23A,ITGB1,MMP14,MYC,MYOG,PAK1,RAC3,WNT5A
CXCL12	0.00381	642 (20)	cytokine	BCL2,BCL2L1,CCL5,CCND1,CD44,CD47,CD9,CDH1,CTNNB1,DOCK9,EGR1,FOS,IL1A,ITGB1,MAPK12,MARCKS,MMP14,MYC,PCDH1,PRKCD,RYR1,SELPLG,SOCS3,SORBS3,VIM,XRCC3,YY1
NR1I3	0.00382	528 (9)	ligand-dependent nuclear receptor	ABCC3,APOA1,CDKN1A,CYP27A1,EPHX1,FAM107B,HNF4A,IL1R1,INSIG1,MAFF,MYC,NEDD9,PGD,PPP6R3,RPA2,SLC29A1,TNFRSF1A
ERN1	0.00382	157 (4)	kinase	ATF4,CDH1,CEBPD,DNAJC10,EDEM1,ERO1B,ERP44,ETS1,ITGB6,LPCAT2,MAP1LC3B,NARS1,PADI4,SEC22B,SLC20A1,SLC7A1,SSR3,SURF4,TXNDC5,UBE2J1,XBP1
Brd4	0.00384	527 (12)	kinase	CDH1,COL4A1,H2-T24,IL1A,KLF4,LY86,MKNK2,MYC,PDGFA,POLE4,SPON2,SRSF6,TLR4
Hottip	0.004		other	SMAD2,SMAD3,TGFBR2
elocalcitol	0.004	492 (10)	chemical drug	IFNGR1,SPP1,TGFB2
RNF34	0.004	517 (13)	enzyme	BCL2,BCL2L1,CDKN1A
miR-508-3p (miRNAs w/seed GAUUGUA)	0.004		mature microRNA	CDH1,SNAI1,VIM
MIR4269	0.004		microRNA	CCN1,CCN2,MYC
mir-574	0.004		microRNA	BCL2L1,CUL2,QKI
MRAS	0.004	593 (21)	enzyme	CDH1,CTNNB1,VIM
TIMP4	0.004	248 (6)	other	BCL2,BCL2L1,MMP14
galunisertib	0.004	351 (11)	chemical drug	CDH1,SMAD2,VIM
RBM14	0.004	225 (7)	transcription regulator	CCND1,HTRA1,MYC
PORCN	0.004	444 (12)	enzyme	BIRC5,CCND1,CTNNB1
VGLL4	0.004	401 (12)	other	CCN2,CTNNB1,LEF1
RAD51C	0.004		enzyme	KRT18,KRT8,XRCC3
PRMT2	0.004	661 (21)	enzyme	CCND1,CDH1,SNAI1
ADAM9	0.004		peptidase	ITGA3,ITGB1,REG4
NEK2	0.004	459 (7)	kinase	BCL2L1,CDK4,CDKN1A
Foxe3	0.004		transcription regulator	Cdkn1c,PDGFRA,TTR
silicon phthalocyanine	0.004	604 (18)	chemical drug	CCND1,CDK6,CDKN1A
atrasentan	0.004	219 (7)	chemical drug	BCL2,BCL2L1,BIRC5
ethyl protocatechuate	0.004	17 (2)	chemical reagent	BCL2L1,CDKN1A,ENO1
TCF/LEF	0.004		group	BIRC5,CCND1,ITGB1,MYC,TBXT,VIM
HOXA11	0.004		transcription regulator	ANXA1,CD47,CTSV,ERF,PDGFA,SPP1
Usp17la (includes others)	0.004	219 (7)	peptidase	CD44,IL23A,KLF4,MYC,PROM1,SNAI1
PCDH11Y	0.004	343 (7)	other	AXIN1,AXIN2,CCND1,CD44,GJA1,MYC
lapatinib	0.004	734 (22)	chemical drug	BIRC5,FOS,FOSB,FOSL2,LAMB3,WNT7A
3-deazaneplanocin	0.00402	707 (22)	chemical drug	BCL2L1,CDKN1A,DUSP10,DUSP4,EZH2,FOXA1,KLF6,KRT7,LAMB3,MYC,SLC5A7,TIMP3
infliximab	0.00402	428 (14)	biologic drug	APP,DDIT4,DUSP4,EDN1,EED,INHBA,NFKB2,PTGES,SLC7A5,TRAF1,TTK,WNT7A
EGLN1	0.00402	445 (17)	enzyme	Acan,ADAMTS5,ATP13A2,CDKN2B,EDN1,IL1A,INHBA,JAG1,MYC,NGF,TGFB2,TGFBR2
triamterene	0.00402		chemical drug	ANXA1,ANXA2,CD44,EFEMP2,ELF3,FBLIM1,IER3,MYC,S100A11,SPP1,TNFRSF12A,VIM
WNT5A	0.00404	624 (20)	cytokine	AXIN2,BCL2,BCL2L1,CCND1,CDH1,CDK6,CFAP45,CTNNB1,ENPP2,GJA1,GREM1,ID2,IGF2BP3,IL1A,INHBB,LAMB3,LCP1,MYC,PDCD1,SELPLG,SNAI1,SOCS3,SPP1,TLR4,TULP3,VIM
FLT1	0.00404	655 (20)	kinase	ACTN4,ACTR2,BCAT1,BIRC5,CCNI,CDKN1A,FOS,IGF2BP3,MAP3K7,MARCKS,NRP2,PRKAR1A,TGFBR2,VWF
1'-acetoxychavicol acetate	0.00412	501 (13)	chemical reagent	BCL2,BCL2L1,BIRC5,CCND1,MYC
48s	0.00412		complex	ATF4,BCL2,CCND1,IGF1R,MYC
HBP1	0.00412	597 (18)	transcription regulator	CCND1,CDKN1A,CTSB,EZH2,MYOG
GTF2I	0.00412	580 (16)	transcription regulator	CAT,CCND1,CDKN1A,FOS,MYC
SPINT1	0.00412		other	CTNNB1,FZD3,IGFBP4,WNT11,WNT5A
deguelin	0.00412	576 (18)	chemical drug	BCL2L1,BIRC5,CDH1,CDKN1A,SNAI1
24-hydroxycholesterol	0.00412	593 (14)	chemical - endogenous mammalian	ABCA1,APP,LDLR,PTCH1,REN
FASLG	0.00412	509 (15)	cytokine	BCL2,BIRC5,CD44,CDH1,EGR1,FADD,FOS,FTH1,PROM1,TGFB2
ELL2	0.00413		transcription regulator	CITED2,CLPTM1L,CRELD2,EDEM1,ERGIC1,FNDC3B,IRF4,MYC,REXO2,UBE2J1,XBP1
HNRNPA2B1	0.00414	623 (14)	other	BCL2L1,CADM1,CDH1,CPS1,CRIP1,CTSV,ERBB3,FSCN1,GDF15,GJA1,INHBB,MYC,NTRK3,PKM,PLOD2,RASSF8,RYR1,SNAI1,ST8SIA4,TGFB2,UTRN
PRKCZ	0.00425	580 (19)	kinase	ABCA1,BCL2,CCND1,ETS1,KRAS,MAPK1,MYC,PHGDH
HOXC8	0.00425		transcription regulator	ANKRD1,APP,ASS1,ELMO1,REN,SPP1,TNFSF14,TNFSF9
PHB	0.00425	706 (23)	transcription regulator	AXIN1,BCL2,BCL2L1,CCND1,CDK4,CTNNB1,KPNA3,PDGFA
PAK1	0.00425	492 (21)	kinase	BCL2,CCND1,CDH1,CDKN1A,CTNNB1,CTSD,MMP14,MYC
PIK3CA	0.00432	694 (23)	kinase	BIRC5,CCND1,CD44,CDH1,CEBPD,CSE1L,EZH2,ITGB1,JAG1,PDGFRA,SNAI1,TWIST2,VIM
ACTL6A	0.00434	594 (11)	other	BCL2L1,CCNB2,CCND1,CDKN1A,ETS2,MYC,TP53INP1
miR-203a-3p (and other miRNAs w/seed UGAAAUG)	0.00434		mature microRNA	ABCE1,CDK6,EZH2,KLF4,PARK7,SOCS3,SRC
IND S7	0.00434		chemical - kinase inhibitor	ACTB,ATP5F1D,COPS8,ENO1,HNRNPL,PSMA1,VIM
CCR1	0.00434	509 (15)	G-protein coupled receptor	ATF4,CCL5,CTSV,FOS,ITGAV,SPP1,VIM
imipramine	0.00434	294 (10)	chemical drug	EGR1,FNDC4,FOS,GPATCH3,MAP1LC3B,TSPO,WIPI1
apomorphine	0.00434	614 (18)	chemical drug	BCL2,BCL2L1,EGR1,ERF,FOS,GJA1,IGF1R
USF1	0.00452		transcription regulator	ABCA1,CAT,CDK4,CPT1A,DUSP1,GATA5,LDLR,MYH9,OPRD1,PIGR,PRKAR1A,REN,SPP1,TERT
MAPK7	0.00452	675 (21)	kinase	CCND1,DHCR7,DLC1,DUSP1,EDN1,HSD17B7,IL1A,INSIG1,KLF4,LDLR,MVK,MYC,PMVK,VIM
RHO	0.00457	397 (16)	G-protein coupled receptor	APP,CD44,CEBPD,CSF1R,FOS,GNAT1,GNB1,IMPDH1,KCNB1,NCAM1,SPOCK1,XBP1
sodium arsenite	0.00457	520 (17)	chemical drug	BCL2,BIRC5,CCND1,CDK6,CDKN1A,EGR1,ENO1,FOS,FTH1,HSPA4,LITAF,SOCS3
NKX2-1	0.00459		transcription regulator	AGR2,BDH1,CDKN2B,CHRNA7,CTNNB1,ENC1,ENPP2,EPHB3,GJB3,IER3,LEF1,LSP1,MAPT,PDGFRA,PGM3,PRDM13,QKI,RRM2,SFTPC,SMAD7,SNAI1,TGFB2,TOX,UGT8,WNT11
ZEB1	0.00462	581 (16)	transcription regulator	ANKRD1,CCN1,CCN2,CDH1,CDKN2B,CTNNB1,DOCK9,EDN1,KRT18,LPCAT1,MAL2,NRP2,RBM47,SFTPC,VIM
ATF2	0.00462	572 (19)	transcription regulator	ACTB,BCKDHA,BCL2,BCL2L1,CCND1,CTNNB1,DUSP1,DUSP10,DUSP5,EGR1,FOS,IL23A,ITGB8,PDGFRA,TGFB2
6-hydroxydopamine	0.00462	682 (23)	chemical toxicant	ATF4,BCL2,BCL2L1,C3,CCL5,DDIT4,FOS,FOSB,GADD45G,GAP43,GNAL,HSPA4,MAPK1,NCAM1,UBE2D3
phosphate	0.00464	285 (7)	chemical - endogenous mammalian	ANKH,CHST12,DUSP6,EGR1,EMILIN1,FGFR2,JAK1,MTPN,OGN,PKD2,POLR3K,SLC20A1,SPP1,SPRY4,UQCR11,ZFP30
RPS6KB1	0.00465	542 (21)	kinase	BCL2,BCL2L1,CAV3,CCND1,CDKN1A,ISG15,MAPT,RNF168,RPS6KB2
fluocinolone acetonide	0.00478	452 (7)	chemical drug	ANGPTL7,BCL2L1,FKBP5,JUND,KCNB1,LSP1,PDCD1,RGCC,SOCS3,UBR7
palbociclib	0.00478	701 (26)	chemical drug	CCND1,CCNL1,CDK6,CDKN1A,DUSP1,EGR1,ID2,MDM4,MXD1,SOCS3
ADRA1A	0.00478	467 (18)	G-protein coupled receptor	CEBPD,CREM,CSRP2,CTSV,DUSP1,EGR1,FOS,LIF,PAK1,PRIM2
TEAD2	0.00478	251 (7)	transcription regulator	CCN1,CCN2,CCND1,EDN1,FIBIN,NUAK1,PCDH18,PDGFRL,SH3BP4,TPM1
ziritaxestat	0.00478		chemical drug	ABTB1,ADAMTS5,CCN2,DDIT4,FST,IFIT3,IGF1R,KLHL24,LTBP2,STON2
resiquimod	0.00483	558 (16)	chemical drug	APOL3,ATF4,ATP5PF,BCL2,C3,CAT,CCL5,CD44,CREB5,CSF1R,ELF3,ETS2,GDF15,IER3,IFIT3,IGFBP4,IL1A,IL23A,INHBA,IRF4,ISG15,KCNMA1,LIF,NFKB2,PARK7,PKM,PRDX6,PYCARD,RAB7A,SEMA7A,SPP1,TLR4,TNFRSF1A,XBP1,ZC3H12A
IL12 (family)	0.00486	625 (15)	group	BCL2,BCL2L1,CCL5,CD44,CHRNA7,DDIT4,DICER1,ENPP2,FOSL2,FURIN,GAPDH,ICOS,IL27RA,IRF4,LEF1,LIF,MAPK1,MYC,ODC1,PDCD1,SERPINB1
STK40	0.00486		kinase	C1QB,DUSP6,LEF1,OSR1,PDGFRA,SFTPC,SPRY4,ST3GAL1,TBXT,TLR4,WNT11,WNT5A,WNT7A
ZNF217	0.00486		transcription regulator	AGR2,CDKN2B,CREB5,EOMES,ERBB3,KRT18,LYPD1,MYC,NMNAT2,PKP2,SEMA3A,VSNL1,ZHX2
TBX2	0.00486	544 (15)	transcription regulator	AURKB,BUB1,CCNL1,CDH1,CDKN1A,CHAF1B,DBP,EZH2,NCAPD2,PLK1,PRIM2,SEPTIN10,TGFB2
MEF2D	0.00486	606 (17)	transcription regulator	CCN2,CCND1,CDH1,FOS,FOSB,IRF4,JUND,MYOG,PPARA,SOD1,SOST,TGFB2,VIM
ADIPOQ	0.00486	719 (20)	other	APOA1,BCL2,BIRC5,CCL5,CCN2,CCND1,CDH13,CDKN1A,CYBA,DUSP1,EGR1,FGFR1,FGFR2,FGFR3,FOS,FZD1,FZD3,HNF4A,IGFBP4,IL4R,LDLR,NCF2,PPARA,PPARD,SLC27A5,SOAT1,SOCS3,TRAF1,VEGFC,WNT11,WNT5A
RXRA	0.00488	683 (19)	ligand-dependent nuclear receptor	ABCA1,ABCC3,ACSL3,APOA1,APP,C3,CAT,CCND1,CDKN1A,CEBPD,CPT1A,CTSB,EPHX1,FABP6,FOS,FOXA1,HNF4A,IER3,IL1A,INSIG1,MBP,MYOG,NEDD9,NR5A2,PDGFA,PLD1,PPARA,PPARD,REN,RGR,RXRA,SLC10A1,SLC27A5,SLC51B,SPP1,TGFB2,ZNF423
HOXA11-AS	0.00496	560 (16)	other	CDH1,CDKN1A,CTNNB1,SNAI1
RNASEH2B	0.00496		other	CCL5,CDKN1A,IFIT3,ISG15
NAP1L1	0.00496		other	APOA1,HNF4A,TTR,WNT7A
PARP	0.00496	543 (11)	group	CDH1,CDKN1A,SNAI1,VIM
PANX1	0.00496	408 (11)	transporter	CTNNB1,FTH1,IL1A,LEF1
Shc	0.00496	611 (20)	group	BCL2,BCL2L1,FOS,MYC
RBBP4	0.00496	581 (11)	enzyme	EZH2,KRAS,MYC,RRM2
mir-503	0.00496		microRNA	BCL2,FGFR1,IGF1R,SMAD7
ZMYND8	0.00496		transcription regulator	CDKN1A,DAB2IP,PIK3IP1,VASH1
INCB054329	0.00496	184 (3)	chemical drug	CCND1,FGFR3,JAK1,MYC
FOXL2	0.00503	419 (12)	transcription regulator	BID,CYP26B1,ESM1,FOS,FST,IER3,INHBA,LIF,MAFF,MYO6,NR5A2,SERPINE2,SMAD6,TNFRSF1A
IKBKG	0.00506	523 (13)	kinase	C3,CCL5,CD247,CDH13,CEBPD,CTSB,DUSP6,ENPP2,FOS,IL1A,IL1RN,ISG15,NAGLU,NFKB2,NGF,OGN,PCDH7,PPARA,SERPINE2,SOCS3
TCF12	0.00506	275 (11)	transcription regulator	CDH1,CDKN1A,CDKN2B,CELA1,CSF1R,ETS1,GJA1,GLUL,ICOS,ID2,IRF4,KLF6,KLF7,MFSD13A,PTPRU,RAG2,RXRA,SEMA7A,TNFAIP1,ZC3H12A
pyrrolidine dithiocarbamate	0.00506	447 (13)	chemical reagent	ABCA1,ANXA1,ASS1,BCL2,BCL2L1,CAV3,CCL5,CCN2,IGF1R,IL1A,MAFG,MMP14,MYC,PDGFRA,PLD1,PPARA,TLR4
crizotinib	0.0051	509 (20)	chemical drug	CDH1,COX4I1,CTNNB1,ERBB3,PTP4A1,SMAD2,SNAI1,VIM
arginine	0.0051	658 (21)	chemical - endogenous mammalian	BCL2,BCL2L1,CD247,EGR1,MYC,PIK3R1,SLC7A5,XBP1
miR-221-3p (and other miRNAs w/seed GCUACAU)	0.0051		mature microRNA	Cdkn1c,DDIT4,FOS,PIK3R1,PPP2R2A,SLC29A1,TIMP3,VASH1
PRKCQ	0.0051	637 (19)	kinase	BCL2L1,CAV3,CD44,CDKN1A,EZR,ITGB1,MYOG,NFKB2
MYL2	0.0051		other	ACTN4,ANXA1,ANXA2,CD151,FLNB,HNRNPL,RYR1,XIRP1
EIF2AK4	0.0051	280 (7)	kinase	ATF4,BCL2,CAT,CD247,EGR1,MBP,MOG,PHGDH
MAX	0.00511	345 (6)	transcription regulator	CDK4,CDKN1A,CDKN2B,EDN1,EED,EZH2,FTH1,GLYR1,ID2,KLF6,MYC,ODC1,RBBP8,TERT,YY1
THPO	0.00512	552 (15)	cytokine	ACHE,AURKB,BCL2L1,BIRC5,CCND1,CD44,CTTN,FOS,GATA2,INHBA,ISG15,KLF4,MYC,NFKB2,RSAD2,SOCS3
PARPBP	0.00514		other	KRT18,KRT7,KRT8,PLOD2,REN,SPON2
BPIFB1	0.00514	559 (19)	other	BCL2,CCND1,CDK4,MAP3K1,MAP3K7,MYC
IND S1	0.00514		chemical - kinase inhibitor	ACTB,ATP5F1D,CFL1,COPS8,ENO1,PSMA1
PTPN3	0.00514	566 (18)	phosphatase	CDKN1A,CDKN2B,ITGAV,JAG1,MYC,SMAD7
ursodeoxycholic acid	0.00517	630 (22)	chemical - endogenous mammalian	ABCC3,BCL2L1,CCN2,COL4A1,CYP27A1,DLC1,ELF3,MAFG,NFKB2,PDGFA,SPP1,TGFB2
3,3'-diindolylmethane	0.00517	611 (19)	chemical drug	BCL2,BCL2L1,BIRC5,CASP8,CCND1,CDK4,CDK6,CDKN1A,GDF15,IFNGR1,MAP1LC3B,VIM
ROCK1	0.00534	624 (21)	kinase	APP,CCN2,CCND1,CD44,EDN1,ETS1,TGFB2
GABARAPL2	0.00534		other	CTSB,INSIG1,LAMB3,NAGLU,NR1D2,PSAP,SERINC2
letrozole	0.00534	671 (26)	chemical drug	AGR2,BCL2,CCND1,CDKN1A,GJA1,LIF,MYC
dicarbethoxydihydrocollidine	0.00534		chemical toxicant	ABCC3,CCNB2,CTNNB1,PROM1,SLC10A1,SPP1,WNT7A
succinic acid	0.00534		chemical - endogenous mammalian	CCDC80,CD44,CLEC3B,ELOVL3,GAP43,IGFBP4,Ktn1
nitroarginine	0.00534	646 (19)	chemical reagent	CAV3,CD44,EGR1,JUND,NCAM1,SPP1,TNFRSF1A
IL11	0.00541	603 (18)	cytokine	ANXA2,BCL2,BCL2L1,CEBPD,EZR,FOS,SMAD6,SOCS3,SPP1,VWF,WNT5A
PAX5	0.00541	686 (24)	transcription regulator	BCL2,BCL2L1,CCND1,CSF1R,CTNNB1,PTPRF,PYGL,RAG2,SLC2A6,TNFSF14,VIM
Alpha catenin	0.00541	643 (21)	group	ADAMTS5,AXIN2,BCL2L1,CTSB,CTSV,GAP43,IGFBP4,LEF1,MYC,PDGFRA,SNAI1,SOCS3,THBS2,TNFAIP6,TNFRSF12A,TWIST2,VIM,ZYX
dinoprost	0.00545	552 (17)	chemical - endogenous mammalian	Acan,CCND1,EDN1,FOS,FOSL2,HSPA4,ID2,IL1A,MYC,PLA2G4A,SPP1,TIMP3,YY1
PRKN	0.00546	568 (21)	enzyme	AXIN2,CCND1,CDK6,CDKN1A,CTNNB1,LEF1,MYC,PRDX6,XBP1
LRP6	0.00553	497 (20)	transmembrane receptor	APP,AXIN2,CCND1,CTNNB1,FOS,KRT18,MMP14,MYC,ROCK2,VIM
PIK3R1	0.0056	629 (18)	kinase	ATF4,BCL2,BCL2L1,CCND1,CD44,FOS,ISG15,MYC,PDGFRA,PIK3R1,PIK3R2,PKM,TGFB2,VEGFC
GAST	0.0056	540 (21)	other	ATF4,CCND1,CREM,CTNNB1,EGR1,FOS,GLI2,JAG1,MAPK1,NARS1,ODC1,PIK3R1,SRC,WASF1
GAS2L3	0.00561		other	CDKN1A,EPHX1,LIF,SLC19A2,TM4SF1
MEL T1	0.00561		chemical - kinase inhibitor	ATP5F1D,CFL1,COPS8,ENO1,PSMA1
costunolide	0.00561	305 (10)	chemical - endogenous non-mammalian	BCL2,BIRC5,CTNNB1,MYC,TERT
1,1-bis(3'-indolyl)-1-(4-hydroxyphenyl)methane	0.00561		chemical reagent	BCL2,BIRC5,CCN2,MYC,SNAI1
2-acetylaminofluorene	0.00561	443 (16)	chemical toxicant	ABCC3,BCL2,CCND1,CDKN1A,JAG1
mevastatin	0.00561	481 (14)	chemical drug	ABCA1,CDKN1A,DHCR7,KLF4,LDLR
farnesyl pyrophosphate	0.00561	585 (17)	chemical - endogenous mammalian	ABCA1,APP,BIRC5,ROCK2,SMAD3
Collagen type I (complex)	0.00583	634 (18)	complex	APP,CCL5,CCND1,CDH1,CTNNB1,ITGA3,ITGAV,ITGB1,MMP14,MYC,PLOD2,VIM
FANCC	0.00583	348 (7)	other	AXIN2,FGFR1,FHL2,GDF15,HSPA4,IL1R1,JAG1,MYOF,NUAK1,OAT,PHLDA2,RND3
caffeine	0.00583	690 (23)	chemical drug	BCL2,CAT,CCN2,CDH1,CDKN1A,COX4I1,EGR1,FOS,FOSB,SMAD2,SNAI1,VIM
SRT3025	0.00587		chemical drug	CTNNB1,SOST
gentamicin C1	0.00587		chemical drug	CD44,SPP1
P5091	0.00587	556 (13)	chemical reagent	CDH1,VIM
MS049	0.00587	556 (13)	chemical reagent	CDH1,VIM
lonaprisan	0.00587	542 (13)	chemical drug	CCND1,MYC
MSK1/2	0.00587	401 (7)	group	DUSP1,FOS
RBMS3	0.00587		other	CDK4,MYC
UPK3A	0.00587		other	UPK1B,UPK3B
FBXO25	0.00587	202 (6)	enzyme	EGR1,FOS
DYRK2	0.00587		kinase	SNAI1,TERT
RPRD1B	0.00587	603 (22)	other	CCND1,MYC
CCDC88C	0.00587	469 (15)	other	CCND1,MYC
FUBP3	0.00587		transcription regulator	FGF9,MYC
DSC2	0.00587		other	CD44,DSP
CTNNβ-LEF1	0.00587		complex	CCND1,MYC
MAP3K21	0.00587	265 (9)	kinase	SNAI1,VIM
FITM2	0.00587		enzyme	FABP6,SLC51B
ACER3	0.00587		enzyme	ACER2,CDKN1A
OMG	0.00587		G-protein coupled receptor	FOS,MYC
TNKS2	0.00587		enzyme	AXIN1,AXIN2
CACYBP	0.00587	343 (7)	other	BCL2,CTNNB1
NOSIP	0.00587		other	BCL2,MYC
APC2	0.00587	343 (7)	enzyme	CDH1,CTNNB1
ASNS	0.00587		enzyme	MYC,SLC7A5
DAPK3	0.00587	420 (12)	kinase	BIRC5,CCND1
PTPN13	0.00587	619 (19)	phosphatase	BCL2L1,MYC
RAC3	0.00587	412 (7)	enzyme	CCND1,SNAI1
SYCP3	0.00587	250 (7)	other	BCL2,BCL2L1
DPP10-AS1	0.00587		other	CTNNB1,TIMP3
KLHL40	0.00587	388 (7)	other	BNIP3,TP53INP1
TJP1	0.00587		other	MMP14,YBX3
miR-1298-5p (and other miRNAs w/seed UCAUUCG)	0.00587		mature microRNA	LAMB3,PTK2
MIR5590	0.00587		microRNA	CDH1,VIM
ECE1	0.00587	580 (12)	peptidase	APP,EDN1
POLDIP3	0.00587		other	CDKN1A,ISG15
NASP	0.00587	252 (7)	other	CCND1,CDKN1A
FBXO4	0.00587		enzyme	CCND1,TERF1
MDFI	0.00587		other	FBXW7,MYOG
PTPRT	0.00587	277 (7)	phosphatase	BCL2L1,SOCS3
KRT18	0.00587		other	KRT18,KRT7
NTSR2	0.00587	434 (15)	G-protein coupled receptor	BCL2,BCL2L1
PGAM1	0.00587		phosphatase	CDKN1A,RBBP8
RAMP3	0.00587		G-protein coupled receptor	FOS,VIM
PDHA1	0.00587		enzyme	CCND1,MYC
TJP2	0.00587		kinase	BCL2L1,YBX3
2-methoxy-N-(3-methyl-2-oxo-1,4-dihydroquinazolin-6-yl)benzenesulfonamide	0.00587		chemical reagent	AURKB,MYC
NEU2	0.00587	343 (7)	enzyme	BCL2,BCL2L1
UBE2V1	0.00587	219 (7)	transcription regulator	BCL2,FOS
PPP2R5A	0.00587	499 (11)	phosphatase	CTNNB1,MYC
ZBTB14	0.00587	502 (7)	transcription regulator	MYC,TNFSF14
Gm4836 (includes others)	0.00587	250 (7)	other	BCL2,BCL2L1
IFITM3	0.00587		other	APP,SPP1
ATAD3A	0.00587		other	CDH1,WASF3
H1f4	0.00587		other	AXIN2,MYC
3830403N18Rik/Xlr	0.00587	250 (7)	other	BCL2,BCL2L1
ERH	0.00587		other	SOCS3,WNT5A
metacept-1	0.00587		chemical reagent	BCL2L1,CDKN2B
LY3039478	0.00587		chemical drug	PROM1,VIM
buformin	0.00587		chemical drug	ATF4,XBP1
SB 559457	0.00587		chemical reagent	DDIT4,GAPDH
SD-1008	0.00587	277 (7)	chemical drug	BCL2L1,BIRC5
Mir23a/b/c	0.00587		group	SEMA6A,SPRY2
2-hydroxy-imino phenylpyruvic acid	0.00587		chemical reagent	CTBP2,CTNNB1
trandolapril	0.00587		chemical drug	APP,REN
teleocidins	0.00587		chemical toxicant	FOS,ODC1
N(omega)-hydroxyarginine	0.00587	199 (7)	chemical - endogenous mammalian	CD247,CDKN1A
2-keto-4-methylthiobutyric acid	0.00587		chemical - endogenous mammalian	CTBP2,CTNNB1
SOCS1	0.00593	544 (19)	other	BCL2,BCL2L1,BID,CCND1,CD44,CDK4,CDKN1A,DUSP1,FKBP5,FOS,H2-T24,IFIT3,IFNAR1,IL4R,ISG15,NOXA1,RALGDS,RSAD2,SNAI1,SOCS3
Pkc(s)	0.00598	675 (21)	group	ABCA1,APOA1,APP,BCL2,BCL2L1,CCN1,CCN2,CDKN1A,CPT1A,CTNNB1,CTSB,DBP,DUSP1,EDN1,EGR1,FOS,GAP43,ID2,ITGB1,KLF6,KRT8,MAD1L1,MAPK1,MYOG,PPARA,SLC6A9,SPP1,XBP1
hyaluronic acid	0.00606	577 (13)	chemical - endogenous mammalian	ACKR3,BCL2,BCL2L1,BIRC5,CCL5,CD44,CSF1R,CTTN,FOS,FST,NCF2,PTGES,SOCS3,SPP1,TGFB2,TLR4,TNFSF14
mir-1	0.00606		microRNA	ADPGK,ANXA2,CDK14,EDN1,GATAD2A,GJA1,IGF1R,KIF2A,KRAS,LASP1,MYOG,PDGFA,STX6,TMX1,UTRN,VEGFC,ZFP36L1
xanthohumol	0.00608	492 (14)	chemical drug	ANXA1,BCL2L1,BIRC5,CCND1,FOS,MYC,SRC,TLR4
XDH	0.00608	581 (18)	enzyme	ABCA1,CCN2,DUSP1,DUSP10,MMP14,PPARA,SPP1,VIM
PLP1	0.00608	254 (7)	other	ATF4,ENPP2,ICOS,MBP,MOG,PTCH1,SEPTIN2,SEPTIN8
GNB2	0.00608	251 (7)	enzyme	CDKN1A,CREM,DUSP1,FOSB,FOSL2,IER3,MXI1,PTGER4
RELB	0.00609	398 (18)	transcription regulator	BCL2,BCL2L1,CCND1,CDKN1A,ENPP2,IRF4,Madcam1,MARCKSL1,MYC,NFKB2,TNFRSF1A,TNFSF14,TRAF3
EGLN	0.00625	304 (7)	group	ANKRD9,BBX,BCKDHA,BNIP3,CAVIN1,CSRP2,DPYSL4,FABP6,FOSL2,FSTL3,GAPDH,GPI,PAM,PDGFRL,PFKP,PYGL,RAB11FIP5,RAB20,RIOK3,THAP8,TNFAIP6,UPK3B
CKAP2L	0.00635		other	AURKB,BIRC5,BUB1,CCNB2,KIF23,NCAPD2,NCAPH,PLK1,PLK4,SPDL1
BCOR	0.00635	425 (12)	transcription regulator	CD44,CDKN1A,DUSP4,FLNB,IRF4,ISG15,LSP1,MYC,PTCH1,TLR4
ZMPSTE24	0.00637	608 (17)	peptidase	CDKN1A,CTSV,DDIT4,Esrra,GADD45G,IGF1R,SESN1,SIRPA,SOCS3
HBEGF	0.00637	648 (21)	growth factor	BCL2,CCND1,CDH1,CSF1R,EGR1,GJA1,ITGB1,MAPK1,PKM
SOX11	0.00641	384 (11)	transcription regulator	ADAM10,ADAMTS5,CCL5,CCND1,CD9,EGR1,FGFR3,HS3ST1,IER2,IL23A,ITGB1,LEF1,MAP3K7,NTN1,PDGFA,SEPTIN2,SMAD1,SMAD3,TP53INP1,YPEL1
oxymatrine	0.00651	496 (15)	chemical drug	BCL2,PPARA,SMAD3,SMAD7,SOD1,TLR4
MPZ	0.00651		other	ATF4,CDK2AP1,ERO1B,ID2,MBP,XBP1
miR-18a-5p (and other miRNAs w/seed AAGGUGC)	0.00651	278 (7)	mature microRNA	AXIN2,CCN2,CCND1,CDKN1A,CTDSPL,KRAS
SKI	0.00651	516 (17)	transcription regulator	CDH1,CDKN1A,MBP,MYOG,ODC1,SMAD7
Ro41-5253	0.00651	519 (13)	chemical reagent	CDKN1A,CSF1R,IFNGR1,SLC10A1,SMPD3,TGFB2
cafestol	0.00651	238 (7)	chemical - endogenous non-mammalian	ABCA1,APOA1,CYP27A1,FABP6,LDLR,SLC10A1
GABARAPL1	0.00652		other	CTSB,INSIG1,LAMB3,NAGLU,NR1D2,PSAP,SERINC2
GRHL2	0.00652	334 (5)	transcription regulator	BCL2,CDH1,ERBB3,MMP14,MYC,NRP2,TERT
ETV1	0.00652	259 (7)	transcription regulator	ACSL3,HSD17B7,IL23A,ITGAV,TERT,TGFBR2,VIM
ferulic acid	0.00652	574 (12)	chemical - endogenous non-mammalian	APP,BCL2,CAT,CD34,CDKN1A,SOD1,TLR4
NRF1	0.00656	295 (7)	transcription regulator	CD47,CDH1,COX4I1,ESM1,FTH1,IL1A,IL1RN,PSMC1,SDHD,SNAI1,VIM,VSNL1
USF2	0.00656	285 (7)	transcription regulator	ABCA1,CDK4,CPT1A,EIF4E,MYC,MYH9,OPRD1,PIGR,PRKAR1A,REN,SPP1,TERT
SYK	0.00662	516 (17)	kinase	BCL2,CCL5,CCND1,CD247,CD44,CITED2,CREM,DOCK10,EDN1,FST,IL23A,MAPT,PDCD1,RGCC,TP53INP1,TRIB2,YPEL2
GATA1	0.00665	625 (21)	transcription regulator	ACTN1,AIP,BCL2,BCL2L1,BIRC5,CAVIN1,CCL5,CCND1,CDK4,CDK6,CDKN1A,CHCHD6,CREM,DICER1,EGR1,ETS1,ETS2,EZH2,FAM118A,FOSB,GATA2,HDAC11,HNRNPAB,INHA,INHBB,KDM4A,MBP,MGST2,MYC,PHC1,RANBP1,SRC,SSBP3,VWF,ZNF366
GNA12	0.00679	608 (19)	enzyme	ARHGEF7,BAIAP2,BCL2,EZR,FOS,JAK1,LAMB3,MYC,PDGFA,PDGFRA,PIK3R1,RRAS2,VIM
CCL5	0.00679	638 (19)	cytokine	ATF4,CCL5,CD44,CHRNA7,DUSP1,DUSP6,F2RL2,FOS,IER2,MAPK1,PPIF,SOD1,TLR4
fenretinide	0.00679	572 (16)	chemical drug	ACER2,ANKRD1,ATF4,BCL2,BID,CCND1,ELF3,JAK1,MYC,NCF2,RXRA,TRAF1,XPA
SMARCB1	0.00685	719 (27)	transcription regulator	ACTR2,ADD3,BAG3,BNIP3,BTG1,CCND1,CD44,CDC7,CDH1,CDKN1A,CTTN,EIF4E,ETS2,FGFR2,FOS,GJA1,GMNN,IL1A,KIF23,MYC,NUP210,PLK4,PLXNB2,PPP1R3C,RND3,WASF3
Ifn gamma	0.00687	549 (15)	complex	BCL2L1,CCL5,CDKN1A,CSE1L,EDN1,IGFBP4,LIF,MAPK1,MYC,PCDH7,SOCS3,SOCS7,TERT,TGFB2,TLR4
SBDS	0.00688		other	CCN2,COL27A1,CPLX1,EGR1,ERBB3,FA2H,FOS,GAP43,IL4R,MAFF,PCDH7,PSMD7,SORCS1,SPP1
miR-29b-3p (and other miRNAs w/seed AGCACCA)	0.00688	532 (14)	mature microRNA	CAV2,CCND1,CDK6,COL4A1,EOMES,INSIG1,KLF4,MLF1,PDGFA,PIK3R1,PLOD2,TGFBR2,YY1,ZFP36L1
KLF6	0.00688	461 (16)	transcription regulator	BCKDHA,BCKDHB,BCL2L1,BIRC5,CDH1,CDKN1A,HNF4A,IGF1R,IL1A,MMUT,MYC,PPARA,PTCH1,TNIP2
SIN3A	0.00697	563 (13)	transcription regulator	BCL2,CDH1,INA,KLF6,MAD1L1,MXI1,MYC,SET,SMAD7,TERT,TGFBR2
IL10	0.00701	660 (17)	cytokine	ABCA1,ABLIM3,BCL2,BCL2L1,CAMP,CASP8,CCL5,CD44,CDH13,CDK6,CDKN1A,CSF1R,CTSB,CTSD,CTSV,DUSP1,EHF,ETS2,FKBP5,FOS,IGFBP4,IL1A,IL1R1,IL1RN,IL23A,IL4R,INHBA,KIF20B,LIF,MMP14,MYOG,NCAPD2,NEDD9,PAK1,PAM,PDCD1,PHGDH,PLK1,PSAP,PTPN1,RAB20,RAB7A,SELPLG,SLC11A1,SLC7A5,SOCS3,SPP1,TERT,TLR4,TNFRSF1A,TWIST2
CD40	0.00718	503 (16)	transmembrane receptor	ATF4,BCL2,BCL2L1,BIRC5,CCL5,CCND1,CD44,CDK4,CDK6,CDKN1A,DUSP1,DUSP6,EDEM1,FOS,IL1A,IL1RN,IL4R,IRF4,ITGB1,KLF4,MMP14,MYC,NFKB2,PDCD1,RAG2,SMAD7,TRAF1,XBP1
nitrofen	0.00719		chemical toxicant	CLCN7,EGR1,ENO1,FGFR1,FGFR2,FGFR3,TGFBR2,TIMP3
rasagiline	0.00719	659 (20)	chemical drug	APP,BCL2,BCL2L1,CAT,EGR1,NGF,PIK3R1,SOD1
MEX3A	0.00719		other	ABCA1,AGPAT2,APOA1,CCND1,CD44,CYP27A1,PLK1,PPARA
SN-38	0.00719	569 (19)	chemical drug	BCL2L1,CASP8,CDKN1A,ESM1,GDF15,IL1A,MYC,TTK
TNFSF10	0.00721	593 (14)	cytokine	BCL2,BCL2L1,BID,BIRC5,CASP8,CSE1L,CTNNB1,CTSB,DDIT4,FADD,FOS,FTH1,IGF1R,IL1RN,ISG15,TNK2,TRAF1
Creb	0.00725	677 (24)	group	BCL2,CAMP,CCN1,CCND1,CDKN1A,CEBPD,CPT1A,CREM,CSF1R,CSRP1,CTSB,CTSV,DBH,DDX28,DUSP1,DUSP4,EGR1,Esrra,FLNB,FOS,FOSB,Foxn3,FSCN1,GJA1,IER3,INHA,INTS7,LASP1,LDLR,NDFIP2,NDN,NEDD9,NMNAT2,PHTF1,PRLHR,QKI,RIPK1,SOD1,TGFB2
lenalidomide	0.00726	544 (16)	chemical drug	BID,CAV2,CCND1,CITED2,CTNNB1,DVL1,ELF3,ENO1,GALNT18,HINT3,IFIT3,IGF2BP3,IRF4,KCNMA1,KLF4,LEF1,MYC,PCBP2,PLOD2,PPIF,RYR1,SEPTIN2,SMAD3,SPSB1,TERT,TLR4,UTRN,VIM,WNT11,XBP1,YPEL2
platelet activating factor	0.00727	558 (18)	chemical - endogenous mammalian	CDH1,CDKN1A,EGR1,FOS,IL1A,MMP14,PAFAH1B2,SELPLG,SOCS3,VIM
DETA-NONOate	0.00727	575 (19)	chemical reagent	ADAM10,BCL2L1,CAT,CCND1,CDKN1A,DUSP1,FOS,FPGS,MYC,ODC1
L-serine	0.00732	649 (20)	chemical - endogenous mammalian	ATF4,CCND1,CDKN1A,PHGDH
MSI2	0.00732	253 (7)	other	CDH1,CDKN1A,CLDN5,SMAD3
MGAT1	0.00732	237 (7)	enzyme	ITGA3,ITGAV,ITGB1,VIM
TFCP2L1	0.00732		transcription regulator	FBXO15,KLF4,POLE4,SIRPA
FZD7	0.00732	538 (11)	G-protein coupled receptor	CCND1,CD44,CDH1,MYC
LIMS1	0.00732	446 (7)	other	GJA1,ITGB1,PARVA,TGFB2
CHRM3	0.00732	681 (21)	G-protein coupled receptor	CCN1,EGR1,FOS,ITGA3
miR-378a-3p (and other miRNAs w/seed CUGGACU)	0.00732		mature microRNA	CDK4,CDK6,IGF1R,ODC1
PTCSC3	0.00732		other	AXIN1,CCND1,CTNNB1,MYC
COPA	0.00732		transporter	IL1A,IL23A,ISG15,RSAD2
AFF1	0.00732	600 (19)	transcription regulator	EPHA7,MYC,PTPRF,TERT
AFP	0.00732	343 (7)	transporter	EGR1,FOS,PTP4A1,TNFRSF12A
ATP7A	0.00732		transporter	APP,PAM,PLA2G4A,PTK2
GPR37	0.00732		G-protein coupled receptor	GLI2,MAP1LC3A,MAP1LC3B,PTCH1
KMUP-1	0.00732		chemical reagent	ABCA1,APOA1,LDLR,ROCK2
bosutinib	0.00732		chemical drug	CCND1,CDK4,CDK6,EZH2
clioquinol	0.00732	654 (21)	chemical drug	APP,CCND1,CDKN1A,FOS
lidocaine	0.00732	550 (15)	chemical drug	APP,BCL2,BCL2L1,FOS
7-(4-fluorobenzylamino)-1,3,4,8-tetrahydropyrrolo[4,3,2-de]quinolin-8(1H)-one	0.00732		chemical reagent	BCL2,CCND1,CDK4,CDK6
adaphostin	0.00732	499 (21)	chemical drug	CCND1,CDK4,CDK6,CDKN1A
CDK4/6	0.00735		group	AFAP1,CCND1,CDK6,EIF5,ENO1,ERRFI1,LASP1,MACF1,MARCKS,NOP58,SEC22A,VPS13D
SIRT6	0.00735	537 (17)	enzyme	ACSL3,ALG12,BIRC5,DBP,FABP6,GPAT4,IGF1R,IL1A,PCBP2,SMAD3,TGFB2,TGFBR2
RIPK2	0.00735	568 (16)	kinase	ABCA1,CCL5,LDLR,MARCKSL1,MCOLN2,NFKB2,PPARA,PPARD,PTGES,RALGDS,SLC2A6,TRAF1
TBP	0.00735	662 (21)	transcription regulator	ACTB,BCL2,CDKN1A,EIF4E,ETS2,FOS,GAPDH,IER3,IGF1R,LDLR,MYC,RANBP1
IKZF3	0.00735	256 (7)	transcription regulator	BCL2,BCL2L1,CAV2,CITED2,IFIT3,KLF4,MYC,RYR1,SMAD3,SPSB1,TLR4,YPEL2
gemfibrozil	0.00735	760 (22)	chemical drug	APOA1,APP,CCND1,CNP,CPT1A,FURIN,LDLR,MBP,MOG,MYC,PPARD,SOCS3
OGT	0.00741	485 (17)	enzyme	APP,BCL2L1,BIRC5,CCND1,CDH1,CDKN1A,FOS,GAP43,KRT18,MYC,OGDH,PLK1,PSMC1,SUCLG1,UCHL1,VIM
estradiol valerate	0.00746		chemical drug	FURIN,INHA,ITGB6,ITGB8,NGF
UCN2	0.00746	560 (19)	other	BCL2,DLG4,FOS,NGF,TLR4
mir-205	0.00746	594 (24)	microRNA	AXIN2,CDH1,CTNNB1,ERBB3,VIM
STK3	0.00746	587 (19)	kinase	BIRC5,CCN2,CCND1,SFTPC,SPP1
DDX3X	0.00746	677 (19)	enzyme	CCL5,CCND1,CDKN1A,MAP3K7,MAPK12
DAXX	0.00746	692 (25)	transcription regulator	ATOH1,BCL2,CASP8,CCND1,CDKN1A
NEDD4	0.00746	506 (15)	enzyme	CDKN1A,DUSP6,ERBB3,ERRFI1,SPRY2
decursin	0.00746	632 (23)	chemical - endogenous non-mammalian	CCND1,CDK4,CDK6,CDKN1A,MYC
amlodipine	0.00746	254 (7)	chemical drug	ANXA2,EDN1,ENO1,LDLR,REN
ethidium	0.00746	668 (20)	chemical drug	BCL2,CCN1,CCN2,CCNB2,CCND1
ACOX1	0.00747	571 (13)	enzyme	ACER2,ANXA2,CAT,CDKN1A,CHRNB2,CTSV,ELOVL3,ETS2,GSDMC,KLF6,KRT8,LHPP,OAT,RPL12,SLC16A1,SLC20A1,TRPV2,UGCG,UGT8,XBP1
P110	0.00754	550 (13)	group	BCL2,COL4A1,PRKCD
LINC00842	0.00754	371 (17)	other	CDH1,SNAI1,VIM
NSD3	0.00754	341 (7)	enzyme	CCND1,CDH1,VIM
EIF4A3	0.00754		enzyme	BCL2L1,CCND1,CDH1
HMG20A	0.00754	601 (13)	transcription regulator	CDH1,KRT18,SNAI1
Crnde	0.00754		other	CCND1,CTNNB1,MYC
CCN6	0.00754	469 (11)	growth factor	ADAMTS5,CDH1,SNAI1
GPR37L1	0.00754		G-protein coupled receptor	EIF4E,GLI2,PTCH1
ZNRF3	0.00754	343 (7)	enzyme	AXIN2,GLUL,LEF1
CLEC12A	0.00754		other	IFIT3,ISG15,RSAD2
BAD	0.00754	662 (23)	other	BCL2,BCL2L1,CCND1
CLDN1	0.00754	343 (7)	other	CDH1,CTNNB1,VIM
LIMS2	0.00754		other	GJA1,ITGB1,PARVA
RNF111	0.00754	408 (14)	enzyme	CDKN2B,PMEPA1,SMAD7
TRIM33	0.00754		transcription regulator	GATA2,MYC,TGFBR2
GPS1	0.00754		other	AXIN2,CTNNB1,FOS
CASP2	0.00754		peptidase	BID,BIRC5,NCAM1
STX2	0.00754	502 (16)	transporter	CCND1,MYC,SMAD7
PPID	0.00754	527 (12)	enzyme	CDH1,SNAI1,VIM
EEF2K	0.00754	250 (7)	kinase	BCL2L1,CDKN1A,VIM
RAB7A	0.00754	586 (20)	enzyme	EGR1,FOS,VIM
CDH13	0.00754	478 (19)	other	CCND1,CDKN1A,CTNNB1
RPS20	0.00754	496 (11)	other	CDKN1A,MDM4,MYC
CXXC4	0.00754	505 (16)	other	CCND1,CDKN1A,EPHB2
SB-505124	0.00754		chemical drug	LAMB3,SNAI1,WNT7A
Congo Red	0.00754	539 (8)	chemical toxicant	APP,C3,MAPT
6,7-dinitroquinoxaline-2,3-dione	0.00754	397 (7)	chemical reagent	EGR1,FOS,FOSB
GSI34	0.00754	250 (7)	chemical reagent	BCL2L1,BIRC5,CCND1
leucine-2-alanine enkephalin	0.00754		chemical drug	APP,KCNB1,OPRD1
budesonide	0.00754		chemical drug	ABLIM3,ARHGAP10,AURKB,BNIP3,CAMK2N1,CCL5,CDA,CDKN1A,CEBPG,DOCK9,DYNLL1,EFNA5,GNG12,GPT2,ICOS,IL1RN,KIF21A,KRT7,MAFG,MXD1,MYO6,OSTF1,PADI1,PDCD1,PLD1,RALA,RAP1GAP,RASGEF1B,RIOK3,SCNN1B,SERPINE2,SNX24,ST3GAL4,TNFAIP6,TUFT1,WNT5A
niacinamide	0.0076	631 (19)	chemical - endogenous mammalian	BCL2,CAMP,CCNI,CCNL1,CDK18,CDK4,CDKN1A,CITED2,EED,GAPDH,H2AZ1,KLF4,KRAS,MYC
hydrocortisone	0.00763	703 (22)	chemical - endogenous mammalian	ACHE,ANKRD1,APP,BIRC5,CAMP,CCN2,CCND1,CEBPD,DBH,ERRFI1,EZR,FGF9,GAP43,GLUL,IGFBP4,INHBA,PDCD1,PLA2G4A,SEMA6A,TP53I11,VIM
REST	0.00763	564 (12)	transcription regulator	B3GAT1,CHRNB2,EFNA5,EOMES,GAP43,GRIK3,HNRNPUL1,INA,JAM2,KCNAB2,MYC,MYOG,NTRK3,OAT,OTULINL,SNAI1,STMN2,TBXT,TERT,TSPAN14,UCHL1
SIM1	0.0077		transcription regulator	CLCN1,COL12A1,CYBA,EGR1,ELK4,ELL2,ELOVL3,GATA2,GLUL,GMCL1,GTF3A,HGFAC,IGFBP4,ITIH3,KCNQ1,LAMB3,LCP1,LRRFIP1,MDM4,MRPL37,MTPN,NAP1L4,NMBR,PLA2G5,SMAD3,TERF1,ZFP36L1
PML	0.00774	678 (22)	transcription regulator	APOA1,BIRC5,CAT,CCND1,CDKN1A,CDKN2B,CFL1,CPT1A,HSD17B7,ID2,IFIT3,IL1A,ISG15,LDLR,MAFF,MAPK1,PCBP2,RRAS2,RXRA,SNAI1,TXN2,VIM
tunicamycin	0.00774	530 (19)	chemical - endogenous non-mammalian	Acan,ADAM10,ATF4,CCND1,CDH1,CDKN1A,CEBPD,CLDN5,CPT1A,DDIT4,EDEM1,EGR1,ERBB3,ERO1B,ETS1,GPT2,IBTK,IL1A,KLF4,MYC,NARS1,PADI4,PPARA,PROM1,RIPK1,SEC22B,SLC20A1,SLC7A1,SOCS3,SSR3,STARD5,SURF4,XBP1
CD 437	0.00777	456 (17)	chemical drug	ARF1,ATP5PF,CCL5,CDK4,CDKN1A,COX7A2L,ENO1,FKBP5,FOS,FSCN1,FTH1,GDF15,KPNA2,MYC,NARS1,ODC1,PCBP2,RPLP1,RPS16,SAP18,SEM1,SET,SLC30A5,SOD1,ST13,UGCG
SHH	0.00781	630 (21)	peptidase	BCL2,CCND1,CDH1,CSF1R,CTNNB1,DAAM1,FOXA1,GATA2,GBX2,GLI2,LASP1,LFNG,LMX1A,MYC,NR2F2,PDGFRA,PTCH1,RPA2,SALL1,SLC29A1,SMAD1,SPP1,TGFB2,WNT5A,ZIC2
IL18	0.00781	628 (14)	cytokine	ADAMTS5,BCL2,BCL2L1,BOK,CAMP,CCL5,CD44,CDH1,CHRNA7,DDIT4,DLG4,ENPP2,FOSL2,GADD45G,GJA1,IL1A,LIF,PDCD1,SERPINB1,SET,SMAD2,SMAD3,SPP1,TGFBR2,TLR4
TCF7L1	0.00787	545 (11)	transcription regulator	AXIN2,EOMES,JAM2,KLF4,NR5A2,SLC26A2,STMN2
GABARAP	0.00787		transporter	CTSB,INSIG1,LAMB3,NAGLU,NR1D2,PSAP,SERINC2
ACKR3	0.00787	569 (23)	G-protein coupled receptor	BCL2,CCND1,CDK4,CDKN1A,FMOD,MMP14,VWF
H2BC17	0.00787		other	C4orf19,CMC1,MRPL21,MYC,PPP6R3,SLC36A1,TMX4
maneb	0.00787		chemical toxicant	AMN,BCL2L1,CACNA1E,CEBPD,INHBA,ITGB8,KCNMA1,PRR7,STON2,STRBP,UNC13C
Ciap	0.00813	556 (13)	group	BCL2,BCL2L1,CCL5,CCND1,IL1A,MYC
PLD1	0.00813	615 (21)	enzyme	APP,BCL2,CD44,CTNNB1,MYC,PROM1
LCAT	0.00813	369 (11)	enzyme	APOA1,APP,AXIN2,CCND1,LDLR,MYC
PD184352	0.00813	572 (19)	chemical drug	BCL2,BCL2L1,CCND1,EGR1,FOS,OPTN
TEAD1	0.00822	613 (21)	transcription regulator	CCN1,CCN2,CCND1,CDK6,CDKN1A,EDN1,FIBIN,NUAK1,PCDH18,PDGFRL,SH3BP4,TPM1
RC3H1	0.00822	492 (12)	enzyme	ACTB,CCL5,CD44,EDN1,ENO1,ICOS,IFIT3,IL1A,ISG15,RSAD2,SPP1,WNT5A
25-hydroxycholesterol	0.00822	702 (23)	chemical reagent	ABCA1,ATF4,FOS,FOSB,FOSL2,INSIG1,JUND,LDLR,MAFF,MYC,ODC1,PTCH1
ARNT2	0.00826		transcription regulator	CLCN1,COL12A1,CYBA,EGR1,ELK4,ELL2,GATA2,GLUL,GMCL1,GTF3A,HGFAC,IGFBP4,ITIH3,KCNQ1,LAMB3,LCP1,LRRFIP1,MDM4,MRPL37,MTPN,NAP1L4,NMBR,PLA2G5,SMAD3,TERF1,ZFP36L1
APLN	0.00829	592 (21)	other	BCL2,CAT,CCN2,CD34,EGR1,FOS,GATA2,MYC,NOSTRIN,SOD1
pyridaben	0.00829		chemical toxicant	AMN,CACNA1E,CEBPD,INHBA,ITGB8,KCNMA1,PRR7,STON2,STRBP,UNC13C
AKT2	0.00829	624 (21)	kinase	BCL2,BUB1,CDH1,CDKN1A,CTNNB1,IGF1R,ITGB1,MYOG,NFKB2,VIM
delta-9-tetrahydrocannabinol	0.00838	699 (17)	chemical drug	BID,CASP8,DUSP6,ERG28,FOS,FOSB,ICOS,LSM7,MAP2K2,NGF,OPRD1,SOCS3,TFIP11
ILF3	0.00839	209 (7)	transcription regulator	CD9,DHCR7,FKBP5,FOS,ID2,IL1RN,IL4R,ISG15,LDLR,MVK,PTGER4,SEMA7A,TNFRSF12A,TRAF1
SREBF2	0.00839	685 (25)	transcription regulator	ABCA1,ACAA2,ACR,BIRC5,CCN1,CCN2,CDKN1A,DHCR7,FABP6,INSIG1,LDLR,MVK,PMVK,PTCH1
NSUN6	0.00845		enzyme	CCN1,CCN2,CRIM1,FSCN1,MARCKS,PHGDH,TGFB2,TNS1
CARM1	0.00845	599 (26)	transcription regulator	C3,CDKN1A,FOS,FTH1,IGFBP4,MYC,MYOG,PTGES
GNB1	0.00845	475 (18)	enzyme	CDKN1A,CREM,DUSP1,FOSB,FOSL2,IER3,MXI1,PTGER4
thalidomide	0.00845	638 (18)	chemical drug	APP,BCL2L1,FOS,GDF15,KCNMA1,NRP2,TERT,TRAF1
TCF7	0.00853	409 (13)	transcription regulator	AXIN2,CEBPD,CTNNB1,FOS,FOXA1,HNF4A,PPARA,PPARD,SPP1
zoledronic acid	0.00853	641 (21)	chemical drug	BCL2,BCL2L1,BID,CCN1,CDH1,NCAM1,PAK1,TLR4,WNT5A
bortezomib	0.00855	641 (16)	chemical drug	AGR2,ATF4,BAG3,BCL2,BCL2L1,BID,BIRC5,BNIP3,CASP8,CCL5,CCND1,CDK4,CDKN1A,CEBPD,FST,GDF15,IGF1R,INHBA,IRF4,LIF,MAPK1,MYC,ODC1,PSMA1,PSMC1,PTCH1,RBPJ,RSAD2,UCHL1,VIM,XBP1
cardiotoxin	0.00873		chemical - other	ADAM10,BIRC5,CCL5,CCND1,Cdkn1c,CSF1R,CTSB,CTSV,EZR,FGF9,FGFR1,FST,GMNN,IL1A,IL1R1,IL1RN,IL4R,INHBA,KPNA2,LIF,LRRFIP1,LY86,MYH9,MYOG,OSTF1,PDGFA,PIGR,RANBP1,SPP1,VEGFC
GATA3	0.00873	707 (23)	transcription regulator	BCL2,BCL2L1,BOK,CCL5,CCND1,CDH1,CDKN1A,CSF1R,ELOVL3,EOMES,ETS1,FOS,FSCN1,GLUL,ICOS,KLF4,MYC,MYO10,NR5A2,PDCD1,PPARA,PPARD,PTGER4,RAG2,RGCC,SELPLG,VIM,WNT11,XBP1,ZIC2
DICER1	0.00874	622 (19)	enzyme	AGO2,AXIN2,CCN1,CCND1,CD44,CDH1,CDKN1A,Cdkn1c,CDKN2B,DLG4,EGR1,EOMES,FOS,GAD2,HSD17B7,IGF2BP3,ITGAV,ITGB1,KRAS,LCP1,MYC,OPTN,PRKCD,RBFOX2,RBM38,RGCC,RICTOR,SERTAD4,SOCS3,SPRY2,TGFB2,TGFBR2,TM4SF1,VIM,WNT5A,WNT7A
GPS2	0.00887	569 (21)	transcription regulator	ABCA1,CCND1,CDK6,CDKN1A,DHRS3,FZD1,LHPP,MYC,RAB20,RAG2,TBC1D2
PLN	0.00887	659 (16)	transporter	ACTB,ANXA2,APOA1,ENO1,EZR,ITGB1,MYL6,RALA,SEC22B,SOD1,VIM
napabucasin	0.00887		chemical drug	ACTB,BIRC5,CD34,CD44,CTNNB1,FGFR2,ITGB1,JAG1,KLF4,MYC,TWIST2
CBX5	0.00888		transcription regulator	AGR2,AXIN2,BIRC5,C9orf152,CDKN1A,ERAP2,FOXA1,GALC,LAMB3,LEF1,MAL2,MAP1LC3A,MYOG,SERP2,SH3GL2,TLE4,TM4SF1,TSPAN13
aspirin	0.00891	759 (23)	chemical drug	ABCA1,ABLIM3,APOA1,APP,ARNTL,BCL2,BCL2L1,BIRC5,CADM1,CCND1,CDKN1A,CDKN2B,CTSD,DLC1,DLG4,FBLN5,GDF15,IER3,IL17RD,IL1A,PLA2G4A,PPARA,PPARD
CYP1A1	0.00907		enzyme	CCND1,CTTN,ECI2,KIF2A,KRT7,MAPT,MYO10,ODC1,PTP4A1,PTP4A3,PWP1,QKI,SEPTIN2,ST3GAL4,TACC3
Calcineurin protein(s)	0.00917	612 (20)	complex	BCL2,CCL5,CDK4,CTSV,DUSP1,EGR1,FOS,MYOG,PPARA,Rcan1,RYR1,SPP1
ATM	0.00917	619 (21)	kinase	ACTB,BCL2L1,CCN2,CCND1,CDK4,CDKN1A,DUSP1,DUSP10,GADD45G,IGF1R,RRM2,TNFSF9
PKM	0.00917	421 (17)	kinase	ABCA1,BCL2L1,CCND1,CDH1,EGR1,ENO1,GAPDH,ITGB1,MYC,PKM,PTK2,VEGFC
Map3k7	0.00917	369 (13)	kinase	BCL2L1,CCL5,EDN1,ISG15,MVK,NGF,OSR1,PROM1,RSAD2,SESN1,SNAI1,WNT11
TRAP1	0.00923		enzyme	ANXA1,ARHGAP10,ATP5F1D,BCL2,CD44,GAPDH,GPT2,HSPB2,ITGB1,NCAM1,PKM,SOD1,TWIST2,TXN2
SAMSN1	0.00923	451 (7)	other	BBX,CITED2,EDN1,IFIT3,IL23A,INHBA,ISG15,RGCC,RSAD2,SH3BP5,SLCO3A1,SOCS3,XBP1,ZC3H12A
Firre	0.00928		other	BANP,COTL1,CRIP1,DHX38,ICOS,MAP2K2,MRPL4,MUL1,PRR5,PTPN1,SRC,SZRD1,TRABD
fingolimod	0.00928	652 (20)	chemical drug	BCL2,BCL2L1,CCL5,CCN2,CDH1,CDK4,CDKN1A,Cdkn1c,CTNNB1,FOSB,IL23A,MBP,TSPO
ITGAV	0.00942	569 (21)	transmembrane receptor	BCL2,BCL2L1,CDH1,CDKN1A,FOS,ITGAV,SOST
ALDH1A2	0.00942	618 (12)	enzyme	CCN1,CCN2,CD44,IGFBP4,ISL1,SPP1,TIMP3
PTH1R	0.00942	473 (10)	G-protein coupled receptor	CCND1,CSF1R,DUSP1,GLI2,KL,SOST,SPP1
APEX1	0.00942	577 (21)	enzyme	CDKN1A,EGR1,FOS,FOSB,FTH1,HTRA1,IL1A
DIO2	0.00944		enzyme	B3GNT5,CARMIL1,CIRBP,DDIT4,EGR1,FOS,FOSB,FST,GADD45G,INHBA,MARCKSL1,MBP,METTL24,NT5C1A,OSR1,PDP1,PHLDA2,PTCH1,SEMA7A,SERINC2,TSKS
torin1	0.00948	628 (22)	chemical reagent	ATP5PF,ATP6V0E1,CCND1,CDH1,COX4I1,EEF1A1,ENO1,GAPDH,GPI,NDUFA7,NDUFB2,PFKFB2,PFKP,PKM,RPL12,RPL26,RPL36,RPS12,RPS16,RPS5,RPS8,TCIRG1,TPT1,VIM
IRF4	0.00948	602 (17)	transcription regulator	ADA,ATF4,BNIP3,CDK6,ELL2,EOMES,ERBB3,EZR,GALNT2,IL1R1,IL1RN,IRF4,ISG15,ITGB1,LEF1,MYC,PSMA1,PTGER4,PTP4A2,RAB7A,SPP1,TRAF1,XBP1,ZFP36L1
RRP1B	0.00962		transcription regulator	ANAPC13,BIRC5,CCNB2,CCND1,CDKN1A,HDAC11,PLK1,PRKCD,RPA1,RPA2,RPS5,RPS8,SERPINE2,SMAD6,SPP1,VEGFC
PTGER2	0.00962	469 (13)	G-protein coupled receptor	APP,ARFGEF1,CCL5,CCNB2,CDH1,CSF1R,EGR1,IL1A,IL23A,LIF,PLK1,PTGES,SPP1,TIMP3,TNFAIP6,TTK
Pdgf Ab	0.00968	449 (18)	complex	BIRC5,CCND1,FOS,MYOG,VEGFC
HCAR2	0.00968		G-protein coupled receptor	IL23A,PLK1,PLK4,ROPN1L,TRIM8
CYB561A3	0.00968		enzyme	ABCA1,COTL1,DUSP5,FTH1,TP53I11
PPP4R3B	0.00968		other	EOMES,IRX3,LFNG,LMX1A,MYT1L
CRBN	0.00968	300 (6)	enzyme	IRF4,MYC,OAT,ODC1,XBP1
FZD8	0.00968	556 (14)	G-protein coupled receptor	BIRC5,CCN2,CDH1,CTNNB1,VIM
Endothelin	0.00968	519 (16)	group	APP,EDN1,FOS,MAPT,MYC
SMYD3	0.00968	504 (7)	enzyme	CEBPD,CTSD,NEURL1,RBM38,TERT
ARHGDIG	0.00968		other	ANXA1,DUSP6,EDN1,MARCKS,PADI1
mir-322	0.00968		microRNA	BCL2,FGFR1,IGF1R,SMAD7,VIM
PDGFRA	0.00968	651 (22)	kinase	CDKN1A,EZH2,FOS,MYC,PDGFRA
RPS6KA3	0.00968	528 (16)	kinase	FOS,FSCN1,IRF4,MYC,TRAF3
MAML1	0.00968	555 (23)	transcription regulator	CCND1,CDH1,EGR1,IL1A,RND3
acyclic retinoid	0.00968	632 (23)	chemical drug	CCND1,CDKN1A,CTNNB1,MYC,PDGFRA
clenbuterol	0.00968		chemical drug	BCL2L1,IL1RN,NGF,SLC16A1,SOCS3
glycyrrhetinic acid	0.00968	505 (17)	chemical drug	BCL2,BCL2L1,BIRC5,REN,TLR4
acadesine	0.00968	638 (21)	chemical drug	CDKN1A,DUSP4,EGR1,LDLR,OAT
EPAS1	0.00973	609 (21)	transcription regulator	BCL2,BNIP3,CAT,CCN1,CCN2,CCND1,CDKN1A,CITED2,EDN1,ENO1,FOS,GJA1,H2AC6,HSPA4,ICOS,IFNGR1,INHBB,ITGAV,LDLR,MAFF,MMP14,PLOD2,RB1CC1,SF3A3,SLC29A1,SLC7A5,SOD1,TERT,TGFBR2,ZNF423
roscovitine	0.0098	689 (21)	chemical drug	APP,BIRC5,CCN2,CCND1,CD44,CDKN1A,MYC,OPRD1,RALA
TOB1	0.0098	672 (20)	transcription regulator	BANP,BCL2L1,CCND1,CDKN1A,DPP7,GMNN,SPDL1,TMED7,UBE2T
AVP	0.0098	499 (19)	other	ATF4,CCND1,EGR1,FOS,GATA2,MYOG,NGF,RRM2,SCNN1B
carbamylcholine	0.00987	543 (19)	chemical drug	APP,CCND1,CDKN1A,CHRNB2,ECE1,EGR1,FOS,ITPR3
sorafenib	0.00987	581 (15)	chemical drug	BCL2L1,BID,CCL5,CCND1,CDK4,CDK6,TWIST2,VIM
ethionine	0.00987		chemical toxicant	ANXA1,CACNG5,CD44,IER3,MYC,S100A11,SPP1,TNFRSF12A
IL12 (complex)	0.00989	579 (16)	complex	BCL2L1,CCL5,CD44,CDH1,EOMES,FOS,FURIN,GADD45G,GJA1,ICOS,IFNGR1,IRF4,ISG15,MYC,PDCD1,RPA1,RPA2,SELPLG,SET,SMAD2,SMAD3,SOCS3,TGFBR2,TLR4,TNFRSF1A,XPC
F2RL1	0.00992	448 (16)	G-protein coupled receptor	AGR2,CCN1,CCN2,CTSD,DUSP6,FAM210B,FOS,FOXA1,FST,GFRA3,IL1A,IL4R,LIF,SERPINB1,VEGFC
eicosapentenoic acid	0.00992	474 (16)	chemical drug	BCL2L1,CAT,CD44,CEBPD,CSF1R,FOS,IL1R1,LDLR,PPARA,PROM1,PTGES,SOAT1,TGFB2,TGFBR2,TNFRSF1A
12-(3-adamantan-1-yl-ureido) dodecanoic acid	0.00995		chemical reagent	BCL2,BCL2L1,BID,BIRC5,BOK,CASP8,FADD,PYCARD,TNFRSF1A,TRAF1,TRAF3
sunitinib	0.00995	487 (19)	chemical drug	BIRC5,CCN2,CD44,CDKN1A,CTNNB1,ECE1,ITGA3,ITGB1,LAMB1,LAMB3,PDCD1
NEUROG1	0.00995		transcription regulator	ADD3,ASS1,C3,DSP,F2RL2,FGF9,GREM1,INHBA,LCP1,SLC43A3,SPOCK1
CUX1	0.00995	410 (12)	transcription regulator	CCL5,CDH1,CDKN1A,FTO,MARCKS,MYC,NCAM1,PTK2,SNAI1,VIM,WNT5A
